# Supplementary material for: Anaplasma phagocytophilum AFAP targets the host nucleolus and inhibits induced apoptosis
Source: Front Microbiol. 2025 Jan 7;15:1533640. doi: 10.3389/fmicb.2024.1533640 (PMC11747512; doi:10.3389/fmicb.2024.1533640)
Supplement: Supplementary file 1 [file Table_1.XLSX]

## Sheet: proteinGroups
Protein	Protein Description	Gene Name	PG.ProteinGroups	PG.ProteinAccessions	PG.Genes	PG.ProteinDescriptions	PG.ProteinNames	SequenceNumber	AFAP-1	AFAP-2	AFAP-3	QC1	QC2	QC3	SF-1	SF-2	SF-3
Q9H7N4	Serine arginine-rich pre-mRNA splicing factor SR-A1, isoform CRA_a	SR-A1	A0A024QZH6	Q9H7N4;A0A024QZH6	SR-A1	Serine arginine-rich pre-mRNA splicing factor SR-A1, isoform CRA_a	A0A024QZH6_HUMAN	2	3318.57	4067.79	3436.26	2543.56	4108.32	2664.78
A0A024QZM0	Activating signal cointegrator 1 complex subunit 1, isoform CRA_a	ASCC1	A0A024QZM0;A0A5F9ZH79;A0A5F9ZHP1	A0A024QZM0;A0A5F9ZH79;A0A5F9ZHP1;B7Z518	ASCC1	Activating signal cointegrator 1 complex subunit 1, isoform CRA_a	A0A024QZM0_HUMAN;A0A5F9ZH79_HUMAN;A0A5F9ZHP1_HUMAN	1	23110.2	15013.8	33086.4	29950.1	18776.8	23488.9	30023.9	10815.4	8655.07
A0A024R2R8	Kinesin-like protein	KIF9	A0A024R2R8	A0A024R2R8;B4DXP8	KIF9	Kinesin-like protein	A0A024R2R8_HUMAN	1				4746.13
A0A024R2Z6	Guanine nucleotide-binding protein-like 3	GNL3	A0A024R2Z6	A0A024R2Z6	GNL3	Guanine nucleotide-binding protein-like 3	A0A024R2Z6_HUMAN	1	11219.1	21288.5	9006.02	12417.7	11112.1	9014.63	7374.16
A0A024R3R5	Delta(14)-sterol reductase LBR	LBR	A0A024R3R5	A0A024R3R5	LBR	Delta(14)-sterol reductase LBR	A0A024R3R5_HUMAN	1	9630.89	3076.81	14127.4	12458	8674.18	12066.2	2732.79	8482.69
A0A024R4H4	Kinesin family member 1B, isoform CRA_b	KIF1B	A0A024R4H4;A0A8Q3WLB2;A0A8Q3WLB3;A0A8Q3WM94	A0A024R4H4;A0A8Q3WLB2;A0A8Q3WLB3;A0A8Q3WM94	KIF1B	Kinesin family member 1B, isoform CRA_b	A0A024R4H4_HUMAN;A0A8Q3WLB2_HUMAN;A0A8Q3WLB3_HUMAN;A0A8Q3WM94_HUMAN	1	7659.36	2808.34					9098.36
A0A024R5M9	Nuclear mitotic apparatus protein 1, isoform CRA_a	NUMA1	A0A024R5M9;H0YFY6;K4DIE0	A0A024R5M9;H0YFY6;K4DIE0;Q59HB8;Q7Z757;Q96HN5	NUMA1	Nuclear mitotic apparatus protein 1, isoform CRA_a	A0A024R5M9_HUMAN;H0YFY6_HUMAN;K4DIE0_HUMAN	1	3297.81		5842.15				2953.62
A0A024R6R1	SHC SH2-domain binding protein 1, isoform CRA_a	SHCBP1	A0A024R6R1	A0A024R6R1;A8K7Z9;B2RDX0	SHCBP1	SHC SH2-domain binding protein 1, isoform CRA_a	A0A024R6R1_HUMAN	1	3449.27		2096.02			2400.08	4205.06		8503.9
A0A024R889	Spectrin, alpha, non-erythrocytic 1 (Alpha-fodrin), isoform CRA_g	SPTAN1	A0A024R889;A0A0D9SF54	A0A024R889;A0A0D9SF54;A0A384P5S9;B4DTV8;Q9UG16	SPTAN1	Spectrin, alpha, non-erythrocytic 1 (Alpha-fodrin), isoform CRA_g	A0A024R889_HUMAN;A0A0D9SF54_HUMAN	1	8012.63			9477.61			5697.05
P16989	Cold shock domain protein A, isoform CRA_a	CSDA	A0A024RAQ1	P16989;A0A024RAQ1	CSDA	Cold shock domain protein A, isoform CRA_a	A0A024RAQ1_HUMAN	6		1489.46	3846.46
A0A024RBE8	Phosphate carrier protein, mitochondrial	SLC25A3	A0A024RBE8;F8VVM2;F8VWQ0	A0A024RBE8;B2RE88;F8VVM2;F8VWQ0;Q53HC3;Q8NCF7	SLC25A3	Phosphate carrier protein, mitochondrial	A0A024RBE8_HUMAN;F8VVM2_HUMAN;F8VWQ0_HUMAN	1	3993.98	6017	4305.66	7444.56	4106.02	3877.03		1058.78	2355.42
A0A2R8YG42	Rho guanine nucleotide exchange factor (GEF) 7, isoform CRA_b	ARHGEF7	A0A024RDY9;A0A2R8YG42;A0A8V8TQ72;B1ALK7	A0A2R8YG42;A0A024RDY9;B1ALK7;A0A8V8TQ72;B7Z6G2	ARHGEF7	Rho guanine nucleotide exchange factor (GEF) 7, isoform CRA_b	A0A024RDY9_HUMAN;A0A2R8YG42_HUMAN;A0A8V8TQ72_HUMAN;B1ALK7_HUMAN	1	1220.84			3643.14	804.53
P01624	Probable non-functional immunoglobulin kappa variable 3-7	IGKV3-15	A0A075B6H7;A0A0C4DH55;P01624	P01624;A0A075B6H7;A0A0C4DH55;A0A0C4DH90;A0A0X9T7V9;A0A5C2FT49;A0A5C2FT69;A0A5C2FT75;A0A5C2FT96;A0A5C2FTA0;A0A5C2FTC1;A0A5C2FTS3;A0A5C2FU39;A0A5C2FU55;A0A5C2FUA9;A0A5C2FUE2;A0A5C2FUF3;A0A5C2FUI7;A0A5C2FUJ0;A0A5C2FV87;A0A5C2FV95;A0A5C2FV99;A0A5C2FVK7;A0A5C2FVM5;A0A5C2FVN6;A0A5C2FVR5;A0A5C2FVS0;A0A5C2FVT5;A0A5C2FVU2;A0A5C2FVW4;A0A5C2FVY2;A0A5C2FVZ3;A0A5C2FW36;A0A5C2FW53;A0A5C2FWE4;A0A5C2FWF4;A0A5C2F…	IGKV3-15;IGKV3-7;IGKV3D-7	Probable non-functional immunoglobulin kappa variable 3-7	KV315_HUMAN;KV37_HUMAN;KVD07_HUMAN	1							26816.9
A0A075B6R9	Probable non-functional immunoglobulin kappa variable 2D-24	IGKV2D-24	A0A075B6R9	A0A075B6R9;A0A5C2FXM2;A0A5C2G8K4	IGKV2D-24	Probable non-functional immunoglobulin kappa variable 2D-24	KVD24_HUMAN	1	2196.95		1585.2	6096.97		6405.6	3545.91		2577.72
A0A075B6S2	Immunoglobulin kappa variable 2D-29	IGKV2-29	A0A075B6S2;A0A0A0MRZ7;A2NJV5	A0A075B6R9;A0A075B6S2;A0A0A0MRZ7;A0A0C4DH68;A2NJV5;A0A5C2FT34;A0A5C2FUL3;A0A5C2FUR6;A0A5C2FXJ0;A0A5C2FXM2;A0A5C2FY16;A0A5C2FYQ1;A0A5C2FZD9;A0A5C2G011;A0A5C2G022;A0A5C2G0K6;A0A5C2G0K7;A0A5C2G1L1;A0A5C2G1Z7;A0A5C2G3W4;A0A5C2G4P2;A0A5C2G5N4;A0A5C2G6C5;A0A5C2G6D8;A0A5C2G6L3;A0A5C2G6N1;A0A5C2G6R6;A0A5C2G8Y0;A0A5C2GA92;A0A5C2GAD6;A0A5C2GAH2;A0A5C2GAU0;A0A5C2GBX0;A0A5C2GC48;A0A5C2GC64;A0A5C2GFQ8;A0A5C2G…	IGKV2-29;IGKV2D-26;IGKV2D-29	Immunoglobulin kappa variable 2D-29	KV229_HUMAN;KVD26_HUMAN;KVD29_HUMAN	2	6058470	11419300	13808800	14030300	12848900	14491200	11895100	15900900	16281400
A0A0S2Z4G4	Tropomyosin alpha-3 chain	DKFZp686J1372	A0A087WWU8;A0A0S2Z4G4;Q5HYB6	A0A0S2Z4G4;J3KN67;A0A024R4K5;A0A087WWU8;A0A0S2Z4I4;B2RDE1;B4DQ80;B4DWT5;Q5HYB6;Q8NAG3;Q8NI98	DKFZp686J1372;TPM3	Tropomyosin alpha-3 chain	A0A087WWU8_HUMAN;A0A0S2Z4G4_HUMAN;Q5HYB6_HUMAN	3	32910.8	10128.3	11897.9	20105.9	26375	24545.6	23367	14462.6	5553.01
A0A087WZ13	Ribonucleoprotein PTB-binding 1	RAVER1	A0A087WZ13;E9PAU2	A0A087WZ13;E9PAU2	RAVER1	Ribonucleoprotein PTB-binding 1	A0A087WZ13_HUMAN;E9PAU2_HUMAN	5	39149.3	21111.6	29168.3	55472.5	42579.7	48341.2	65566.5	39984.7	22791.8
A0A0A0MRA8	Band 4.1-like protein 3	EPB41L3	A0A0A0MRA8;A0A0A0MSA4;A0A0J9YW26;A0A1B0GTF8;A8K968;J3KT37	A0A0A0MRA8;A0A0A0MSA4;A0A0J9YW26;A0A1B0GTF8;A8K968;B3KY28;B2RB02;B7Z8M8;J3KT37	EPB41L3	Band 4.1-like protein 3	A0A0A0MRA8_HUMAN;A0A0A0MSA4_HUMAN;A0A0J9YW26_HUMAN;A0A1B0GTF8_HUMAN;A8K968_HUMAN;J3KT37_HUMAN	1	1777.12	800.082			739.167
A0A0A0MRM8	Unconventional myosin-VI	MYO6	A0A0A0MRM8;A0A1Y0BRN0;A0A1Y0BRN3	A0A0A0MRM8;A0A1Y0BRN0;A0A1Y0BRN3	MYO6;Myo6-008	Unconventional myosin-VI	A0A0A0MRM8_HUMAN;A0A1Y0BRN0_HUMAN;A0A1Y0BRN3_HUMAN	1	7673.95	5763.81		5087.86	2334.93	6145.42	8575.51	4460.19
P01762	Immunoglobulin heavy variable 3-21	IGHV3-21	A0A0B4J1V1	P01762;P01763;P01767;P01772;P01780;A0A0B4J1V1;A0A0B4J1X5;A0A0C4DH42;A0A0J9YVY3;P0DP02;P0DOX2;A0A068LKR7;A0A068LKS6;A0A0F7T7H1;A0A0X9T7T4;A0A0X9USM3;A0A109PVK5;A0A2U8J8C7;A0A2U8J8I2;A0A2U8J8I5;A0A2U8J8J3;A0A2U8J8J9;A0A2U8J8K8;A0A2U8J8L4;A0A2U8J8L6;A0A2U8J8Q3;A0A2U8J8W2;A0A2U8J8X2;A0A2U8J8X9;A0A2U8J8Y0;A0A2U8J8Y5;A0A2U8J8Z0;A0A2U8J915;A0A2U8J920;A0A2U8J935;A0A2U8J936;A0A2U8J939;A0A2U8J953;A0A2U8J95…	IGHV3-21	Immunoglobulin heavy variable 3-21	HV321_HUMAN	1	8901	5555.11				12086.5	19837.7
A0A068LKR4	Immunoglobulin heavy variable 3/OR16-9 (non-functional) (Fragment)	IGHV3-72	A0A0B4J2B5;A0A4W8ZXM2	A0A068LKR4;A0A0B4J2B5;A0A0X9T7T4;A0A0X9USM3;A0A1W6IYJ3;A0A4P8J2C9;A0A4W8ZXM2;A0A5C2G4X9;A0A5C2G595;A0A5C2G6I9;A0A5C2G6W2;A0A5C2G6W7;A0A5C2G716;A0A5C2G7C4;A0A5C2G808;A0A5C2G837;A0A5C2G930;A0A5C2G9W0;A0A5C2G9W7;A0A5C2G9Y3;A0A5C2GA34;A0A5C2GAA1;A0A5C2GAC4;A0A5C2GAT1;A0A5C2GAU7;A0A5C2GB91;A0A5C2GB94;A0A5C2GC12;A0A5C2GCN4;A0A5C2GCQ6;A0A5C2GCZ7;A0A5C2GDN2;A0A5C2GDR5;A0A5C2GE10;A0A5C2GE39;A0A5C2GE76;A0A…	IGHV3-72;IGHV3OR16-9	Immunoglobulin heavy variable 3/OR16-9 (non-functional) (Fragment)	A0A0B4J2B5_HUMAN;A0A4W8ZXM2_HUMAN	1		8050.08
A0A0C4DG89	RNA helicase	DDX46	A0A0C4DG89	A0A0C4DG89;A8K6X3	DDX46	RNA helicase	A0A0C4DG89_HUMAN	1	4341.61	9783.57		6302.98	6295.77		4514.68	3429.12
P23083	Immunoglobulin heavy variable 1-18	IGHV1-18	A0A0C4DH31;P23083	P23083;A0A0C4DH31;A0A0F7T7M3;A0A2U8J8D8;A0A2U8J8L5;A0A2U8J8L9;A0A2U8J8W4;A0A2U8J932;A0A2U8J938;A0A2U8J940;A0A2U8J956;A0A2U8J966;A0A2U8J975;A0A2U8J994;A0A2U8J999;A0A2U8J9B0;A0A2U8J9B1;A0A2U8J9C0;A0A2U8J9D2;A0A2Y9CYF6;A0A2Y9CYF9;A0A5C2G555;A0A5C2G568;A0A5C2G5N0;A0A5C2G5Q2;A0A5C2G652;A0A5C2G657;A0A5C2G660;A0A5C2G664;A0A5C2G681;A0A5C2G6A3;A0A5C2G6Z0;A0A5C2G712;A0A5C2G756;A0A5C2G7D5;A0A5C2G7P6;A0A5C2G…	IGHV1-18;IGHV1-2	Immunoglobulin heavy variable 1-18	HV102_HUMAN;HV118_HUMAN	1	1109.05	2336.82	5665.65	3911.17		4236.38	4701.94	5013.23	3198.43
P01824	Immunoglobulin heavy variable 4-61	IGHV4-30-4	A0A0C4DH41;P01824;P01825;P06331;P0DP06;P0DP08	P01824;P01825;P06331;A0A0C4DH41;P0DP06;P0DP08;A0A0J9YWU9;A0A068LKP9;A0A068LKQ4;A0A068LKS1;A0A068LL56;A0A068LL62;A0A0F7T737;A0A0F7TAT3;A0A120HG46;A0A2U8J8B6;A0A2U8J8H8;A0A2U8J8I3;A0A2U8J8J1;A0A2U8J8K1;A0A2U8J8K3;A0A2U8J8K5;A0A2U8J8L3;A0A2U8J8L8;A0A2U8J8M2;A0A2U8J8N0;A0A2U8J8N1;A0A2U8J8N8;A0A2U8J8N9;A0A2U8J8P4;A0A2U8J8P8;A0A2U8J8Q4;A0A2U8J8R1;A0A2U8J8R8;A0A2U8J8T0;A0A2U8J8V1;A0A2U8J969;A0A2U8J9B6;A…	IGHV4-30-4;IGHV4-34;IGHV4-38-2;IGHV4-39;IGHV4-59;IGHV4-61	Immunoglobulin heavy variable 4-61	HV434_HUMAN;HV439_HUMAN;HV459_HUMAN;HV461_HUMAN;HVD34_HUMAN;HVD82_HUMAN	1				18529.8		5995.15	18528.9	13463.6	25562.8
A0A0D9SFB1	dynamin GTPase	DNM1	A0A0D9SFB1;H7C5U0	A0A0D9SFB1;B4DK06;B7ZAC0;H7C5U0	DNM1	dynamin GTPase	A0A0D9SFB1_HUMAN;H7C5U0_HUMAN	1	4292.12		7708.04		13668.1	13597.6	11773.8	13559.4	16957.6
A0A0F7KYT8	Fragile X mental retardation autosomal homolog variant p2K	FXR1	A0A0F7KYT8;A0A0F7L0Q8;A0A8V8TMQ1;A0A8V8TNP6;Q14341	A0A0F7KYT8;A0A0F7L0Q8;A0A8V8TMQ1;A0A8V8TNP6;B4DM78;Q14341	FXR1	Fragile X mental retardation autosomal homolog variant p2K	A0A0F7KYT8_HUMAN;A0A0F7L0Q8_HUMAN;A0A8V8TMQ1_HUMAN;A0A8V8TNP6_HUMAN;Q14341_HUMAN	1	4379.43	3679.45		3611.77		3322.92	1813.07	1820.37	1218.9
B0UZZ8	WD repeat-containing protein 46 (Fragment)	C6orf11	A0A0G2JJL1;A0A140T9L0;B0UZZ8	B0UZZ8;A0A0G2JJL1;A0A140T9L0;A0A1U9X8U3;A0A1U9X8U7;A8K806;A8K9A1;B4DNI0;B4DP15	C6orf11;WDR46	WD repeat-containing protein 46 (Fragment)	A0A0G2JJL1_HUMAN;A0A140T9L0_HUMAN;B0UZZ8_HUMAN	1		3463.6	3781.71
G5E9E7	Tight junction protein ZO-1	DKFZp686A1195	A0A0G2JNH2;A0A7I2V5U5;G5E9E7;Q68DX9;Q6MZU1	G5E9E7;A0A0G2JNH2;A0A7I2V5U5;Q68DX9;Q6MZU1	DKFZp686A1195;DKFZp686M05161;TJP1	Tight junction protein ZO-1	A0A0G2JNH2_HUMAN;A0A7I2V5U5_HUMAN;G5E9E7_HUMAN;Q68DX9_HUMAN;Q6MZU1_HUMAN	1	3951.1			3949.14	13993.7	7771.38	5777.97	16259.3	1705.86
A0A0U1RQK7	Eukaryotic translation initiation factor 4 gamma 3	EIF4G3	A0A0U1RQK7;A0A8I5KT99;A0A8I5KV92	A0A0U1RQK7;A0A8I5KT99;A0A8I5KV92;Q59GJ0	EIF4G3	Eukaryotic translation initiation factor 4 gamma 3	A0A0U1RQK7_HUMAN;A0A8I5KT99_HUMAN;A0A8I5KV92_HUMAN	4	4885.01	2687.79	4028.51	4915.82	6650.85	5889.82	6257.74	2093.24
A0A0U1RR07	Synaptotagmin-like protein 2	SYTL2	A0A0U1RR07;A0A0U1RRJ3;A0A8J9FM55	A0A0U1RR07;A0A0U1RRJ3;A0A8J9FM55;Q6ZSE3	SYTL2	Synaptotagmin-like protein 2	A0A0U1RR07_HUMAN;A0A0U1RRJ3_HUMAN;A0A8J9FM55_HUMAN	1	10397.3	15810.2	15900.5	20252.4	14960.5	17866	21272.5	25766.5	20568.3
A0A126LAX2	Large tegument protein	U31	A0A126LAX2	A0A126LAX2	U31	Large tegument protein	A0A126LAX2_HUMAN	1	9438.56	12111.6		17327.5		30990.5	25355.7	36904
A0A141AZ64	MHC class I antigen (Fragment)	HLA-A	A0A141AZ64;E0WN84;Q5G0H2	A0A141AZ64;E0WN84;Q5G0H2	HLA-A	MHC class I antigen (Fragment)	A0A141AZ64_HUMAN;E0WN84_HUMAN;Q5G0H2_HUMAN	1	10403.1	8290.84	6858.76	15991.4	16556.9	25332.9	19781.9	17524	31742.3
A0A1W2PQD4	Heterogeneous nuclear ribonucleoprotein U (Fragment)	HNRNPU	A0A1W2PQD4	A0A1W2PQD4	HNRNPU	Heterogeneous nuclear ribonucleoprotein U (Fragment)	A0A1W2PQD4_HUMAN	1	17393.4	23543.1	26255.8	24007.5	26968	23407.5	7643.52	15518.3	10802.3
A0A2C9F2R7	Protein furry homolog-like (Fragment)	FRYL	A0A2C9F2R7	A0A2C9F2R7;B3KY15	FRYL	Protein furry homolog-like (Fragment)	A0A2C9F2R7_HUMAN	1	7985.18	1747.08	2341.08	2974.16	4343.54	3635.84	515.693
A0A2R8Y5A6	Ataxin-2	ATXN2	A0A2R8Y5A6;A0A2R8Y6W7;A0A2R8YDM9;A0A2R8YGV1	A0A2R8Y5A6;A0A2R8Y6W7;A0A2R8YDM9;A0A2R8YGV1	ATXN2	Ataxin-2	A0A2R8Y5A6_HUMAN;A0A2R8Y6W7_HUMAN;A0A2R8YDM9_HUMAN;A0A2R8YGV1_HUMAN	1	5284.51	1839.86	3198.98	2486.7	1141.05	3160.94	10588.9	4315.85	3372.51
A0A384MDW7	Enoyl Coenzyme A hydratase, short chain, 1, mitochondrial	ECHS1	A0A384MDW7	A0A384MDW7	ECHS1	Enoyl Coenzyme A hydratase, short chain, 1, mitochondrial	A0A384MDW7_HUMAN	1	3938.44			3208.28	2461.2	2273.82
A0A3B3IRM5	Glutathione S-transferase (Fragment)	GSTM2	A0A3B3IRM5;A8HT81	A0A3B3IRM5;A8HT81	GSTM2;GSTM5	Glutathione S-transferase (Fragment)	A0A3B3IRM5_HUMAN;A8HT81_HUMAN	1	3505.92	6524.75	5589.89	6980.48	10536.4	11252.1	5074.53	16798.3	13570.3
A0A3B3ISF0	La-related protein 1B	LARP1B	A0A3B3ISF0;A0A3B3ISF8;A0A3B3IT29	A0A3B3ISF0;A0A3B3ISF8;A0A3B3IT29	LARP1B	La-related protein 1B	A0A3B3ISF0_HUMAN;A0A3B3ISF8_HUMAN;A0A3B3IT29_HUMAN	3	10585.6	21510.2	14258.9	28043.5	22171.5	22456.4	14392	8592.67	5467.51
A0A3B3ITJ4	Heterogeneous nuclear ribonucleoprotein L (Fragment)	HNRNPL	A0A3B3ITJ4	A0A3B3ITJ4	HNRNPL	Heterogeneous nuclear ribonucleoprotein L (Fragment)	A0A3B3ITJ4_HUMAN	1	6865.79	8934.52	9477.08	17084.4	17637.5	11911.8	19049.8	15129.5	18998.8
A0A3B3IUB9	Baculoviral IAP repeat-containing protein 6 (Fragment)	BIRC6	A0A3B3IUB9;A0A8V8TQB4;A0A8V8TR92	A0A3B3IUB9;A0A8V8TQB4;A0A8V8TR92	BIRC6	Baculoviral IAP repeat-containing protein 6 (Fragment)	A0A3B3IUB9_HUMAN;A0A8V8TQB4_HUMAN;A0A8V8TR92_HUMAN	1	3889.69				3615.95
A0A494BZW2	Lipopolysaccharide-responsive and beige-like anchor protein	LRBA	A0A494BZW2;A0A494C1L5;A0A8V8TM79;E9PEM5;H0YAC6	A0A494BZW2;A0A494C1L5;A0A8V8TM79;B3KVI6;E9PEM5;H0YAC6;Q59HC1	LRBA	Lipopolysaccharide-responsive and beige-like anchor protein	A0A494BZW2_HUMAN;A0A494C1L5_HUMAN;A0A8V8TM79_HUMAN;E9PEM5_HUMAN;H0YAC6_HUMAN	1	1885.5
A0A494C0B1	Proenkephalin-B (Fragment)	PDYN	A0A494C0B1	A0A494C0B1	PDYN	Proenkephalin-B (Fragment)	A0A494C0B1_HUMAN	1					1951.64
A0A494C0Y9	Constitutive coactivator of PPAR-gamma-like protein 1 (Fragment)	FAM120A	A0A494C0Y9;A0A8V8TNY3	A0A494C0Y9;A0A8V8TNY3	FAM120A	Constitutive coactivator of PPAR-gamma-like protein 1 (Fragment)	A0A494C0Y9_HUMAN;A0A8V8TNY3_HUMAN	1	6122.15	2273.15	12167	7949.81	9701.22	6192.19	6365.92	1581.07
A0A499FI31	Squamous cell carcinoma antigen recognized by T-cells 3	SART3	A0A499FI31	A0A499FI31;B4DRG9	SART3	Squamous cell carcinoma antigen recognized by T-cells 3	A0A499FI31_HUMAN	1	7947.92	8192.26			6048.78	9776.95
A0A499FIZ0	WD repeat-containing protein 26	WDR26	A0A499FIZ0;A0A7I2V3I7;A0A7I2YQQ9	A0A499FIZ0;A0A7I2V3I7;A0A7I2YQQ9	WDR26	WD repeat-containing protein 26	A0A499FIZ0_HUMAN;A0A7I2V3I7_HUMAN;A0A7I2YQQ9_HUMAN	1	6261.98	3932.36	14401	6588.85	13524.3	8739.28		5034.52
B6E4X6	Tumor suppressor p53 (Fragment)	TP53	A0A514TT13;A0A514TT50;A2I9Y7;D5KL90;L0ESB7;Q1MSW8;Q1MSX0;Q2XSC7	B6E4X6;H6U5S2;H6U5S3;H6U5S4;H6U5S5;Q1MSW8;Q1MSX0;Q2XSC7;Q5U0E4;B4E095;A0A514TT13;A0A514TT50;A2I9Y7;D5KL90;L0ESB7	TP53	Tumor suppressor p53 (Fragment)	A0A514TT13_HUMAN;A0A514TT50_HUMAN;A2I9Y7_HUMAN;D5KL90_HUMAN;L0ESB7_HUMAN;Q1MSW8_HUMAN;Q1MSX0_HUMAN;Q2XSC7_HUMAN	1	10435.3	16977.4	14269.7	16662.6	12372.6	13989.8	5708.08	4708.69
A0A590UJA9	Transmembrane and ubiquitin-like domain-containing protein 1	TMUB1	A0A590UJA9	A0A590UJA9	TMUB1	Transmembrane and ubiquitin-like domain-containing protein 1	A0A590UJA9_HUMAN	1	56931.9	61622.8	101398	127521	141290	120073	134405	143135	162185
A0A590UJG2	Microtubule-actin cross-linking factor 1, isoforms 6/7	MACF1	A0A590UJG2;H3BPE1;H3BQK9	A0A590UJG2;H3BPE1;H3BQK9	MACF1	Microtubule-actin cross-linking factor 1, isoforms 6/7	A0A590UJG2_HUMAN;H3BPE1_HUMAN;H3BQK9_HUMAN	2	3395.82	1786.88		2492.65	3804.01
A0A5C2FTB6	IGL c221_light_IGKV3-15_IGKJ1 (Fragment)		A0A5C2FTB6;A0A5C2FTJ7;A0A5C2FTN1;A0A5C2FUA8;A0A5C2FV55;A0A5C2FVB2;A0A5C2FW49;A0A5C2FWA0;A0A5C2FWC8;A0A5C2FWE2;A0A5C2FWI2;A0A5C2FWP3;A0A5C2FX94;A0A5C2FXA2;A0A5C2FXN5;A0A5C2FY22;A0A5C2FYU2;A0A5C2G091;A0A5C2G114;A0A5C2G2Y0;A0A5C2G3I1;A0A5C2G4A9;A0A5C2G9H7;A0A5C2GJJ1;A0A5C2GRP5;A0A5C2GY92;A0A5C2H3Z0	A0A5C2FTB6;A0A5C2FTJ7;A0A5C2FTN1;A0A5C2FUA8;A0A5C2FV55;A0A5C2FVB2;A0A5C2FW49;A0A5C2FWA0;A0A5C2FWC8;A0A5C2FWE2;A0A5C2FWI2;A0A5C2FWP3;A0A5C2FX94;A0A5C2FXA2;A0A5C2FXN5;A0A5C2FY22;A0A5C2FYU2;A0A5C2G091;A0A5C2G114;A0A5C2G2Y0;A0A5C2G3I1;A0A5C2G4A9;A0A5C2G9H7;A0A5C2GJJ1;A0A5C2GRP5;A0A5C2GY92;A0A5C2H3Z0		IGL c221_light_IGKV3-15_IGKJ1 (Fragment)	A0A5C2FTB6_HUMAN;A0A5C2FTJ7_HUMAN;A0A5C2FTN1_HUMAN;A0A5C2FUA8_HUMAN;A0A5C2FV55_HUMAN;A0A5C2FVB2_HUMAN;A0A5C2FW49_HUMAN;A0A5C2FWA0_HUMAN;A0A5C2FWC8_HUMAN;A0A5C2FWE2_HUMAN;A0A5C2FWI2_HUMAN;A0A5C2FWP3_HUMAN;A0A5C2FX94_HUMAN;A0A5C2FXA2_HUMAN;A0A5C2FXN5_HUMAN;A0A5C2FY22_HUMAN;A0A5C2FYU2_HUMAN;A0A5C2G091_HUMAN;A0A5C2G114_HUMAN;A0A5C2G2Y0_HUMAN;A0A5C2G3I1_HUMAN;A0A5C2G4A9_HUMAN;A0A5C2G9H7_HUMAN;A0A5C2GJ…	1	38151.6	39151.4	48321.8	44298.8	50422.3	41747.6	44666.8	31905.2	23213.8
A0A5C2FTH9	IGL c129_light_IGKV3-20_IGKJ2 (Fragment)		A0A5C2FTH9;A0A5C2FU46;A0A5C2FUK5;A0A5C2FUQ9;A0A5C2FWV4;A0A5C2FXJ6;A0A5C2FYC1;A0A5C2G003;A0A5C2G038;A0A5C2G1N6;A0A5C2G3A1;A0A5C2G3D4;A0A5C2G3I4;A0A5C2G4F8;A0A5C2G7V5;A0A5C2G8Z7;A0A5C2G9Y1;A0A5C2GGW3;A0A5C2GH83;A0A5C2GJ84;A0A5C2GJJ6;A0A5C2GKS4;A0A5C2GSB6;A0A5C2GTP2;A0A5C2GX85	A0A5C2FTH9;A0A5C2FU46;A0A5C2FUK5;A0A5C2FUQ9;A0A5C2FWV4;A0A5C2FXJ6;A0A5C2FYC1;A0A5C2G003;A0A5C2G038;A0A5C2G1N6;A0A5C2G3A1;A0A5C2G3D4;A0A5C2G3I4;A0A5C2G4F8;A0A5C2G7V5;A0A5C2G8Z7;A0A5C2G9Y1;A0A5C2GGW3;A0A5C2GH83;A0A5C2GJ84;A0A5C2GJJ6;A0A5C2GKS4;A0A5C2GSB6;A0A5C2GTP2;A0A5C2GX85		IGL c129_light_IGKV3-20_IGKJ2 (Fragment)	A0A5C2FTH9_HUMAN;A0A5C2FU46_HUMAN;A0A5C2FUK5_HUMAN;A0A5C2FUQ9_HUMAN;A0A5C2FWV4_HUMAN;A0A5C2FXJ6_HUMAN;A0A5C2FYC1_HUMAN;A0A5C2G003_HUMAN;A0A5C2G038_HUMAN;A0A5C2G1N6_HUMAN;A0A5C2G3A1_HUMAN;A0A5C2G3D4_HUMAN;A0A5C2G3I4_HUMAN;A0A5C2G4F8_HUMAN;A0A5C2G7V5_HUMAN;A0A5C2G8Z7_HUMAN;A0A5C2G9Y1_HUMAN;A0A5C2GGW3_HUMAN;A0A5C2GH83_HUMAN;A0A5C2GJ84_HUMAN;A0A5C2GJJ6_HUMAN;A0A5C2GKS4_HUMAN;A0A5C2GSB6_HUMAN;A0A5C2GT…	1		19075.9	38112.1	26372.3	23721.6	25401.3		43127.3	51355.5
A0A5C2FTQ8	IGL c219_light_IGKV3-20_IGKJ2 (Fragment)		A0A5C2FTQ8;A0A5C2H180	A0A5C2FTQ8;A0A5C2H180		IGL c219_light_IGKV3-20_IGKJ2 (Fragment)	A0A5C2FTQ8_HUMAN;A0A5C2H180_HUMAN	2	5133.68	7984.67	12457.6			9800.11	10947.1	14646.2	13387.3
A0A5C2FVG6	IGL c899_light_IGKV3-15_IGKJ1 (Fragment)		A0A5C2FVG6;A0A5C2FVJ0;A0A5C2FWY1;A0A5C2FYB8;A0A5C2FYY5;A0A5C2G0W4;A0A5C2G0X5;A0A5C2G0Y7;A0A5C2G0Z7;A0A5C2G1P8;A0A5C2G1Y7;A0A5C2G3C5;A0A5C2G3F7;A0A5C2G3P0;A0A5C2G4F0;A0A5C2G4G8;A0A5C2G4Q0;A0A5C2G4X2;A0A5C2G7V6;A0A5C2G8T3;A0A5C2GB17;A0A5C2GB47;A0A5C2GC08;A0A5C2GI75;A0A5C2GIW2;A0A5C2GJF1;A0A5C2GS93;A0A5C2GTD9;A0A5C2GTV4;A0A5C2GU33;A0A5C2GUC7;A0A5C2GVA3;A0A5C2GVQ3;A0A5C2GWX5;A0A5C2GX20;A0A5C2GXC6;A0A…	A0A5C2FVG6;A0A5C2FVJ0;A0A5C2FWY1;A0A5C2FYB8;A0A5C2FYY5;A0A5C2G0W4;A0A5C2G0X5;A0A5C2G0Y7;A0A5C2G0Z7;A0A5C2G1P8;A0A5C2G1Y7;A0A5C2G3C5;A0A5C2G3F7;A0A5C2G3P0;A0A5C2G4F0;A0A5C2G4G8;A0A5C2G4Q0;A0A5C2G4X2;A0A5C2G7V6;A0A5C2G8T3;A0A5C2GB17;A0A5C2GB47;A0A5C2GC08;A0A5C2GI75;A0A5C2GIW2;A0A5C2GJF1;A0A5C2GS93;A0A5C2GTD9;A0A5C2GTV4;A0A5C2GU33;A0A5C2GUC7;A0A5C2GVA3;A0A5C2GVQ3;A0A5C2GWX5;A0A5C2GX20;A0A5C2GXC6;A0A…		IGL c899_light_IGKV3-15_IGKJ1 (Fragment)	A0A5C2FVG6_HUMAN;A0A5C2FVJ0_HUMAN;A0A5C2FWY1_HUMAN;A0A5C2FYB8_HUMAN;A0A5C2FYY5_HUMAN;A0A5C2G0W4_HUMAN;A0A5C2G0X5_HUMAN;A0A5C2G0Y7_HUMAN;A0A5C2G0Z7_HUMAN;A0A5C2G1P8_HUMAN;A0A5C2G1Y7_HUMAN;A0A5C2G3C5_HUMAN;A0A5C2G3F7_HUMAN;A0A5C2G3P0_HUMAN;A0A5C2G4F0_HUMAN;A0A5C2G4G8_HUMAN;A0A5C2G4Q0_HUMAN;A0A5C2G4X2_HUMAN;A0A5C2G7V6_HUMAN;A0A5C2G8T3_HUMAN;A0A5C2GB17_HUMAN;A0A5C2GB47_HUMAN;A0A5C2GC08_HUMAN;A0A5C2GI…	1	4689.79	5583.11	4082.88	10380.7	5711.79				9907.19
A0A5C2FWT5	IGL c138_light_IGKV2-30_IGKJ2 (Fragment)		A0A5C2FWT5	A0A5C2FWT5		IGL c138_light_IGKV2-30_IGKJ2 (Fragment)	A0A5C2FWT5_HUMAN	1	7531.05	17175.5	14265.6	21563.5	22268.3	16221.9	25846.3	17892.6	14703.8
A0A5C2FXQ6	IGL c405_light_IGKV3-11_IGKJ4 (Fragment)		A0A5C2FXQ6	A0A5C2FXQ6		IGL c405_light_IGKV3-11_IGKJ4 (Fragment)	A0A5C2FXQ6_HUMAN	1	1378.13		4963.03	1855.44	2176.79			3553.77
A0A5C2FT34	IGL c1902_light_IGKV2-30_IGKJ1 (Fragment)		A0A5C2FYC9;A0A5C2FYQ9;A0A5C2G3H1	A0A5C2FT34;A0A5C2FYC9;A0A5C2FYQ9;A0A5C2G2T9;A0A5C2G3H1;A0A5C2G4C4;A0A5C2G6Q5;A0A5C2GA26;A0A5C2GH22;A0A5C2GJR9;A0A5C2GMY4;A0A5C2GVG8;A0A5C2GXR3		IGL c1902_light_IGKV2-30_IGKJ1 (Fragment)	A0A5C2FYC9_HUMAN;A0A5C2FYQ9_HUMAN;A0A5C2G3H1_HUMAN	1	2742.14	8475.33		9278.57	9964.43	6091.15	7536.6	4206.13	8533.39
A0A5C2FZI3	IGL c2332_light_IGKV2D-29_IGKJ2 (Fragment)		A0A5C2FZI3;A0A5C2G1B5;A0A5C2G1B6;A0A5C2G1R3;A0A5C2G8R7	A0A5C2FZI3;A0A5C2G1B5;A0A5C2G1B6;A0A5C2G1R3;A0A5C2G8R7		IGL c2332_light_IGKV2D-29_IGKJ2 (Fragment)	A0A5C2FZI3_HUMAN;A0A5C2G1B5_HUMAN;A0A5C2G1B6_HUMAN;A0A5C2G1R3_HUMAN;A0A5C2G8R7_HUMAN	1	9314.97	9792.16		17293.5	11653.4	18488.6	13078.6	14734.4
A0A5C2G2U8	IGL c3472_light_IGLV2-14_IGLJ3 (Fragment)		A0A5C2G2U8	A0A5C2G2U8		IGL c3472_light_IGLV2-14_IGLJ3 (Fragment)	A0A5C2G2U8_HUMAN	1		17435.3	12985.7		15106.7	12450.5
A0A5C2G3W4	IGL c3604_light_IGKV2D-29_IGKJ1 (Fragment)		A0A5C2G3W4;A0A5C2GAH2;A0A5C2GWX7;A0A5C2GZB1	A0A5C2G3W4;A0A5C2GAH2;A0A5C2GWX7;A0A5C2GZB1		IGL c3604_light_IGKV2D-29_IGKJ1 (Fragment)	A0A5C2G3W4_HUMAN;A0A5C2GAH2_HUMAN;A0A5C2GWX7_HUMAN;A0A5C2GZB1_HUMAN	1	21606.8	46440.8	44516.4	42647.6	53010.7	50600	41489.4	40045.1	52291.6
A0A5C2G4A0	IGL c4128_light_IGLV1-40_IGLJ2 (Fragment)		A0A5C2G4A0	A0A5C2G4A0		IGL c4128_light_IGLV1-40_IGLJ2 (Fragment)	A0A5C2G4A0_HUMAN	1	6011.65	7628.71	16083.3	21746.8	14043	10906.4	18108.9	20579.5	26090
A0A5C2G7Q3	IGL c2443_light_IGKV4-1_IGKJ4 (Fragment)		A0A5C2G7Q3;A0A5C2GC41;A0A5C2GLG6;A0A5C2GTV0	A0A5C2G7Q3;A0A5C2GC41;A0A5C2GLG6;A0A5C2GTV0;A0A5C2H2H5		IGL c2443_light_IGKV4-1_IGKJ4 (Fragment)	A0A5C2G7Q3_HUMAN;A0A5C2GC41_HUMAN;A0A5C2GLG6_HUMAN;A0A5C2GTV0_HUMAN	1	25233.2	22000	31264.7	45081.6	42491.1	43665.9	43416.3	44787.8	45104.3
A0A5C2GAE8	IGH + IGL c121_heavy_IGHV2-5_IGHD3-9_IGHJ5 (Fragment)		A0A5C2GAE8;A0A5C2GQH3;A0A5C2GQL4;A0A5C2GU29	A0A5C2GAE8;A0A5C2GQH3;A0A5C2GQL4;A0A5C2GU29		IGH + IGL c121_heavy_IGHV2-5_IGHD3-9_IGHJ5 (Fragment)	A0A5C2GAE8_HUMAN;A0A5C2GQH3_HUMAN;A0A5C2GQL4_HUMAN;A0A5C2GU29_HUMAN	1	5526.25	7006.46	7287.79	8610.06	10062.1	12478.8	6927.93	5357.89	6568.96
A0A5C2GAH8	IGH c293_heavy__IGHV1-18_IGHD4-17_IGHJ4 (Fragment)		A0A5C2GAH8;A0A5C2GE64;A0A5C2GE70;A0A5C2GKS1;A0A5C2GLS4;A0A5C2GSB1;A0A7S5C3L3;A0A7S5ETU7;A0A7S5EUY5;A0A7S5EV50;A0A7S5EVE0	A0A5C2GAH8;A0A5C2GE64;A0A5C2GE70;A0A5C2GKS1;A0A5C2GLS4;A0A5C2GSB1;A0A7S5C3L3;A0A7S5ETU7;A0A7S5EUY5;A0A7S5EV50;A0A7S5EVE0		IGH c293_heavy__IGHV1-18_IGHD4-17_IGHJ4 (Fragment)	A0A5C2GAH8_HUMAN;A0A5C2GE64_HUMAN;A0A5C2GE70_HUMAN;A0A5C2GKS1_HUMAN;A0A5C2GLS4_HUMAN;A0A5C2GSB1_HUMAN;A0A7S5C3L3_HUMAN;A0A7S5ETU7_HUMAN;A0A7S5EUY5_HUMAN;A0A7S5EV50_HUMAN;A0A7S5EVE0_HUMAN	2	67419.3	103596	97584.2	140917	113332	126052	128847	159894	129280
A0A5C2GB33	IGH + IGL c476_heavy_IGHV3-74_IGHD3-10_IGHJ4 (Fragment)		A0A5C2GB33	A0A5C2GB33		IGH + IGL c476_heavy_IGHV3-74_IGHD3-10_IGHJ4 (Fragment)	A0A5C2GB33_HUMAN	1	3341.28		8377.85	7773.29	9819.7	8696.7	12699.5	12983.6	8439.52
A0A5C2GBT2	IGH + IGL c565_light_IGKV1-39_IGKJ2 (Fragment)		A0A5C2GBT2;A0A5C2GCU9	A0A5C2GBT2;A0A5C2GCU9		IGH + IGL c565_light_IGKV1-39_IGKJ2 (Fragment)	A0A5C2GBT2_HUMAN;A0A5C2GCU9_HUMAN	1		2953.48	9168.29	8971.6	4130.48	6908.91	3584.96	7880.96	6014.54
A0A5C2GG27	IG c653_heavy_IGHV3-23_IGHD1-26_IGHJ4 (Fragment)		A0A5C2GG27	A0A5C2GG27		IG c653_heavy_IGHV3-23_IGHD1-26_IGHJ4 (Fragment)	A0A5C2GG27_HUMAN	2	3482.31		6475.76	8420.09	3886.79	3487.16	5516.31		9487.81
A0A5C2GGJ6	IG c1264_heavy_IGHV5-51_IGHD3-16_IGHJ3 (Fragment)		A0A5C2GGJ6;A0A5C2GR76	A0A5C2GGJ6;A0A5C2GR76		IG c1264_heavy_IGHV5-51_IGHD3-16_IGHJ3 (Fragment)	A0A5C2GGJ6_HUMAN;A0A5C2GR76_HUMAN	1	14516.3	8925.45	39519.5	22814.4	20961.7	28794.9	32159.1	44686.1	33802.7
A0A5C2GHY3	IG c850_light_IGKV3-20_IGKJ4 (Fragment)		A0A5C2GHY3;A0A5C2GIZ3	A0A5C2GHY3;A0A5C2GIZ3		IG c850_light_IGKV3-20_IGKJ4 (Fragment)	A0A5C2GHY3_HUMAN;A0A5C2GIZ3_HUMAN	1	8671.72		16798.2	14037.2		19489		32207.4	32301.3
A0A5C2GJC6	IG c753_light_IGKV3-20_IGKJ4 (Fragment)		A0A5C2GJC6;A0A5C2GSC2;A0A5C2GWR8;A0A5C2GX42	A0A5C2GJC6;A0A5C2GSC2;A0A5C2GWR8;A0A5C2GX42		IG c753_light_IGKV3-20_IGKJ4 (Fragment)	A0A5C2GJC6_HUMAN;A0A5C2GSC2_HUMAN;A0A5C2GWR8_HUMAN;A0A5C2GX42_HUMAN	1	10037.5
A0A5C2GJP7	IG c399_light_IGKV2D-29_IGKJ3 (Fragment)		A0A5C2GJP7;A0A5C2GXW3	A0A5C2GJP7;A0A5C2GXW3		IG c399_light_IGKV2D-29_IGKJ3 (Fragment)	A0A5C2GJP7_HUMAN;A0A5C2GXW3_HUMAN	1	7946.75	6193.7	13395.4	21788.5	21860.3	21616.3	18495.9	16322.8	24898.4
A0A5C2GJR2	IGH + IGL c247_light_IGLV1-40_IGLJ2 (Fragment)		A0A5C2GJR2	A0A5C2GJR2		IGH + IGL c247_light_IGLV1-40_IGLJ2 (Fragment)	A0A5C2GJR2_HUMAN	1	8570.08	22641.9	20216.1	20052.6	20590	21086.2	24727	11581.3	9818.26
A0A5C2GPT5	IG c883_heavy_IGHV3-66_IGHD3-3_IGHJ6 (Fragment)		A0A5C2GPT5;A0A7S5BYA4	A0A5C2GPT5;A0A7S5BYA4		IG c883_heavy_IGHV3-66_IGHD3-3_IGHJ6 (Fragment)	A0A5C2GPT5_HUMAN;A0A7S5BYA4_HUMAN	1			11974.2	7194.14	12357.4			13546.3	12620.4
A0A5C2GRU1	IG c224_light_IGKV4-1_IGKJ1 (Fragment)		A0A5C2GRU1	A0A5C2GRU1		IG c224_light_IGKV4-1_IGKJ1 (Fragment)	A0A5C2GRU1_HUMAN	1	123859	129753	839158	630973	196603	247227	155535	145999	175486
A0A5C2GUK3	IG c1191_heavy_IGHV3-33_IGHD2-2_IGHJ4 (Fragment)		A0A5C2GUK3	A0A5C2GUK3		IG c1191_heavy_IGHV3-33_IGHD2-2_IGHJ4 (Fragment)	A0A5C2GUK3_HUMAN	1	2220.05		6256.41	6425.88	2545.38	3582.98	3397.88	5814.13	6641.37
A0A6Q8PFA6	Kinesin-like protein	KIF2A	A0A6Q8PFA6;A0A6Q8PH57	A0A6Q8PFA6;A0A6Q8PH57;B0AZS5	KIF2A	Kinesin-like protein	A0A6Q8PFA6_HUMAN;A0A6Q8PH57_HUMAN	1	6859.02	1968.89	7861.84	1862.37	2561.36	2784.06
A0A7I2V3R0	Histone H2A (Fragment)	MACROH2A2	A0A7I2V3R0	A0A7I2V3R0	MACROH2A2	Histone H2A (Fragment)	A0A7I2V3R0_HUMAN	2	9935.9	14898	21823.5	19474.5	19669.9	22641	23102.6	21949.6	22713.7
A0A7I2V4L7	Polyadenylate-binding protein	PABPC4	A0A7I2V4L7;A0A7I2V598;H0Y5F5;H0Y6X6;Q147Y3;Q3B867;Q6IQ30	A0A7I2V4L7;A0A7I2V598;H0Y5F5;Q6IQ30;H0Y6X6;Q147Y3;Q3B867;Q53GL4;Q59GZ7	PABPC4	Polyadenylate-binding protein	A0A7I2V4L7_HUMAN;A0A7I2V598_HUMAN;H0Y5F5_HUMAN;H0Y6X6_HUMAN;Q147Y3_HUMAN;Q3B867_HUMAN;Q6IQ30_HUMAN	1	149758	92137.9	156971	165629	149490	154837	164665	150596	61163.4
A0A7I2V5P9	Eukaryotic translation initiation factor 3 subunit E	EIF3E	A0A7I2V5P9	A0A7I2V5P9	EIF3E	Eukaryotic translation initiation factor 3 subunit E	A0A7I2V5P9_HUMAN	1	2184.32		2887.43	2782.21	7186.57	11476.7	15509.2	16237.2	6566.31
A0A024RDB2	Ras GTPase-activating protein-binding protein 2	G3BP2	A0A7I2V647	A0A024RDB2;A0A7I2V647;A8K6V7	G3BP2	Ras GTPase-activating protein-binding protein 2	A0A7I2V647_HUMAN	1	12233.2	3755.37	7072.24	4102.12	7915.62	9041.08	9184.6
A0A7I2YQ88	Polyadenylate-binding protein	PABPC1	A0A7I2YQ88	A0A7I2YQ88	PABPC1	Polyadenylate-binding protein	A0A7I2YQ88_HUMAN	1	2305.6	1905.94			4516.36	4252.45	6082.49	4715.86
A0A7I2YQV8	Heterogeneous nuclear ribonucleoprotein Q	SYNCRIP	A0A7I2YQV8	A0A7I2YQV8	SYNCRIP	Heterogeneous nuclear ribonucleoprotein Q	A0A7I2YQV8_HUMAN	1	7451.62	12432.8	20574.7	18904.2	17558.2	18597.7	11085.3	27207.1	19868
A0A7S5BZ46	IGH c951_heavy_IGHV3-15_IGHD2-2_IGHJ6 (Fragment)		A0A7S5BZ46	A0A7S5BZ46		IGH c951_heavy_IGHV3-15_IGHD2-2_IGHJ6 (Fragment)	A0A7S5BZ46_HUMAN	1							2390.36
A0A7S5C0J6	IGH c904_heavy_IGHV1-69_IGHD3-16_IGHJ2 (Fragment)		A0A7S5C0J6	A0A7S5C0J6		IGH c904_heavy_IGHV1-69_IGHD3-16_IGHJ2 (Fragment)	A0A7S5C0J6_HUMAN	1	1630.53		1308.2				3885.04
A0A7S5C1I6	IGH c2503_heavy_IGHV3-23_IGHD5-18_IGHJ4 (Fragment)		A0A7S5C1I6	A0A7S5C1I6		IGH c2503_heavy_IGHV3-23_IGHD5-18_IGHJ4 (Fragment)	A0A7S5C1I6_HUMAN	1		2264.27	4118.43	45455.7
A0A7S5EVT8	IGH c1337_heavy_IGHV3-11_IGHD4-23_IGHJ4 (Fragment)		A0A7S5EVT8	A0A7S5EVT8		IGH c1337_heavy_IGHV3-11_IGHD4-23_IGHJ4 (Fragment)	A0A7S5EVT8_HUMAN	1		3360.89	2896.98	2413.29	2941	7302.27	3564.15	11959.7	5201.83
A0A120HF66	mRNA (Fragment)	IGHV3-9	A0A8D9IGR0	A0A120HF66;A0A125QYY9;A0A125U0U7;A0A5C2G688;A0A5C2G6B2;A0A5C2G826;A0A5C2G894;A0A5C2G9C1;A0A5C2G9H2;A0A5C2G9T8;A0A5C2G9X8;A0A5C2G9Y6;A0A5C2GDG3;A0A5C2GEX4;A0A5C2GF59;A0A5C2GF60;A0A5C2GF97;A0A5C2GFI2;A0A5C2GFJ2;A0A5C2GG51;A0A5C2GGH0;A0A5C2GGH8;A0A5C2GGI5;A0A5C2GGX5;A0A5C2GGY6;A0A5C2GH76;A0A5C2GH86;A0A5C2GHK6;A0A5C2GHL6;A0A5C2GHN4;A0A5C2GHQ2;A0A5C2GK03;A0A5C2GKF2;A0A5C2GKQ6;A0A5C2GKY0;A0A5C2GL63;A0A…	IGHV3-9	mRNA (Fragment)	A0A8D9IGR0_HUMAN	1	1643.22	7697.05	8148.34	8837.01	6249.61	11252.7	6972.89	6634.93	7820.35
A0A193CHQ9	mRNA (Fragment)	IGHV3-21	A0A8D9MM72	A0A193CHQ9;A0A193CHR0;A0A1W6IYJ1;A0A5C2G5Q4;A0A5C2G624;A0A5C2G633;A0A5C2G635;A0A5C2G6F9;A0A5C2G6K3;A0A5C2G6M6;A0A5C2G6Z2;A0A5C2G7J3;A0A5C2G8G5;A0A5C2G8J5;A0A5C2G8X3;A0A5C2G9Z0;A0A5C2GAK8;A0A5C2GAX9;A0A5C2GAZ1;A0A5C2GBE5;A0A5C2GD53;A0A5C2GDH0;A0A5C2GDR1;A0A5C2GDU5;A0A5C2GDV4;A0A5C2GDW4;A0A5C2GDX0;A0A5C2GDX8;A0A5C2GDY4;A0A5C2GDZ3;A0A5C2GDZ6;A0A5C2GDZ9;A0A5C2GE07;A0A5C2GE17;A0A5C2GE26;A0A5C2GEA3;A0A…	IGHV3-21	mRNA (Fragment)	A0A8D9MM72_HUMAN	1	4191.23	5687.74	17307.9	14284.8	12174.5	12011.9	17837.9	20148.5	14340.3
A8MQB8	Fragile X messenger ribonucleoprotein 1	FMR1	A0A8I5KT56;A0A8I5KUC2;A0A8I5KWH0;A8MQB8;G3V0J0;R9WQY1;X5D907	A8MQB8;G3V0J0;A0A8I5KT56;A0A8I5KUC2;A0A8I5KWH0;A0A8I5KZ21;R9WQY1;X5D907;B4DZ17	FMR1	Fragile X messenger ribonucleoprotein 1	A0A8I5KT56_HUMAN;A0A8I5KUC2_HUMAN;A0A8I5KWH0_HUMAN;A8MQB8_HUMAN;G3V0J0_HUMAN;R9WQY1_HUMAN;X5D907_HUMAN	1	11762	15201.7	15091.1	14228	17103.1	13131.5	22312.5	5220.19	2537.7
A0A8I5KX72	NF-kappa-B-repressing factor	NKRF	A0A8I5KX72	A0A8I5KX72	NKRF	NF-kappa-B-repressing factor	A0A8I5KX72_HUMAN	2	9588.03	32315.2	22895	16746.3	25881.5	22320.7	12220.2	12858.7	12774.7
A0A8Q3SIN7	Vang-like protein	VANGL2	A0A8Q3SIN7	A0A8Q3SIN7	VANGL2	Vang-like protein	A0A8Q3SIN7_HUMAN	1	12985.5	16885.7	11612.5	14645	14095.7	12744.7	2464.15		3286.28
A0AV96	RNA-binding protein 47	RBM47	A0AV96	A0AV96;A0A024R9W3;B7ZLP7;D6R9D6;D6R9M7;D6RA49;D6RBP6;D6RBS9;D6RCT1;D6REZ6;D6RFL5	RBM47	RNA-binding protein 47	RBM47_HUMAN	1	3209.91	4606.22	4601.27	8993.5	3753.83	6895.12	7681.14	10500.2	8930.87
A0AVT1	Ubiquitin-like modifier-activating enzyme 6	UBA6	A0AVT1	A0AVT1;A1LT96;B3KSS1	UBA6	Ubiquitin-like modifier-activating enzyme 6	UBA6_HUMAN	1	3928.62				10686.8
A0FGR8	Extended synaptotagmin-2	ESYT2	A0FGR8	A0FGR8;A0A499FIX8;H7BXI1	ESYT2	Extended synaptotagmin-2	ESYT2_HUMAN	4	3668.9	2042.44	4633.9	1244.31	2180.68	2211.23	4823.98	2328.31
A1A4E9	Keratin 13	KRT13	A1A4E9	A1A4E9;A8K2H9;B4DL17	KRT13	Keratin 13	A1A4E9_HUMAN	1	2656.42	5005.29	28973.7	11927.4	21054.8	14059	32763.6		7316.12
P07477	PRSS3 protein	PRSS3	A1A508	P07477;Q9BYE2;A1A508;A6XGL3;E7EQ64	PRSS3	PRSS3 protein	A1A508_HUMAN	2	128094	218273	234823	268777	316750	283504	298311	277590	274015
A1A5C5	RRBP1 protein	RRBP1	A1A5C5	A1A5C5	RRBP1	RRBP1 protein	A1A5C5_HUMAN	1	3711.27							3316.24
Q5U5Q3	RNA-binding protein MEX3A	MEX3A	A1L020	Q5U5Q3;Q6ZN04;Q86XN8;A1L020;A0A6Q8PG18;A8E632;B3KTW5;M9T4I7;S4R446	MEX3A	RNA-binding protein MEX3A	MEX3A_HUMAN	1	7561.12	2368.58	8110.56	6420.54	7223.9	9434.87	9118.22	4575.43	4542.06
A1L170	Uncharacterized protein C1orf226	C1orf226	A1L170	A1L170;F8W6W0	C1orf226	Uncharacterized protein C1orf226	CA226_HUMAN	1	3395.66	2752.96				1224.92
Q8IVF6	Ankyrin repeat domain-containing protein 18B	ANKRD18A	A2A2Z9;Q8IVF6	Q8IVF6;A2A2Z9;A0A0F6MY87;A0A8I5KZ96;A0A8V8TQR3	ANKRD18A;ANKRD18B	Ankyrin repeat domain-containing protein 18B	AN18A_HUMAN;AN18B_HUMAN	1			24720.9			46084	25820.5	29062.7	65848.6
Q96M61	Melanoma-associated antigen B16	MAGEB16	A2A368;A8MXT2;Q96M61	Q96M61;A2A368;A8MXT2;A0A0A0MSA3	MAGEB16;MAGEB17;MAGEB18	Melanoma-associated antigen B16	MAGBG_HUMAN;MAGBH_HUMAN;MAGBI_HUMAN	1	1936.39		5352.13	9812.01	9988.76	6037.06			8234.88
P01742	Immunoglobulin mu-chain D-J4-region (Fragment)	IGHM	A2N7P4	P01742;P01743;A0A0B4J2H0;A0A0C4DH29;P0DP01;A0A068LL60;A0A0F7SYK7;A0A2U8J8U0;A0A2U8J955;A0A2U8J958;A0A2U8J996;A0A2U8J998;A0A5C2G5E3;A0A5C2G5U7;A0A5C2G619;A0A5C2G625;A0A5C2G6C2;A0A5C2G6F6;A0A5C2G825;A0A5C2G8T6;A0A5C2G8W0;A0A5C2G927;A0A5C2G956;A0A5C2G986;A0A5C2G9L2;A0A5C2G9S9;A0A5C2G9V0;A0A5C2GAA3;A0A5C2GAE1;A0A5C2GAG7;A0A5C2GAI7;A0A5C2GAI8;A0A5C2GAP7;A0A5C2GB08;A0A5C2GB60;A0A5C2GB68;A0A5C2GBD4;A0A5…	IGHM	Immunoglobulin mu-chain D-J4-region (Fragment)	A2N7P4_HUMAN	1	1397.48		3186.06	1042.11	2634.51	3385.42	2302.2	4417.73	6684.08
A2RRP1	NBAS subunit of NRZ tethering complex	NBAS	A2RRP1	A2RRP1;A0A8V8TPS6;A0A8V8TQX6;G1UI26;H0Y5G7	NBAS	NBAS subunit of NRZ tethering complex	NBAS_HUMAN	1	5274.94
A2RTX5	Threonine--tRNA ligase 2, cytoplasmic	TARS1	A2RTX5;P26639	A2RTX5;P26639;B2RDX5;B3KTN2;B4DKZ9;B7ZLP8;Q53GX7;Q5M7Z9	TARS1;TARS3	Threonine--tRNA ligase 2, cytoplasmic	SYTC2_HUMAN;SYTC_HUMAN	1	1775.95	1495.63	1719.06	1059.79		2474.34	2262.75
A2RUS2	DENN domain-containing protein 3	DENND3	A2RUS2	A2RUS2;E9PF32;H0YAY3	DENND3	DENN domain-containing protein 3	DEND3_HUMAN	1	19446.1	29551.9	43199		48260.8	38545.7	51426.7	65005.5	63133.5
A4D110	Heat shock protein 70	LOC401309	A4D110	A4D110	LOC401309	Heat shock protein 70	A4D110_HUMAN	1	32709.8	28169.6	11625.2	39891.5	47217.8	41855.6	8134.33
A4D1E9	GTP-binding protein 10	GTPBP10	A4D1E9	A4D1E9;C9J8R7;C9JEQ8;F8WBB5;F8WBY0;F8WCN4	GTPBP10	GTP-binding protein 10	GTPBA_HUMAN	1	31036.8	49087.1	24727.8	40188.9	31390	38721.1	17641.2	9734.29	6137.1
A4D1P6	WD repeat-containing protein 91	WDR91	A4D1P6	A4D1P6;A0A024R751;A0A804HHS8;A0A804HI90;A0A804HKV2;C9J1X0	WDR91	WD repeat-containing protein 91	WDR91_HUMAN	2	15113.9	10518.4	12408.3	13611.9	17276.6	21026.2	11455.7	25403	25598.3
A5HC06	K-ras (Fragment)	KRAS	A5HC06	A5HC06	KRAS	K-ras (Fragment)	A5HC06_HUMAN	1	8275.69	4174.56	16155.8	13172.1	16751.2	20739.8	15049.8	13477.3	14418.3
A5PLN9	Trafficking protein particle complex subunit 13	TRAPPC13	A5PLN9	A5PLN9;B7ZLB5;B7ZLB7	TRAPPC13	Trafficking protein particle complex subunit 13	TPC13_HUMAN	1	3877.21								1365.94
A5YKK6	CCR4-NOT transcription complex subunit 1	CNOT1	A5YKK6	A5YKK6;B4DYL7;H3BMZ2	CNOT1	CCR4-NOT transcription complex subunit 1	CNOT1_HUMAN	5	33606.5	14990.4	21768.5	21683.6	24183.5	22078.7	24648.9	21137.1	24713.9
A6NFI3	Zinc finger protein 316	ZNF316	A6NFI3	A6NFI3	ZNF316	Zinc finger protein 316	ZN316_HUMAN	2	1612.18	3868.17	6013.06				1966.54
A6NHL2	Tubulin alpha chain-like 3	TUBAL3	A6NHL2	A6NHL2	TUBAL3	Tubulin alpha chain-like 3	TBAL3_HUMAN	1		2330.95
A6NHR9	Structural maintenance of chromosomes flexible hinge domain-containing protein 1	SMCHD1	A6NHR9	A6NHR9;A0A8I5KQZ7;A0A8I5KRS9;A0A8I5KW02;J3KTL8	SMCHD1	Structural maintenance of chromosomes flexible hinge domain-containing protein 1	SMHD1_HUMAN	3	7280.42	4524.09	8992.64	3557.89	6334.26	5225.07	4646.75
A7E2V4	Zinc finger SWIM domain-containing protein 8	ZSWIM8	A7E2V4	A7E2V4;H0YCW2;H7BZ52;H7C453;S4R393;S4R3B3;S4R3H3;S4R3U7;S4R410	ZSWIM8	Zinc finger SWIM domain-containing protein 8	ZSWM8_HUMAN	1	75478.7	76109	89022.7	56569.7	51010.2	66062.4
A7KAX9	Rho GTPase-activating protein 32	ARHGAP32	A7KAX9	A7KAX9;A0A804HK06;A0A024R3N1;A0A2X0SFD0;E9PRH3;G3V174;Q86T64;Q86UT2	ARHGAP32	Rho GTPase-activating protein 32	RHG32_HUMAN	1	13303.8	6412.05		13075.5	11727.5	10603.5
A8K2U0	Alpha-2-macroglobulin-like protein 1	A2ML1	A8K2U0	A8K2U0;B3KVV6;H0YGG5;H0YH14	A2ML1	Alpha-2-macroglobulin-like protein 1	A2ML1_HUMAN	1	6289.28	14913.6	11817.8	14412.3	15540.5	15589	12409.4	17892.7	12320.2
A8K7N0	60S ribosomal protein L14		A8K7N0	A8K7N0		60S ribosomal protein L14	A8K7N0_HUMAN	2	203030	384365	289590	265150	261420	243991	60030.3	24414	9886.75
A8K8P3	Protein SFI1 homolog	SFI1	A8K8P3	A8K8P3;A0A024R1K2;D3YTJ2;E5RJU6	SFI1	Protein SFI1 homolog	SFI1_HUMAN	1	3621.38	565.434	2684.37
A8K9U1	cDNA FLJ76468, highly similar to Homo sapiens cullin 7 (CUL7), mRNA		A8K9U1	A8K9U1		cDNA FLJ76468, highly similar to Homo sapiens cullin 7 (CUL7), mRNA	A8K9U1_HUMAN	1	1605.46		2040.33
P62308	Putative small nuclear ribonucleoprotein G-like protein 15	SNRPG	A8MWD9;P62308	P62308;A8MWD9;C9JVQ0;F5H013;Q49AN9	SNRPG;SNRPGP15	Putative small nuclear ribonucleoprotein G-like protein 15	RUXGL_HUMAN;RUXG_HUMAN	1	23933.7	45290.7	21236	39031.1	39887.4	34982.9	36884.8	23004.1	17650.3
A8MWY0	Endosome/lysosome-associated apoptosis and autophagy regulator family member 2	ELAPOR2	A8MWY0	A8MWY0;B4E116;C9JA41;H7C2N5	ELAPOR2	Endosome/lysosome-associated apoptosis and autophagy regulator family member 2	ELAP2_HUMAN	1	22988.9	30341.1	32255.8	28692.8	20356.1	30166.8		4511.72
A8MXP9	Matrin-3	MATR3	A8MXP9	A8MXP9;Q68E03	MATR3	Matrin-3	A8MXP9_HUMAN	1	1963.04			3433.9
A8MYB1	Transmembrane and coiled-coil domain-containing protein 5B	TMCO5B	A8MYB1	A8MYB1	TMCO5B	Transmembrane and coiled-coil domain-containing protein 5B	TMC5B_HUMAN	1	20207.7		41108.1	44240.3	47844.3	33868.6
B3EWG5	Protein FAM25E	FAM25A	A8MYX2;B3EWG3;B3EWG5;B3EWG6	B3EWG5;A8MYX2;B3EWG3;B3EWG6;B7ZW47	FAM25A;FAM25C;FAM25E;FAM25G	Protein FAM25E	FM25A_HUMAN;FM25C_HUMAN;FM25E_HUMAN;FM25G_HUMAN	1		4352.21						6933.47
A9QM74	Importin subunit alpha-8	KPNA7	A9QM74	A9QM74	KPNA7	Importin subunit alpha-8	IMA8_HUMAN	1	13174.8	22249.3	6028.9	13439.7	16310	11915.4	12663.8	8121.1
W8QEY1	Truncated lactoferrin	LTF	B2MV14	W8QEY1;B2MV14	LTF	Truncated lactoferrin	B2MV14_HUMAN	1	1303	4310.23	4402.42	2702.69		5346.06	5582.58	5770.64	4492.47
B2R5U7	cDNA, FLJ92633, highly similar to Homo sapiens CCAAT-box-binding transcription factor (CBF2), mRNA		B2R5U7	B2R5U7		cDNA, FLJ92633, highly similar to Homo sapiens CCAAT-box-binding transcription factor (CBF2), mRNA	B2R5U7_HUMAN	1	3774.87	13480.7	10683.2	5523.86	5291.74	4975.92
B2R7W4	cDNA, FLJ93632, highly similar to Homo sapiens heterogeneous nuclear ribonucleoprotein R (HNRPR), mRNA		B2R7W4	B2R7W4		cDNA, FLJ93632, highly similar to Homo sapiens heterogeneous nuclear ribonucleoprotein R (HNRPR), mRNA	B2R7W4_HUMAN	1		20600.9	24171.2			24068.8		10970.2	11070.2
B2RD09	cDNA, FLJ96406, highly similar to Homo sapiens NOL1/NOP2/Sun domain family, member 5 (NSUN5), transcript variant 1, mRNA		B2RD09	B2RD09		cDNA, FLJ96406, highly similar to Homo sapiens NOL1/NOP2/Sun domain family, member 5 (NSUN5), transcript variant 1, mRNA	B2RD09_HUMAN	1	8864.77	10371.8	10357	6695.44	12801.4	7642.75	2775.83	3429.37	1588.94
B3GQE6	RNA helicase	DDX27	B3GQE6	B3GQE6;Q53G15	DDX27	RNA helicase	B3GQE6_HUMAN	1	17863.5	36816.8	17447.5	24887.1	19884.6	26844.2	1695.69
B3KNG0	cDNA FLJ14523 fis, clone NT2RM1000905, highly similar to Eukaryotic translation initiation factor 3 subunit 6-interacting protein		B3KNG0	B3KNG0		cDNA FLJ14523 fis, clone NT2RM1000905, highly similar to Eukaryotic translation initiation factor 3 subunit 6-interacting protein	B3KNG0_HUMAN	1	4013.62	1863.51	2148.07	11653	13070.8	7454.72	45685.2	21692.3	14299.6
B3KPB9	Eukaryotic translation initiation factor 3 subunit L	EIF3L	B3KPB9	B3KPB9	EIF3L	Eukaryotic translation initiation factor 3 subunit L	B3KPB9_HUMAN	1	7795.73	2659.3	15939.3	19952.4	21893.9	23344.5	38794.6	42452.6	14197.1
B3KS36	cDNA FLJ35376 fis, clone SKMUS2004044, highly similar to Homo sapiens ribosomal protein L3 (RPL3), transcript variant 2, mRNA		B3KS36	B3KS36		cDNA FLJ35376 fis, clone SKMUS2004044, highly similar to Homo sapiens ribosomal protein L3 (RPL3), transcript variant 2, mRNA	B3KS36_HUMAN	1		11148.9		7275.29	6894.38
B3KUE6	cDNA FLJ39696 fis, clone SMINT2011033, highly similar to Sorting and assembly machinery component 50 homolog		B3KUE6;B4DN54	B3KUE6;B4DN54		cDNA FLJ39696 fis, clone SMINT2011033, highly similar to Sorting and assembly machinery component 50 homolog	B3KUE6_HUMAN;B4DN54_HUMAN	1	24060.6	12265.7	9397.83	14694	14557.6	13091.3	15551.5	8705.41
B3KW47	Chromosome 6 open reading frame 201, isoform CRA_c	C6orf201	B3KW47	B3KW47;B4DXB2	C6orf201	Chromosome 6 open reading frame 201, isoform CRA_c	B3KW47_HUMAN	1	2853.49	1654.18		4507.98	4759.01	7518.88		6087.5	2823.74
B3KW79	Carboxypeptidase		B3KW79	B3KW79		Carboxypeptidase	B3KW79_HUMAN	1	13746.5	14034	30046.4	11101.7	17837.9	10236.3		6168.02	3114.98
B4DDB6	Heterogeneous nuclear ribonucleoprotein A3, isoform CRA_a	HNRPA3	B4DDB6	B4DDB6;B4E3E6	HNRPA3	Heterogeneous nuclear ribonucleoprotein A3, isoform CRA_a	B4DDB6_HUMAN	1	4109.89	4700.18	12185.3	11069	11495	4472.4	2335.47	11297.2	11721
B4DI43	cDNA FLJ60262, weakly similar to Zinc finger protein 81		B4DI43	B4DI43		cDNA FLJ60262, weakly similar to Zinc finger protein 81	B4DI43_HUMAN	1	95514.6	169616	177077	256408	221654	235625	220173	273340	244907
B4DKV4	cDNA FLJ60647, highly similar to Keratin, type II cytoskeletal 6B		B4DKV4	B4DKV4		cDNA FLJ60647, highly similar to Keratin, type II cytoskeletal 6B	B4DKV4_HUMAN	1	12396.8		13643.8		24571.9	17070.5	7714.57	11782.4	59536.8
B4DM27	cDNA FLJ54637, highly similar to Homo sapiens BAT2 domain containing 1 (BAT2D1), mRNA (Fragment)		B4DM27;B4DQN8	B4DM27;B4DQN8		cDNA FLJ54637, highly similar to Homo sapiens BAT2 domain containing 1 (BAT2D1), mRNA (Fragment)	B4DM27_HUMAN;B4DQN8_HUMAN	1	59097.7	26268.1	32454.2	41360.7	44238	51466.4	46157.1	33627.9	9513.42
B4DVD7	Eukaryotic translation initiation factor 3 subunit K	EIF3K	B4DVD7	B4DVD7	EIF3K	Eukaryotic translation initiation factor 3 subunit K	B4DVD7_HUMAN	1	3168.3		4393.63	4151.1	10530.7	11117.4	16204.5	8225.05	5087.18
B2R5W2	Heterogeneous nuclear ribonucleoproteins C1/C2	HNRNPC	B4DY08;G3V251;G3V2D6;G3V3K6;G3V4C1;G3V4W0;G3V5X6	B2R5W2;B3KX96;B4DY08;G3V251;G3V2D6;G3V3K6;G3V4C1;G3V4W0;G3V5X6	HNRNPC	Heterogeneous nuclear ribonucleoproteins C1/C2	B4DY08_HUMAN;G3V251_HUMAN;G3V2D6_HUMAN;G3V3K6_HUMAN;G3V4C1_HUMAN;G3V4W0_HUMAN;G3V5X6_HUMAN	1	4027.84	5725.04	13497.3	12755.1	8474.58	7947.88	4716.64
B4E1B2	Serotransferrin		B4E1B2	B4E1B2		Serotransferrin	B4E1B2_HUMAN	2	4277.16	5563.58	8530.25	6573.06	7701.87	2882.16	10695.2	12183.8	6631.49
B4E356	cDNA FLJ54993, highly similar to ATP-dependent DNA helicase 2 subunit 1		B4E356	B4E356		cDNA FLJ54993, highly similar to ATP-dependent DNA helicase 2 subunit 1	B4E356_HUMAN	1	24817.3	23549.2		24211.1	33811.8	26706.7	10909.5	23453.7	10063
B4E3P1	cDNA FLJ57036, highly similar to Homo sapiens tropomyosin 2 (beta) (TPM2), transcript variant 2, mRNA		B4E3P1	B4E3P1		cDNA FLJ57036, highly similar to Homo sapiens tropomyosin 2 (beta) (TPM2), transcript variant 2, mRNA	B4E3P1_HUMAN	1	13157.2			9783.06	19322.1	7997.58		10016.1
B7Z2L8	Coiled-coil domain-containing protein 25	CCDC25	B7Z2L8	B7Z2L8	CCDC25	Coiled-coil domain-containing protein 25	B7Z2L8_HUMAN	1	205965	251119	343030	230389				2045.29	4464.13
B7Z596	Tropomyosin alpha-1 chain	TPM1	B7Z596;F5H7S3;H7BYY1	B7Z596;D9YZV7;F5H7S3;H0YK48;H0YKJ4;H7BYY1;A0A494BZZ2;B7Z722;Q1ZYL5;Q59GR8	TPM1	Tropomyosin alpha-1 chain	B7Z596_HUMAN;F5H7S3_HUMAN;H7BYY1_HUMAN	1	2534.07	3842.48		6924.08	4648.66	4962.82	7497.81	10202.7
B7Z8Y3	cDNA FLJ61696, highly similar to Double-stranded RNA-specific adenosine deaminase		B7Z8Y3;Q59EC0	B7Z8Y3;Q59EC0		cDNA FLJ61696, highly similar to Double-stranded RNA-specific adenosine deaminase	B7Z8Y3_HUMAN;Q59EC0_HUMAN	1	1869.11	3783.13	1814.21	2597.66	563.025	4023.88	1561.05
Q2M389	KIAA1033 protein	KIAA1033	B7ZKT9	Q2M389;A0A087X256;B7ZKT9	KIAA1033	KIAA1033 protein	B7ZKT9_HUMAN	5	10047.3	9432.12	9471.63	3998.45	7357.66	8839.27
B7ZLD0	Low-density lipoprotein receptor-related protein	LRP6	B7ZLD0	B7ZLD0;B3KQG5;Q59EX8	LRP6	Low-density lipoprotein receptor-related protein	B7ZLD0_HUMAN	1	21387.3		6969.99	11221.2	9126.93
Biognosys|iRT-Kit_WR_fusion			Biognosys|iRT-Kit_WR_fusion	Biognosys|iRT-Kit_WR_fusion				14	1267560	1543070	3874740	2361260	2519920	2476570	3700050	4308090	4584050
A8K0Z3	Putative WAS protein family homolog 3	WASH2P	C4AMC7;Q6VEQ5	A8K0Z3;C4AMC7;Q6VEQ5;A8MWX3;Q9NQA3;A0A7I2YQU6;A9QQ12;A9QQ13;A9QQ14;A9QQ15;A9QQ16;A9QQ17;A9QQ18;A9QQ19;A9QQ20;A9QQ21;A9QQ22;A9QQ23;Q7Z3N4;Q9H7J9;Q9NSV7	WASH2P;WASH3P	Putative WAS protein family homolog 3	WASH2_HUMAN;WASH3_HUMAN	1	16060.1	11592.7	13988.3	13013.1	10607.4	14026.5	2129.08
B4DNH1	Profilin	PFN2	C9J0J7;D3DNI2;D3DNI3;G5E9Q6	B4DNH1;C9J0J7;D3DNI2;D3DNI3;G5E9Q6	PFN2	Profilin	C9J0J7_HUMAN;D3DNI2_HUMAN;D3DNI3_HUMAN;G5E9Q6_HUMAN	1	2743.17
E7EUU4	Eukaryotic translation initiation factor 4 gamma 1 (Fragment)	EIF4G1	C9J2Z7;C9K073;E7EUU4;E7EX73;E9PGM1	E7EUU4;E7EX73;E9PGM1;C9J2Z7;C9K073	EIF4G1	Eukaryotic translation initiation factor 4 gamma 1 (Fragment)	C9J2Z7_HUMAN;C9K073_HUMAN;E7EUU4_HUMAN;E7EX73_HUMAN;E9PGM1_HUMAN	1	12816.5		5174.54	12753.8	6715.05	12024	20573.4
B4DS66	MICOS complex subunit MIC60	IMMT	C9J406;H7C463;Q3B7X4	B4DS66;B4E2B5;C9J406;H7C463;Q3B7X4	IMMT	MICOS complex subunit MIC60	C9J406_HUMAN;H7C463_HUMAN;Q3B7X4_HUMAN	1	6863.17	2602.69		5646.25	6691.26	8546.47	7551.6	1665.46	468.399
C9JCJ9	Obg-like ATPase 1 (Fragment)	OLA1	C9JCJ9	C9JCJ9	OLA1	Obg-like ATPase 1 (Fragment)	C9JCJ9_HUMAN	4	17021.5	31636.7	42093.3	51567.3	53447.7	54573.6	54804.7	56938.1	52508.1
C9JGM8	SPATS2-like protein (Fragment)	SPATS2L	C9JGM8;C9JW67;F8VZ02;F8W6C2	C9JGM8;C9JW67;F8VZ02;F8W6C2	SPATS2L	SPATS2-like protein (Fragment)	C9JGM8_HUMAN;C9JW67_HUMAN;F8VZ02_HUMAN;F8W6C2_HUMAN	1	12676.3	9964.01	13545.2	16588.5	11831.5	8254.48
C9JLW8	Mapk-regulated corepressor-interacting protein 1	MCRIP1	C9JLW8	C9JLW8;A0A024R8R5;I3L2L5;I3L317;I3L3A7;I3L4Q0	MCRIP1	Mapk-regulated corepressor-interacting protein 1	MCRI1_HUMAN	1	2271.81	2822.37		3026.58	5530.1		12187.4		5917.16
C9JV54	Tetratricopeptide repeat protein 32 (Fragment)	TTC32	C9JV54	C9JV54	TTC32	Tetratricopeptide repeat protein 32 (Fragment)	C9JV54_HUMAN	1	6095.45	20451.5	44695.9	23395.1	42717.7	29913.1	9980.37	26952.9	37992.6
C9JZR7	Actin, cytoplasmic 1 (Fragment)	ACTB	C9JZR7	C9JZR7	ACTB	Actin, cytoplasmic 1 (Fragment)	C9JZR7_HUMAN	1			12803.1	16313.4	14251.8	14742.7		50417.6	2616.52
B2RDY9	Adenylyl cyclase-associated protein	CAP1	D3DPU2	B2RDY9;B4DI38;B4DNA3;B4DNW7;B4DNY3;B4DUZ8;D3DPU2	CAP1	Adenylyl cyclase-associated protein	D3DPU2_HUMAN	1	7759.84	16023.5	18808.4	4458.88	14585.8	11470.8
D3DQ69	SERPINE1 mRNA binding protein 1, isoform CRA_c	SERBP1	D3DQ69	D3DQ69;Q5VU21;Q63HR1	SERBP1	SERPINE1 mRNA binding protein 1, isoform CRA_c	D3DQ69_HUMAN	1	142681	203654	447330	400952	380892	434681	624938	517416	352342
D3DTH7	Myosin IC, isoform CRA_a	MYO1C	D3DTH7	D3DTH7	MYO1C	Myosin IC, isoform CRA_a	D3DTH7_HUMAN	1	5076.54	17740.1	6147.81	8253.18	5780.02	7498.67	2676.65
D3VVG0	ubiquitinyl hydrolase 1 (Fragment)	ATXN3	D3VVG0	D3VVG0	ATXN3	ubiquitinyl hydrolase 1 (Fragment)	D3VVG0_HUMAN	1	17068	17217.6	14056.7	16287.2		12768.9	7501.69
B4DMY3	Heterogeneous nuclear ribonucleoprotein A/B	HNRNPAB	D6R9P3;D6RBZ0;D6RD18	B4DMY3;D6R9P3;D6RBZ0;D6RD18;Q53F64	HNRNPAB	Heterogeneous nuclear ribonucleoprotein A/B	D6R9P3_HUMAN;D6RBZ0_HUMAN;D6RD18_HUMAN	2	138882	349742	570028	392966	434934	424162	187955	409746	552239
Q13765	Nascent polypeptide-associated complex subunit alpha, muscle-specific form	NACA	E9PAV3;Q13765	Q13765;E9PAV3;A0A024RB41;A0A7I2V2K5;A0A7I2V473;B4DDI8;F8VNW4;F8VZJ2;F8W0W4;H0YHX9	NACA	Nascent polypeptide-associated complex subunit alpha, muscle-specific form	NACAM_HUMAN;NACA_HUMAN	2	5468.79	5254.37	3515.97	5146.42	6015.84	7530.76	6115.75	1877.13	3264.42
E9PDP5	Ankyrin repeat and KH domain-containing protein 1 (Fragment)	ANKHD1	E9PDP5;H3BLS9	E9PDP5;H3BLS9;Q7Z586;Q8TEF1;Q9NXF0	ANKHD1	Ankyrin repeat and KH domain-containing protein 1 (Fragment)	E9PDP5_HUMAN;H3BLS9_HUMAN	1	9524.06	5454.67	5716.44	9836.18	6243.59	4801.65
E9PK54	Heat shock cognate 71 kDa protein (Fragment)	HSPA8	E9PK54	E9PK54	HSPA8	Heat shock cognate 71 kDa protein (Fragment)	E9PK54_HUMAN	1	24060.8	13492.4	15984.7	12669.1	14929.5	13756.1	10665.2	8450.84	4839.25
A0A494BXY3	Uncharacterized protein C11orf98	C11orf98	E9PRG8	A0A494BXY3;E9PLD3;E9PRG8;L0R588	C11orf98	Uncharacterized protein C11orf98	CK098_HUMAN	2	5299.14	15228.5	4345.44	11258.6	5553.16	6995.75
F4ZW65	NF110b		F4ZW66	F4ZW65;F4ZW66		NF110b	F4ZW66_HUMAN	1	31006.5	69813.1	50457.4	54776.4	51337.8	50544.4	36851.7	30100.6	18097.1
F8W7C6	60S ribosomal protein L10	RPL10	F8W7C6	F8W7C6	RPL10	60S ribosomal protein L10	F8W7C6_HUMAN	2	3452.81	12128.1	1973.09	5853.68		5868.63
B7Z388	Mitogen-activated protein kinase kinase kinase kinase 4	MAP4K4	G5E948	B7Z388;G5E948	MAP4K4	Mitogen-activated protein kinase kinase kinase kinase 4	G5E948_HUMAN	1	1762.22						793.81
G5EA36	Cell division cycle 27, isoform CRA_c	CDC27	G5EA36;I3L328	G5EA36;I3L328	CDC27	Cell division cycle 27, isoform CRA_c	G5EA36_HUMAN;I3L328_HUMAN	1	12301.9	6558.95	2593.06	3410	7162.26	8033.42	5372.71
H0Y4V9	La-related protein 4B (Fragment)	LARP4B	H0Y4V9	H0Y4V9;H0Y641	LARP4B	La-related protein 4B (Fragment)	H0Y4V9_HUMAN	2	5867.74	3534.68	2322.4	5988.57	8434.11	6762.7	7206.23	3614.38
H0Y786	Nebulin (Fragment)	NEB	H0Y786	H0Y786;Q14215	NEB	Nebulin (Fragment)	H0Y786_HUMAN	1	2504.64				3819.93
H0Y7G6	Neuroligin-4, Y-linked (Fragment)	NLGN4Y	H0Y7G6	H0Y7G6	NLGN4Y	Neuroligin-4, Y-linked (Fragment)	H0Y7G6_HUMAN	1	34137.2	5366.64	43164.4	43987.9	37838.8	53986.6	87707.3	44493.8	22196.7
H0YEG7	Nuclear receptor-interacting protein 3 (Fragment)	NRIP3	H0YEG7	H0YEG7	NRIP3	Nuclear receptor-interacting protein 3 (Fragment)	H0YEG7_HUMAN	1	43495.4	62286.4	100244	77628.3	74904.9	71491.2	59873.7	94676.1	30310.3
H0YFL5	Kinetochore-associated protein 1 (Fragment)	KNTC1	H0YFL5	H0YFL5	KNTC1	Kinetochore-associated protein 1 (Fragment)	H0YFL5_HUMAN	1	6298.52		2784.09	10040.2	15002.2	12902.1	17829.3		3078.07
H3BVI4	Lipase maturation factor	LMF1	H3BVI4	H3BVI4;B3KWK2	LMF1	Lipase maturation factor	H3BVI4_HUMAN	1	7435.67	11066.9	31373	21198.8	17453.9	14975.5	13511.5	16488	10507.3
B3KVX5	Phosphorylase b kinase regulatory subunit (Fragment)	PHKB	I3L213	B3KVX5;B4DDB3;I3L213	PHKB	Phosphorylase b kinase regulatory subunit (Fragment)	I3L213_HUMAN	2	14619.5	21728.1	19469.7	9452.54	16230.5	19124.4	5688.01	4263.19
I3L4N8	Actin, cytoplasmic 2	ACTG1	I3L4N8;K7EM38	I3L4N8;K7EM38	ACTG1	Actin, cytoplasmic 2	I3L4N8_HUMAN;K7EM38_HUMAN	1			5531.06	9945.44		6900		4753.75
B4DN93	Chromosome 14 open reading frame 180	C14orf180	J3KNP8	B4DN93;J3KNP8	C14orf180	Chromosome 14 open reading frame 180	J3KNP8_HUMAN	1	31728.4	54743.7	74543.6	99748.3	72293.6	86528	68465.7	93171.2	102871
J3QR62	Probable ATP-dependent RNA helicase DDX5 (Fragment)	DDX5	J3QR62	J3QR62	DDX5	Probable ATP-dependent RNA helicase DDX5 (Fragment)	J3QR62_HUMAN	1	1914.74	1886.82	938.81	5532.76	5960.94	4424.96	2190.77	5435.55	4301.44
K7EJR3	26S proteasome non-ATPase regulatory subunit 8 (Fragment)	PSMD8	K7EJR3	K7EJR3	PSMD8	26S proteasome non-ATPase regulatory subunit 8 (Fragment)	K7EJR3_HUMAN	1	4897.38	2159.51	3115.69		2934.1	3572.75	4772.25	1555.44	1274.96
K7EPT8	Glial fibrillary acidic protein (Fragment)	GFAP	K7EPT8	K7EPT8	GFAP	Glial fibrillary acidic protein (Fragment)	K7EPT8_HUMAN	1	8480.46	15609.1	16522.7	21247.8	15863.5	19939.6	15120.7	12083.3	11970.2
K7ER90	Eukaryotic translation initiation factor 3 subunit G (Fragment)	EIF3G	K7ER90	K7ER90	EIF3G	Eukaryotic translation initiation factor 3 subunit G (Fragment)	K7ER90_HUMAN	1	16635.2	9447.06	40472.2	49316.1	55427	45962	121022	67539.5	50291.1
L0R512	Alternative protein NCAM2	NCAM2	L0R512	L0R512	NCAM2	Alternative protein NCAM2	L0R512_HUMAN	1	23647.1	63539.8		80479.1				173390	45677.3
M0QXJ0	Zinc finger and SCAN domain-containing protein 18 (Fragment)	ZSCAN18	M0QXJ0	M0QXJ0	ZSCAN18	Zinc finger and SCAN domain-containing protein 18 (Fragment)	M0QXJ0_HUMAN	1	20944.9	41040.6	40497.3	45981.1	49551.2	43193	63439.4	51003.2	56317.7
M0QY43	Myosin-14 (Fragment)	MYH14	M0QY43	M0QY43;Q14780	MYH14	Myosin-14 (Fragment)	M0QY43_HUMAN	2	4150.69					3359.14	7174.72
M0QZM1	Heterogeneous nuclear ribonucleoprotein M (Fragment)	HNRNPM	M0QZM1	M0QZM1	HNRNPM	Heterogeneous nuclear ribonucleoprotein M (Fragment)	M0QZM1_HUMAN	1	9810.79	17709.3	20896.5	15231.3	13641	14729.4	5584.87	20748	3583.36
O00139	Kinesin-like protein KIF2A	KIF2A	O00139	O00139;A0A6Q8PFA6;A0A6Q8PG37;A0A6Q8PGG1;A0A6Q8PGH7;A0A6Q8PH57;B0AZS5;B4DM85;D6R9M0	KIF2A	Kinesin-like protein KIF2A	KIF2A_HUMAN	6	135803	73255.8	92357.8	119120	94747	106446	51709.4	43748.6	26384.8
O00148	ATP-dependent RNA helicase DDX39A	DDX39A	O00148	O00148;A0A024R7H0;B4DX78;K7EQN7;A0A0D9SEM9	DDX39A	ATP-dependent RNA helicase DDX39A	DX39A_HUMAN	1	8401.17	10993	14728.9	11567.8	13928.4	9248.07	10693	5567.41	5369.21
O00159	Unconventional myosin-Ic	MYO1C	O00159	O00159;F5H6E2;B7Z3E5;B7Z9C0	MYO1C	Unconventional myosin-Ic	MYO1C_HUMAN	1	12425.1	40979.4	12569.3	24946.7	20292	22399.7	11202.4	11912.9
O00160	Unconventional myosin-If	MYO1F	O00160	O00160;Q4LE34;B0I1T1;Q6ZNI9	MYO1F	Unconventional myosin-If	MYO1F_HUMAN	1		1953.78	7652.85		3856.19	2892.51
O00165	HCLS1-associated protein X-1	HAX1	O00165	O00165;A0A0S2Z591;A0A0S2Z565;A0A8V8TKG6;A0A8V8TLX9;E9PIQ7	HAX1	HCLS1-associated protein X-1	HAX1_HUMAN	1	6216.97	4808.4	6680.35	4554.7	5126.97	6455.85	4164.03	5306.98
O00178	GTP-binding protein 1	GTPBP1	O00178	O00178;A0A024R1S5;B2RDW9	GTPBP1	GTP-binding protein 1	GTPB1_HUMAN	5	33406.9	19000.9	23381.9	19220.4	28337.7	26606.5	9884.56	4629.95
O00193	Small acidic protein	SMAP	O00193	O00193;E9PM92;E9PRZ9	SMAP	Small acidic protein	SMAP_HUMAN	2	15434.8	10331.7	9799.7	9488.82	8902.24	8070.22
A0A0S2Z5J4	AP-3 complex subunit beta-1	AP3B1	O00203	A0A0S2Z5J4;O00203;Q13367;A0A0S2Z4Z4;A0A2R8Y2A8;A0A590UJ60;A0A590UJE5;A0A590UJU0;A0A590UJU7;A0A590UK04;A0A590UKC4;A0A5F9UJV3;A0A8Q3SHR2;A0A8Q3SHS3;A0A8Q3SHU2;A0A8Q3SHW6;A0A8Q3SI03;A0A8Q3SIM7;A0A8Q3SIS1;A0A8Q3WKF8;A0A8Q3WKI5;A0A8Q3WKJ9;A0A8Q3WKK0;A0A8Q3WKN2;A0A8Q3WL34;A8K586;Q3MNE1;Q68CN5;A0A8Q3SHP3;B3KUS4;B4E0B2	AP3B1	AP-3 complex subunit beta-1	AP3B1_HUMAN	1	19044.8	7320.99	8609.75	10663.9	11233.8	11219.6	1904.42		9293.02
O00231	26S proteasome non-ATPase regulatory subunit 11	PSMD11	O00231	O00231;B4DTS5;J3QRY4	PSMD11	26S proteasome non-ATPase regulatory subunit 11	PSD11_HUMAN	7	36847.6	18741.9	24154.3	27013.7	22653.4	20001.1	15870.5	9934.8	4216.61
O00232	26S proteasome non-ATPase regulatory subunit 12	PSMD12	O00232	O00232;A0A0S2Z489	PSMD12	26S proteasome non-ATPase regulatory subunit 12	PSD12_HUMAN	5	33787.2	18280.6	22911	24401.7	23442.5	20411.3	13242.6	10499.3	8154.13
O00257	E3 SUMO-protein ligase CBX4	CBX4	O00257	O00257;A0A0S2Z5B2;A0A0S2Z4Q9	CBX4	E3 SUMO-protein ligase CBX4	CBX4_HUMAN	3	4134.63	15136.8	10079.1	9709.47	9266	8852.49	3957.54
O00264	Membrane-associated progesterone receptor component 1	PGRMC1	O00264	O00264;O15173;Q6IB11;U3KQM0	PGRMC1	Membrane-associated progesterone receptor component 1	PGRC1_HUMAN	1	12106.3	2899.41	4773.31	11648	8618.16	9146.95	9825.74	5309.1	7902.36
O00267	Transcription elongation factor SPT5	SUPT5H	O00267	O00267;B4DZJ7;B4E0Q4;B4DJK4	SUPT5H	Transcription elongation factor SPT5	SPT5H_HUMAN	9	18207.4	9222.99	16565	14287.9	16046.6	16017.4	9913.61	13360.1	4271.91
O00299	Chloride intracellular channel protein 1	CLIC1	O00299	O00299;A0A1U9X8Y4;Q53FB0;Q5SRT3	CLIC1	Chloride intracellular channel protein 1	CLIC1_HUMAN	1	5272.17	5627.75		9027.09	8256.3	5211.96		5676.26	6289.83
O00303	Eukaryotic translation initiation factor 3 subunit F	EIF3F	O00303	O00303;B3KSH1;B4DMT5;H0YDT6;B4DEW9	EIF3F	Eukaryotic translation initiation factor 3 subunit F	EIF3F_HUMAN	12	434584	141096	1030600	1448830	1441480	1424390	2871260	2055410	1302120
O00399	Dynactin subunit 6	DCTN6	O00399	O00399;E5RFU3;E5RGW9;E5RIK5;E5RK00	DCTN6	Dynactin subunit 6	DCTN6_HUMAN	1	7929.72	14999.8		15966.7	18473.7	13874.1	8729.11
O00410	Importin-5	IPO5	O00410	O00410;A0A024RDY0;B3KWG6;B4E0R6;H0Y8C6;Q9BVS9	IPO5	Importin-5	IPO5_HUMAN	2	13962.6	6244.71	14915.6	10031.1	8443.73	9659.96	4935.16	12170.1	2670.92
O00411	DNA-directed RNA polymerase, mitochondrial	POLRMT	O00411	O00411;B4DZE5;Q4G0F4;Q59E91	POLRMT	DNA-directed RNA polymerase, mitochondrial	RPOM_HUMAN	9	27222.7	30225.8	27692.9	19797.1	24509.9	18981.9	11714.7	12711.3	3350.7
O00422	Histone deacetylase complex subunit SAP18	SAP18	O00422	O00422;A0A384ME24;U3KPY7;U3KQ12	SAP18	Histone deacetylase complex subunit SAP18	SAP18_HUMAN	1	10065.5	29154.7	26163.9	21228.6	25033.7	23401.9	19189.8	13635.7	10318.6
O00425	Insulin-like growth factor 2 mRNA-binding protein 3	IGF2BP3	O00425	O00425	IGF2BP3	Insulin-like growth factor 2 mRNA-binding protein 3	IF2B3_HUMAN	23	108897	111790	125999	101260	101304	98978.5	46213.3	33950	12763.1
O00429	Dynamin-1-like protein	DNM1L	O00429	O00429;B4DYR6;D3DUW5;D3DUW6;D3DUW7;A0A8V8TQT5	DNM1L	Dynamin-1-like protein	DNM1L_HUMAN	1	1363.55						848.679
O00442	RNA 3'-terminal phosphate cyclase	RTCA	O00442	O00442;A6NIC1;A8K8K1;B4DSL0	RTCA	RNA 3'-terminal phosphate cyclase	RTCA_HUMAN	1	7537.16	12235	22918.3	12162	9508.8	11252.4	1866.5	9467.1
O00443	Phosphatidylinositol 4-phosphate 3-kinase C2 domain-containing subunit alpha	PIK3C2A	O00443	O00443;L7RRS0;B4DG55	PIK3C2A	Phosphatidylinositol 4-phosphate 3-kinase C2 domain-containing subunit alpha	P3C2A_HUMAN	1	1664.05
O00458	Interferon-related developmental regulator 1	IFRD1	O00458	O00458;A4D0U1;A0A6Q8PF03;A0A6Q8PFA5;A0A6Q8PH75;A0A6Q8PHD2;A0A6Q8PHN0;C9JA65;C9JNM6;E9PMY4;Q75M98;Q75M99	IFRD1	Interferon-related developmental regulator 1	IFRD1_HUMAN	3	7278.25	28590.6	5438.31	12088.8	6176.59	10736.2	13164.1		3357.54
O00459	Phosphatidylinositol 3-kinase regulatory subunit beta	PIK3R2	O00459	O00459;A0A024R7N6;A0A087X257;A0A7I2U3A3;E9PFP1;Q05BV6	PIK3R2	Phosphatidylinositol 3-kinase regulatory subunit beta	P85B_HUMAN	2	3039.61	1295.39	2005.76	2009.79	3086.11	1367.26			3032.05
O00483	Cytochrome c oxidase subunit NDUFA4	NDUFA4	O00483	O00483;A0A024R9Z0	NDUFA4	Cytochrome c oxidase subunit NDUFA4	NDUA4_HUMAN	3	25446.1	28057.4	24493.4	23630.7	18925.7	25172.7	16985.1	13472.9	16063
O00487	26S proteasome non-ATPase regulatory subunit 14	PSMD14	O00487	O00487;A0A140VKF2;Q53TH1	PSMD14	26S proteasome non-ATPase regulatory subunit 14	PSDE_HUMAN	1	15731.6	7691.51	10262.6	12033.8	14685.2	10785.6	6060.04	4214.44	240.539
O00488	Zinc finger protein 593	ZNF593	O00488	O00488;A9J4F5	ZNF593	Zinc finger protein 593	ZN593_HUMAN	1	3305.43	7406.07	6761.18	10574.9	8532.53	10762.3	6882.58		1704.01
O00505	Importin subunit alpha-4	KPNA3	O00505	O00505;A0A024RDV7;Q53F09	KPNA3	Importin subunit alpha-4	IMA4_HUMAN	3	31629.2	19695.6	20908.9	18782.5	18659.7	25210.8	11737.3	7659.32	12658.2
O00507	Probable ubiquitin carboxyl-terminal hydrolase FAF-Y	USP9Y	O00507	O00507	USP9Y	Probable ubiquitin carboxyl-terminal hydrolase FAF-Y	USP9Y_HUMAN	1	1406.21		775.733	4618.36
O00541	Pescadillo homolog	PES1	O00541	O00541;B5MCF9;B2RDF2	PES1	Pescadillo homolog	PESC_HUMAN	9	41142.1	67478.4	42487.6	43448.2	48347.4	49772.4	12909.5	6155.53	3313.88
O00560	Syntenin-1	SDCBP	O00560	O00560;A0A024R7Z5	SDCBP	Syntenin-1	SDCB1_HUMAN	1	2963.09	1950.2		3558.44	2616.52			2329.15
O00566	U3 small nucleolar ribonucleoprotein protein MPP10	MPHOSPH10	O00566	O00566;U3KQ48;A0A8Q3WKH7;A0A8Q3WKJ0;B3KPV5	MPHOSPH10	U3 small nucleolar ribonucleoprotein protein MPP10	MPP10_HUMAN	1	6260.53	4495.36	6254.15	5441.18	3875.94	5396.11	1586.53		3131.86
O00567	Nucleolar protein 56	NOP56	O00567	O00567;A0A494C128;A0PJ92;A8K9K6;H0Y653;H0YDU4	NOP56	Nucleolar protein 56	NOP56_HUMAN	9	17873.1	87388.1	63921.2	43652.5	41154.4	44955.6	5635.85	8254.48	10866.2
O00571	ATP-dependent RNA helicase DDX3X	DDX3X	O00571	O00571;O15523;A0A0D9SFB3;A0A2R8Y645;A0A2R8YFS5;A0A024R9A4;A0A0D9SF53;A0A0D9SG12;A0A2R8Y4A4;A0A2R8Y5G6;A0A2R8Y7T2;A0A2R8YCW1;A0A2R8YDH3;A0A2R8YDT5;A0A2R8YF78;A0A2R8YFR4;A0A2U3TZJ9;B4DLU5;B4E010;B4E3C4;B5BTY4;C9J081;C9J8G5;F6S8Q4;Q59GX6;A0A2R8Y4D2	DDX3X	ATP-dependent RNA helicase DDX3X	DDX3X_HUMAN	3	459696	567011	1176280	871552	863753	864941	723969	643676	815158
O00629	Importin subunit alpha-3	KPNA4	O00629	O00629;A0A7I2V340;A0A7I2YQ95;H7C4F6;A0A7I2V333	KPNA4	Importin subunit alpha-3	IMA3_HUMAN	3	12765.7	7745.19	13315.6	9172.71	8466.96	10552.3	2178.5
O00743	Serine/threonine-protein phosphatase 6 catalytic subunit	PPP6C	O00743	O00743;A0A024R861;B7Z3E2	PPP6C	Serine/threonine-protein phosphatase 6 catalytic subunit	PPP6_HUMAN	3	25970.9	16748.6	25097.8	19934.4	19366.9	14132.7	6973.56	7782.05
O00767	Stearoyl-CoA desaturase	SCD	O00767	O00767;Q59GX7	SCD	Stearoyl-CoA desaturase	SCD_HUMAN	1	6959.9		1997.34	3787.3		4209.4	6230.5
O14497	AT-rich interactive domain-containing protein 1A	ARID1A	O14497	O14497;A0A1B0GTU5;H0Y488;A0A0S2Q0B1;Q4LE49;Q96TA9	ARID1A	AT-rich interactive domain-containing protein 1A	ARI1A_HUMAN	1	4808.52	4589.84	1652.77	7626.89	9797.12	8421.1	16098	9226.69	3574.51
O14548	Cytochrome c oxidase subunit 7A-related protein, mitochondrial	COX7A2L	O14548	O14548;Q6FGA0	COX7A2L	Cytochrome c oxidase subunit 7A-related protein, mitochondrial	COX7R_HUMAN	1					1578.02		2502.99
O14556	Glyceraldehyde-3-phosphate dehydrogenase, testis-specific	GAPDHS	O14556	O14556;A0A0K0K1K1	GAPDHS	Glyceraldehyde-3-phosphate dehydrogenase, testis-specific	G3PT_HUMAN	1	35078.5	39017	54527.9	70434.8	62934.7	60330.9	63762.4	71822.5	74826.5
O14578	Citron Rho-interacting kinase	CIT	O14578	O14578;A0A7I2V365;A0A7I2V4A6;A0A7I2V4H7;A0A7I2V4I0;A0A7I2V692;H7BYJ3;A0A7I2YQJ8	CIT	Citron Rho-interacting kinase	CTRO_HUMAN	1	736.742			1771.44			4506.27
O14579	Coatomer subunit epsilon	COPE	O14579	O14579;M0QXB4;Q53HJ6;Q7Z4Z1	COPE	Coatomer subunit epsilon	COPE_HUMAN	3	33873.8	12004	11884.5	17095.1	14238	16891.9	18006.5	4422.4
P47813	Eukaryotic translation initiation factor 1A, Y-chromosomal	EIF1AX	O14602;P47813	P47813;O14602;A6NJH9	EIF1AX;EIF1AY	Eukaryotic translation initiation factor 1A, Y-chromosomal	IF1AX_HUMAN;IF1AY_HUMAN	1	4021.8	3044.62	2629.07	8149.89	5331.29	4394.25	1851.85	8674.54	8291.95
O14607	Histone demethylase UTY	KDM6A	O14607;O15550	O14607;O15550;A0A087X0R0;A0A087X0Y2;A0A087X248;A0A087X2I9;A0A096LPD8;A0A6Q8PFD0;A0A6Q8PFK0;A0A6Q8PG32;A0A6Q8PG92;A0A6Q8PGN0;A0A6Q8PHB6;A0A6Q8PHJ0;A0A804HI49;A0A804HJA2;A0A804HJV1;A0A804HKG5;A0A8C8KHL4;B4DG81;B4E0L8;B4E253;B7ZKN1;B7ZKN5;B7ZKN6;E1NZ79;E1NZ81;E1NZ88;E1NZ93;E1NZ94;E1NZ95;E1NZ98;E1U0S4;E1U0S6;E1U0S7;E1U198;E1U1M2;E1U1M4;E1U1M6;E1U1M7;E1U1M9;F4MH27;F4MH29;F4MH30;F4MH31;F4MH32;F4MH34;F4…	KDM6A;UTY	Histone demethylase UTY	KDM6A_HUMAN;UTY_HUMAN	1	1392.74				979.163
O14617	AP-3 complex subunit delta-1	AP3D1	O14617	O14617;Q6PK82;A0A8V8TQW4	AP3D1	AP-3 complex subunit delta-1	AP3D1_HUMAN	1	14277.5	7322.04	10314.6	7632.36	9443.47	7411.93	2152.46	9955.8	2833.23
O14646	Chromodomain-helicase-DNA-binding protein 1	CHD1	O14646	O14646;O14647;Q3L8U1;Q8TD26;Q9HCK8;Q9P2D1;A0A024R7V7;A0A024RC75;A0A1B0GTU9;A0A2R8Y840;A0A8Q3WKT9;A8K9Y5;B4DLD8;B4DR07;B7ZML1;H0YJG4;H3BTW3;A0A0D9SEU0;A0A8V8TRB2;Q461N2	CHD1	Chromodomain-helicase-DNA-binding protein 1	CHD1_HUMAN	1	24509.2	9624.55	18964.6	19126.5	18119.6	21399.3	23600.8	9304.42	6698.37
O14647	Chromodomain-helicase-DNA-binding protein 2	CHD2	O14647	O14647;A0A024RC75;A0A0D9SEP7;A0A1B0GTU9;A8K9Y5;A0A0D9SEU0;A0A8V8TRB2	CHD2	Chromodomain-helicase-DNA-binding protein 2	CHD2_HUMAN	1		913.771
O14654	Insulin receptor substrate 4	IRS4	O14654	O14654;A0A804CF45	IRS4	Insulin receptor substrate 4	IRS4_HUMAN	38	113919	41190.6	72673	71934.2	70043.9	76716.9	50230.4	28292.5	8866.54
O14681	Etoposide-induced protein 2.4 homolog	EI24	O14681	O14681;A0A024R3I8;E9PK61;E9PL33;E9PLB8;E9PM05;E9PS58;Q59EJ1	EI24	Etoposide-induced protein 2.4 homolog	EI24_HUMAN	1	3454.34		1468.89				4639.54	500.089
O14730	Serine/threonine-protein kinase RIO3	RIOK3	O14730	O14730;B4E1Q4;I6L994;B0YJ89	RIOK3	Serine/threonine-protein kinase RIO3	RIOK3_HUMAN	1	2998.66		2582.35	3209.68		5261.9
O14735	CDP-diacylglycerol--inositol 3-phosphatidyltransferase	CDIPT	O14735	O14735;A8K3L7;B3KSW0;Q53HA5;B3KY94	CDIPT	CDP-diacylglycerol--inositol 3-phosphatidyltransferase	CDIPT_HUMAN	2	3348.54	1974.81		3150.99	3588.58	1517.38	2740.32		1104.8
O14744	Protein arginine N-methyltransferase 5	PRMT5	O14744	O14744;B2RDD7;B4DV00;G3V5T6;H0YJ77;H0YJX6	PRMT5	Protein arginine N-methyltransferase 5	ANM5_HUMAN	1	417498	85540.9	203965	378047	388557	392289	771202	355388	72152.6
O14757	Serine/threonine-protein kinase Chk1	CHEK1	O14757	O14757;E7EPP6;E9PKQ3;B4DT73;E9PJI4;E9PPA5	CHEK1	Serine/threonine-protein kinase Chk1	CHK1_HUMAN	1	2476.74
O14776	Transcription elongation regulator 1	TCERG1	O14776	O14776;A0A7P0T8N8;G3V220	TCERG1	Transcription elongation regulator 1	TCRG1_HUMAN	3	6746.89	4257.37	4880.86		8044.07	6254.34		2274.89
O14802	DNA-directed RNA polymerase III subunit RPC1	POLR3A	O14802	O14802;B7Z6H4;Q7Z755;A0A8V8TNX3;Q8TCW2	POLR3A	DNA-directed RNA polymerase III subunit RPC1	RPC1_HUMAN	4	15181.8	8551.32	13879.1	12404.9	9687.05	10517.2	4629.43
O14818	Proteasome subunit alpha type-7	PSMA7	O14818	O14818;Q8TAA3;A0A0K0K1K4;B0YJ74;H0UI83;Q05DH1;A0A087WYS6;H0Y586;Q4G1B8	PSMA7	Proteasome subunit alpha type-7	PSA7_HUMAN	1	12030	13623	18519	16243.3	26759	15312.4	14666.5	13869.5	12363.5
O14828	Secretory carrier-associated membrane protein 3	SCAMP3	O14828	O14828;Q6FHJ5	SCAMP3	Secretory carrier-associated membrane protein 3	SCAM3_HUMAN	1			4065
O14880	Microsomal glutathione S-transferase 3	MGST3	O14880	O14880;A0A024R8Z1;Q53GB9;Q5VV87;Q5VV89	MGST3	Microsomal glutathione S-transferase 3	MGST3_HUMAN	1	11436.3		4834.93	4469.52	9412.2	9964.42	8427.07	2778.62
O14893	Gem-associated protein 2	GEMIN2	O14893	O14893;A0A3B3IU42;A0A8J9FJK1;A0A8J9FN78;H0YDP6;H0YEL0	GEMIN2	Gem-associated protein 2	GEMI2_HUMAN	1	10100.2	6664.86	9088	16508.7	8847.07	11489.4	10595.9		1272.94
O14925	Mitochondrial import inner membrane translocase subunit Tim23	TIMM23	O14925	O14925	TIMM23	Mitochondrial import inner membrane translocase subunit Tim23	TIM23_HUMAN	1	5066.29	1618.2	1895.2		3273.7		1748.34
O14929	Histone acetyltransferase type B catalytic subunit	HAT1	O14929	O14929	HAT1	Histone acetyltransferase type B catalytic subunit	HAT1_HUMAN	2	3652.35			5768.86	3220.45		1234.91
O14936	Peripheral plasma membrane protein CASK	CASK	O14936	O14936;A0A2R8Y6F8;A0A0B6XJY0;A0A2R8YE77;A0A2R8YEK3;A0A2R8YFN5;A0A2U3TZM1;A0A2U3TZM4;A0A2U3TZN6;A0A7I2RJN6;B7ZKY2;Q5JS72;Q5JS79	CASK	Peripheral plasma membrane protein CASK	CSKP_HUMAN	1	6610.87	11307	5158.99	11335.6	10648.8	14118.4	10478.2	16497.7	11557.5
O14950	Myosin regulatory light chain 12B	MYL12A	O14950;P19105	O14950;P19105;P24844;A0A384NY64;J3KTJ1;J3QRS3;Q2F834;Q53HL1;Q6IBG1;Q71U02	MYL12A;MYL12B	Myosin regulatory light chain 12B	ML12A_HUMAN;ML12B_HUMAN	3	29869.7	15972	11856.3	34448.9	31896.6	32431.8	71163.3	15419.7	8083.28
O14974	Protein phosphatase 1 regulatory subunit 12A	PPP1R12A	O14974	O14974;B2RAH5;H0YIM2;A0A0U1RQZ1;H0YIS3	PPP1R12A	Protein phosphatase 1 regulatory subunit 12A	MYPT1_HUMAN	2	14833.2	3214.4		10242	12682.7	10782.5	10541.4	14044.4	2071.44
O14979	Heterogeneous nuclear ribonucleoprotein D-like	HNRNPDL	O14979	O14979;A0A024RDB5;A0A087WUK2;B4DTA2	HNRNPDL	Heterogeneous nuclear ribonucleoprotein D-like	HNRDL_HUMAN	10	250339	485884	950879	669968	736693	664165	438547	783257	946777
O14980	Exportin-1	XPO1	O14980	O14980;A0A7I2V2C5;A0A7I2V2H0;A0A7I2V2S3;A0A7I2V2Y6;A0A7I2V3J1;A0A7I2V3N0;A0A7I2V3P3;A0A7I2V3W6;A0A7I2V461;A0A7I2V4A3;A0A7I2YQP1;A0A7I2YQV4;A0A7I2YQX3;C9J673;C9JKM9	XPO1	Exportin-1	XPO1_HUMAN	1	26633.5	19435.5	34963.1	22929.2	21763.2	20209.9	7385.5	3757.7	7455.29
O15014	Zinc finger protein 609	ZNF609	O15014	O15014	ZNF609	Zinc finger protein 609	ZN609_HUMAN	1	39036.8	52007.1	79153.1	98567.2	87445	84991.2	86311.2	93870.5	103226
O15020	Spectrin beta chain, non-erythrocytic 2	SPTBN2	O15020	O15020;A0A087WYQ1;A0A096XMD7	SPTBN2	Spectrin beta chain, non-erythrocytic 2	SPTN2_HUMAN	1	980.858			3067.82	2470.36	3349.6		4323.99
O15027	Protein transport protein Sec16A	SEC16A	O15027	O15027;A0A3F2YNX0;A0A0C4DH09;A0A3F2YNZ0;A0A8I5KPG1;A4QN18;A4QN19;F1T0I1;X6RGP5;A0A8I5KQ88;B4DW51;B4DY06;Q8N2P2;Q8N9G1;Q9BV84	SEC16A	Protein transport protein Sec16A	SC16A_HUMAN	1	12122.1	14761.8	20328.7	20516.7	19404.6	23979.7	35736.7	12433.3	11647.2
O15042	U2 snRNP-associated SURP motif-containing protein	U2SURP	O15042	O15042;E7ET15;H0Y8D9	U2SURP	U2 snRNP-associated SURP motif-containing protein	SR140_HUMAN	1	32807	60665.2	82913.8	67166.7	65365.9	62386.9	73774.2	46015.4	25550
O15062	Zinc finger and BTB domain-containing protein 5	ZBTB5	O15062	O15062;Q5T942	ZBTB5	Zinc finger and BTB domain-containing protein 5	ZBTB5_HUMAN	1	798.573	1772.04		751.426	684.877	2462.05		861.641	3253.58
O15067	Phosphoribosylformylglycinamidine synthase	PFAS	O15067	O15067;A8K8N7;A8K9T9;B4DJ26;Q6P4B4;H0YGH1;Q9BR56	PFAS	Phosphoribosylformylglycinamidine synthase	PUR4_HUMAN	3	19334.5	13262.9	10873	12816	12683.2	10934.6
O15084	Serine/threonine-protein phosphatase 6 regulatory ankyrin repeat subunit A	ANKRD28	O15084	O15084;Q8N8A2;A0A024R2I9;A0A2R8Y7Y4;B4DIW9;B7Z6Z7;H7C209;H7C4A0;Q53T07	ANKRD28	Serine/threonine-protein phosphatase 6 regulatory ankyrin repeat subunit A	ANR28_HUMAN	1	24719.7	20850.3	34910.2	27171.6	20626.4	24874.9	18268.1	11164	34823.6
O15111	Inhibitor of nuclear factor kappa-B kinase subunit alpha	CHUK	O15111	O15111;Q562E6;Q59GT1	CHUK	Inhibitor of nuclear factor kappa-B kinase subunit alpha	IKKA_HUMAN	1	14023.5	7258.41		4927.17	6599.88	9728.23
O15143	Actin-related protein 2/3 complex subunit 1B	ARPC1B	O15143	O15143;A4D275	ARPC1B	Actin-related protein 2/3 complex subunit 1B	ARC1B_HUMAN	1	4219.11	3834.17		7903.95	7021.87		4417.4
O15144	Actin-related protein 2/3 complex subunit 2	ARPC2	O15144	O15144;Q53R19;A0A024R408;Q9BXV5	ARPC2	Actin-related protein 2/3 complex subunit 2	ARPC2_HUMAN	1	7524.11	8609.38	10146.8	15089.9	10563.3	9375.22	13167.4	13061.8	13098
O15145	Actin-related protein 2/3 complex subunit 3	ARPC3	O15145	O15145;B2R4D5;B4DM63;Q2LE71;C9JZD1;F8VR50	ARPC3	Actin-related protein 2/3 complex subunit 3	ARPC3_HUMAN	1	3123.56	6509.02	7007.65	4248.19		3843.68	5053.44		2673.14
O15160	DNA-directed RNA polymerases I and III subunit RPAC1	POLR1C	O15160	O15160;A0A2R8Y5D3;A0A2R8YEZ4;E7EQB9;Q96HT3;A0A2R8Y8D6;B4DEC2;H0Y723	POLR1C	DNA-directed RNA polymerases I and III subunit RPAC1	RPAC1_HUMAN	1	11935.7	12387.3	9967.53	13171.6	7901.95	8626.57	3707.55	2346.17
A0A024R5Z3	Mothers against decapentaplegic homolog 9	SMAD2	O15198;P84022;Q15796	A0A024R5Z3;O15198;P84022;Q15796;Q53XR6;B7Z5N5;A0A024RDR3;H3BP09;H3BVD1;Q59F45;H0YL71;H0YMP2;K7EJX0	SMAD2;SMAD3;SMAD9	Mothers against decapentaplegic homolog 9	SMAD2_HUMAN;SMAD3_HUMAN;SMAD9_HUMAN	1	3149.75	1885.25	4662.82	1581.1	1446.42	4485.52
O15213	WD repeat-containing protein 46	WDR46	O15213	O15213;B0UZZ8;A0A0G2JJL1;A0A140T9L0;A0A1U9X8U3;A0A1U9X8U7;A0A1U9X8W1;A8K806;B4DNI0;B4DP15;H0Y6G3	WDR46	WD repeat-containing protein 46	WDR46_HUMAN	1	1461.08	7547.75	8603.08	6645.62	4639.39	5991.17
O15226	NF-kappa-B-repressing factor	NKRF	O15226	O15226;A3F769;A0A8I5KX72;A2I829;A3F768;Q6NUN2	NKRF	NF-kappa-B-repressing factor	NKRF_HUMAN	23	38389	125565	98089	89979.6	95690.3	97195	60177.7	55952.9	47643.2
O15234	Protein CASC3	CASC3	O15234	O15234;A0A024R1X0	CASC3	Protein CASC3	CASC3_HUMAN	1	24958	10385.2	17557.3	25522.3	22540.9	20478.9	30448.6	15012.9	9622.52
O15235	28S ribosomal protein S12, mitochondrial	MRPS12	O15235	O15235;A0A024R0H2	MRPS12	28S ribosomal protein S12, mitochondrial	RT12_HUMAN	4	176864	126261	143927	187244	175146	190727	110186	89941.1	110929
O15258	Protein RER1	RER1	O15258	O15258;A0A0A0MR06;Q5T091;Q5T092;Q5T093;Q5T094;Q6IBJ7;Q9P0H9	RER1	Protein RER1	RER1_HUMAN	1	7900.44				5756.07	9288.69
O15260	Surfeit locus protein 4	SURF4	O15260	O15260;B7Z1G8;Q5T8U5;B7Z605;B7Z7A8;B7Z8F3;Q5T8U7	SURF4	Surfeit locus protein 4	SURF4_HUMAN	1	7173.4	6785.08	8266.59	7881.3	6468.57	6232.26	3293.22
O15269	Serine palmitoyltransferase 1	SPTLC1	O15269	O15269;A0A024R277;Q6NUL7;A0A2R8Y4S0;A0A2R8Y6A2;A0A8I5KUM4;A0A8I5KWE0;A0A8I5QKQ8;B4DR90;Q59EQ4	SPTLC1	Serine palmitoyltransferase 1	SPTC1_HUMAN	1	3108.15	1022.84	2170.83	1973.3		2788.11		307.849
O15294	UDP-N-acetylglucosamine--peptide N-acetylglucosaminyltransferase 110 kDa subunit	OGT	O15294	O15294;Q548W1;A0A8V8TP17;A0A8V8TQ37;A0A8V8TQ64	OGT	UDP-N-acetylglucosamine--peptide N-acetylglucosaminyltransferase 110 kDa subunit	OGT1_HUMAN	1	3582.89					2706.22
O15305	Phosphomannomutase 2	PMM1	O15305;Q92871	O15305;Q92871;A0A024R1U5;A0A0S2Z4J6;H3BV55;A0A291FGD1;A0A804HKA7;B2R6D4;B7Z6A1;H3BPH4;Q59F02	PMM1;PMM2	Phosphomannomutase 2	PMM1_HUMAN;PMM2_HUMAN	1	3792.86	3916.22	4025.33	9794.13	12281.8	10021.3	3800.19	6849.23	12766.3
O15355	Protein phosphatase 1G	PPM1G	O15355	O15355;Q6IAU5;B2R665;B3KXL8;B4DDC8	PPM1G	Protein phosphatase 1G	PPM1G_HUMAN	8	137586	31081.6	41457.6	61366.5	55227.6	63362.8	7454.85	26526.1	73486.3
O15371	Eukaryotic translation initiation factor 3 subunit D	EIF3D	O15371	O15371;B4E1K8	EIF3D	Eukaryotic translation initiation factor 3 subunit D	EIF3D_HUMAN	20	366233	105220	783601	862117	892026	873558	1714970	1145920	585998
O15372	Eukaryotic translation initiation factor 3 subunit H	EIF3H	O15372	O15372;B3KS98;Q5BKY2;Q6IB98;E5RJT0;Q53HG0;Q53HR0	EIF3H	Eukaryotic translation initiation factor 3 subunit H	EIF3H_HUMAN	12	870426	268161	1989450	3188600	3209450	3157860	5736480	4787050	2813300
O15381	Nuclear valosin-containing protein-like	NVL	O15381	O15381;A0JLP9;B4DF43;B4DLM8;E7EWK7;E9PGD8;E9PH71;F8WF01	NVL	Nuclear valosin-containing protein-like	NVL_HUMAN	2	5631.79	37358.8	20106.4	18258.5	15911.4	18331.1	4292.76	2079.03	7702.18
O15391	Transcription factor YY2	YY1	O15391;P25490;Q96MM3	O15391;P25490;Q96MM3;H0YJV7	YY1;YY2;ZFP42	Transcription factor YY2	TYY1_HUMAN;TYY2_HUMAN;ZFP42_HUMAN	1		1304.77			1297.32	1852.61		865.765
O15397	Importin-8	IPO8	O15397	O15397;F5H244	IPO8	Importin-8	IPO8_HUMAN	2	8823.41	5146.07	4289.81	6979.48	3457.07	4814.42
O15417	Trinucleotide repeat-containing gene 18 protein	TNRC18	O15417	O15417;H9KVB4;A0A024R856	TNRC18	Trinucleotide repeat-containing gene 18 protein	TNC18_HUMAN	1			16199.1	22276.6	21494.8
O15446	DNA-directed RNA polymerase I subunit RPA34	POLR1G	O15446	O15446;A0JLT1;A8K818;Q05BI1	POLR1G	DNA-directed RNA polymerase I subunit RPA34	RPA34_HUMAN	3	12216.7	29238.8	13108.8	21760.8	12865	14747	7083.69	12231.1
O15498	Synaptobrevin homolog YKT6	YKT6	O15498	O15498;A4D2J0;A0A7I2V3A1;A0A7I2V3S2;A0A7I2V3V7;A0A7I2V4L6;A0A7I2V530;B5BU81;Q9UES0	YKT6	Synaptobrevin homolog YKT6	YKT6_HUMAN	1	5609.22	5644.15	8643.35	5187.55	4725.48	5207.13
O15504	Nucleoporin NUP42	NUP42	O15504	O15504;B2R7I1;Q3B7J4	NUP42	Nucleoporin NUP42	NUP42_HUMAN	1	1123.29	2691.84		1600.44			2228.16
O15511	Actin-related protein 2/3 complex subunit 5	ARPC5	O15511	O15511	ARPC5	Actin-related protein 2/3 complex subunit 5	ARPC5_HUMAN	1	2083.61	7403.48	2773.49	4835.61	2788.28	7370.52	1609.28		1748.02
O43143	ATP-dependent RNA helicase DHX15	DHX15	O43143	O43143;B4E0S6	DHX15	ATP-dependent RNA helicase DHX15	DHX15_HUMAN	36	72644.5	145788	140249	128364	126637	126741	107277	81085.8	56752.1
O43148	mRNA cap guanine-N7 methyltransferase	RNMT	O43148	O43148;A8K946;K7EP06;Q05D80;B7Z3U8	RNMT	mRNA cap guanine-N7 methyltransferase	MCES_HUMAN	3	27555.8	27327.8	31190.9	38185.3	40307.6	45912.8	38291.1	39061.3	21379.6
O43159	Ribosomal RNA-processing protein 8	RRP8	O43159	O43159;E9PPY3	RRP8	Ribosomal RNA-processing protein 8	RRP8_HUMAN	4	6730.43	25228.2	9273.75	15154.7	16327.9	10769.9
O43164	E3 ubiquitin-protein ligase Praja-2	PJA2	O43164	O43164;W0S1J7	PJA2	E3 ubiquitin-protein ligase Praja-2	PJA2_HUMAN	1	2581.46			3297.18	2371.15
O43167	Zinc finger and BTB domain-containing protein 24	ZBTB24	O43167	O43167;A0A8V8TLS8;A0A8V8TLT3;A0A8V8TLV5;A0A8V8TMC2;A0A8V8TNA6;A0A8V8TNL7	ZBTB24	Zinc finger and BTB domain-containing protein 24	ZBT24_HUMAN	3	5032.57	12952.9	14810.5	5369.95	6511.21	8021.33		7912.29
O43172	U4/U6 small nuclear ribonucleoprotein Prp4	PRPF4	O43172	O43172;B2R7V4;Q59EL4;Q5T1M7;Q6IAP9	PRPF4	U4/U6 small nuclear ribonucleoprotein Prp4	PRP4_HUMAN	11	16529	9510.71	10739.3	12861	13989.1	13521.1	12488.2	8699.81	4165.67
O43175	D-3-phosphoglycerate dehydrogenase	PHGDH	O43175	O43175;A0A286YF22;A0A2C9F2M7;V9HW79;A0A286YER3;A0A286YF34;A0A286YFA2;A0A286YFB2;A0A286YFC8;A0A286YFL2;A0A286YFM8;B3KSC3	PHGDH	D-3-phosphoglycerate dehydrogenase	SERA_HUMAN	1	12241.7	20316.7	24527.4	17265.6	20655.2	16900.6	12206.5	13226	7236.26
O43237	Cytoplasmic dynein 1 light intermediate chain 2	DYNC1LI2	O43237	O43237;A0A024R6Z0;J3KRI4	DYNC1LI2	Cytoplasmic dynein 1 light intermediate chain 2	DC1L2_HUMAN	1	3516.84		2585.76	2619.63	4363.69	1067.55	2127.32
O43242	26S proteasome non-ATPase regulatory subunit 3	PSMD3	O43242	O43242;B3KNN7;B4DEB0;B4DPM7;B4DV84;Q6IBN0;Q8N9M2;Q96N86	PSMD3	26S proteasome non-ATPase regulatory subunit 3	PSMD3_HUMAN	13	53619.2	30846.2	20900.1	32721	31536	40243.5	22461	13875.6	5920.82
O43251	RNA binding protein fox-1 homolog 2	RBFOX2	O43251	O43251;B0QYV1;A0A0G2JRA5;A0A0G2JRD1;A0A8Q3SI58;A0A8Q3WKT3;S4R3K7	RBFOX2	RNA binding protein fox-1 homolog 2	RFOX2_HUMAN	2	12059.4	20208	25455.7	36082.8	29756.2	31439.2	26730.9	25149.2	25898.5
O43264	Centromere/kinetochore protein zw10 homolog	ZW10	O43264	O43264;B2R7C2;B4E1J7	ZW10	Centromere/kinetochore protein zw10 homolog	ZW10_HUMAN	3	5610.45	4206.26	5675.37	4160.58	3144.33	6209.92	2745.58	2014.12
O43290	U4/U6.U5 tri-snRNP-associated protein 1	SART1	O43290	O43290;B4DDH9	SART1	U4/U6.U5 tri-snRNP-associated protein 1	SNUT1_HUMAN	11	15210	19255	19849.8	21350.3	19407.9	20944.4	19118.6	18507.7	5246.82
O43293	Death-associated protein kinase 3	DAPK3	O43293	O43293;B3KNJ3;B3KSK3	DAPK3	Death-associated protein kinase 3	DAPK3_HUMAN	1	2372.28						3613.88
O43324	Eukaryotic translation elongation factor 1 epsilon-1	EEF1E1	O43324	O43324	EEF1E1	Eukaryotic translation elongation factor 1 epsilon-1	MCA3_HUMAN	1	6123.44	4178.61	3307.87	4872.29	6057.47	6364.06
O43347	RNA-binding protein Musashi homolog 1	MSI1	O43347	O43347	MSI1	RNA-binding protein Musashi homolog 1	MSI1H_HUMAN	2	6830.96	6963.41	10766.4	8530.21	16748.3	11538.9	15121.4	8266.22	7016.7
O43379	WD repeat-containing protein 62	WDR62	O43379	O43379;A0A2R8YD43;A0A7P0T8R7;A0A7P0T8U8;A0A7P0T972;A0A7P0T9D9;A0A7P0T9F6;A0A7P0T9G3;A0A7P0T9T4;A0A7P0TAH3;A0A7P0TAK3;A0A7P0TBE7;A0A7P0Z436;H7C3R4	WDR62	WD repeat-containing protein 62	WDR62_HUMAN	1	3097.09				2908.94
O43390	Heterogeneous nuclear ribonucleoprotein R	HNRNPR	O43390	O43390;A0A6Q8PEX7;Q0VGD6;Q6MZS5	HNRNPR	Heterogeneous nuclear ribonucleoprotein R	HNRPR_HUMAN	2	497675	1414630	1664370	1245530	1181740	1200100	533955	820245	730742
O43395	U4/U6 small nuclear ribonucleoprotein Prp3	PRPF3	O43395	O43395;B2R791;B4DLS8;B4DM28;Q53GV6	PRPF3	U4/U6 small nuclear ribonucleoprotein Prp3	PRPF3_HUMAN	8	24012.3	17364.4	14429.2	18865	19690.3	19409.6	15105.1	9487.18	4890.29
O43396	Thioredoxin-like protein 1	TXNL1	O43396	O43396;B2R960;B3KT45;K7ER96;Q59G46;V9HW51	TXNL1	Thioredoxin-like protein 1	TXNL1_HUMAN	1	11005.8	13528.1		15787.7	10575.8	17234.6	10507.4	3187.64
O43422	52 kDa repressor of the inhibitor of the protein kinase	THAP12	O43422	O43422;A0A140VJQ7;A0A804HL83;B4DS64	THAP12	52 kDa repressor of the inhibitor of the protein kinase	P52K_HUMAN	1	4214.12	4349.76	6596.91	4706.15	3552.17	7288.96
O43432	Eukaryotic translation initiation factor 4 gamma 3	EIF4G3	O43432	O43432;A0A0A0MSA7;A0A0U1RQK7;A0A804HJV5;A0A8I5KT99;A0A8I5KV92;A0A8I5QJH9;A0A8J9G7U8;B4DH17;B4DZE1;Q59GJ0	EIF4G3	Eukaryotic translation initiation factor 4 gamma 3	IF4G3_HUMAN	20	21636.9	6896.96	11390.2	18105	16156.7	16403.6	30882.7	9058.67	3334.73
O43592	Exportin-T	XPOT	O43592	O43592;F8WDU6;A8KA19	XPOT	Exportin-T	XPOT_HUMAN	3	7846.35	11391.4	15821.9	9230.65	9017.53	9489.75	5964.38	2011.28	2870.43
O43615	Mitochondrial import inner membrane translocase subunit TIM44	TIMM44	O43615	O43615;Q9UPE4;M0QXU7;Q53G69	TIMM44	Mitochondrial import inner membrane translocase subunit TIM44	TIM44_HUMAN	1	1698.21	1673.31	2848.88			1017.66	2387.2
O43617	Trafficking protein particle complex subunit 3	TRAPPC3	O43617	O43617;A0A087WWM0;A6NKE1	TRAPPC3	Trafficking protein particle complex subunit 3	TPPC3_HUMAN	2	16024.2	1460.2		9097.36	11477.7	7530.1		10495.5	1609.04
O43639	Cytoplasmic protein NCK2	NCK2	O43639	O43639;A0A0S2Z4M6;E7EPF5;E7ERP6;E9PEE2;Q53T91	NCK2	Cytoplasmic protein NCK2	NCK2_HUMAN	1	4204.16
O43660	Pleiotropic regulator 1	PLRG1	O43660	O43660;D6RA26	PLRG1	Pleiotropic regulator 1	PLRG1_HUMAN	4	50800.8	48915.5	63353.9	46790.1	48270	45454.3	18152.2	20978.5	3066.03
O43663	Protein regulator of cytokinesis 1	PRC1	O43663	O43663;A0A024RC67;B4E238;H0YM42	PRC1	Protein regulator of cytokinesis 1	PRC1_HUMAN	1	32017.4	24225.7	28653.4	31792.3	35038.6	30145.7	31707.5	29602.2	9728.1
O43670	BUB3-interacting and GLEBS motif-containing protein ZNF207	ZNF207	O43670	O43670;X6R4W8;B4DQT7;J3KS31;J3QRS9;Q59G94;Q8N395	ZNF207	BUB3-interacting and GLEBS motif-containing protein ZNF207	ZN207_HUMAN	3	11036.7	5166.63	13288.7	9612.31	13047.5	12541.1	6858.78	11324.2
O43683	Mitotic checkpoint serine/threonine-protein kinase BUB1	BUB1	O43683	O43683;A0A590UJ99;A0JLU2;A8K5A6;B4DYG2;Q9BXX5	BUB1	Mitotic checkpoint serine/threonine-protein kinase BUB1	BUB1_HUMAN	1								2301.53
O43684	Mitotic checkpoint protein BUB3	BUB3	O43684	O43684;A0A140VJF3;B4DDM6;J3QT28	BUB3	Mitotic checkpoint protein BUB3	BUB3_HUMAN	4	18842.9	8832.55	13646.8	19049.7	12097.2	13237.9	18768.7	11999.2	3301.05
O43707	Alpha-actinin-4	ACTN4	O43707	O43707;A0A0S2Z3G9;F5GXS2;H7C144;A0A8V8TL71;B4DSX0;B4E337;Q96BG6	ACTN4	Alpha-actinin-4	ACTN4_HUMAN	2	19808.3	10245	13894.9	12792.9	11880.9	13409.2	11973.8	10168.9	5141.3
O43709	Probable 18S rRNA (guanine-N(7))-methyltransferase	BUD23	O43709	O43709;B4DK37;E9PCQ7;F8WD67;F8WD87	BUD23	Probable 18S rRNA (guanine-N(7))-methyltransferase	BUD23_HUMAN	2	34252.3	19551.9	28178.3	30517	31471.6	23162.4	18074.9	36453	33944.1
O43719	HIV Tat-specific factor 1	HTATSF1	O43719	O43719;B4DRS4	HTATSF1	HIV Tat-specific factor 1	HTSF1_HUMAN	19	180379	493376	200626	275030	283938	292514	125532	90604.2	36474.3
O43739	Cytohesin-3	CYTH1	O43739;Q15438;Q99418	O43739;Q15438;Q99418;A0A0D9SFG6;B2R9C3;B4DLA7;B7Z2V9;Q15795;Q96HS5	CYTH1;CYTH2;CYTH3	Cytohesin-3	CYH1_HUMAN;CYH2_HUMAN;CYH3_HUMAN	1	3580.39			3466.01
O43747	AP-1 complex subunit gamma-1	AP1G1	O43747	O43747;A0A140VJE7;B3KXW5;Q8IY97;B4DS96	AP1G1	AP-1 complex subunit gamma-1	AP1G1_HUMAN	1	3047.48		3012.35	3512.93	2996.78
O43790	Keratin, type II cuticular Hb6	KRT81	O43790;P78385;Q14533	O43790;P78385;Q14533;A6NCN2;A0JNT2;A8K872;B4DN72	KRT81;KRT83;KRT86	Keratin, type II cuticular Hb6	KRT81_HUMAN;KRT83_HUMAN;KRT86_HUMAN	2		14967		15257.8	11525.8	21530.3	14395.1	11956.5	38245.6
O43795	Unconventional myosin-Ib	MYO1B	O43795	O43795;B0I1S9;E7EQD9;E9PDF6;Q05CR5	MYO1B	Unconventional myosin-Ib	MYO1B_HUMAN	2	17555.3	28845.9	29078.4	21850	29102.2	24976.6	15363.5	11729.3	5047.75
O43809	Cleavage and polyadenylation specificity factor subunit 5	NUDT21	O43809	O43809;A0A024R6W2;B2R6U8;Q5HYH5	NUDT21	Cleavage and polyadenylation specificity factor subunit 5	CPSF5_HUMAN	4	38054.4	47668.7	36478.2	65674.9	76399.9	75496.3	107574	70753.4	40527.3
O43815	Striatin	STRN	O43815	O43815;Q3B874	STRN	Striatin	STRN_HUMAN	6	10683.1	4722.5	5861.89	6780.8		7409.13	4331.67
O43818	U3 small nucleolar RNA-interacting protein 2	RRP9	O43818	O43818	RRP9	U3 small nucleolar RNA-interacting protein 2	U3IP2_HUMAN	10	9366.17	39919.9	42473.8	27242.9	24383.9	24764.8	7175.34	4328.66	6733.26
O43823	A-kinase anchor protein 8	AKAP8	O43823	O43823;A0A7P0T893;Q8NE02;Q9UG73	AKAP8	A-kinase anchor protein 8	AKAP8_HUMAN	5	14910.3	12681.2	16861.4	16078.8	13741.4	14155.3	12610.4	7924.92	8091.59
O43824	Putative GTP-binding protein 6	GTPBP6	O43824	O43824;Q8N2Q6	GTPBP6	Putative GTP-binding protein 6	GTPB6_HUMAN	4	30821.7	49914.2	44042.2	68265.4	54077.4	47903.7	59868.1	27485.5	13601.8
O43847	Nardilysin	NRDC	O43847	O43847;G3V1R5;B4DRI0;B4DYV0;H0Y5G9;Q6UUU9;Q96L67	NRDC	Nardilysin	NRDC_HUMAN	4	15570.9	4065.06	2829.31	10241.7	7942.5	6761.57		4344.76	3204.83
O43852	Calumenin	CALU	O43852	O43852;A0A024R755;B3KNG6;B3KQF5;B3KQK3;H0Y875;Q6IAW5	CALU	Calumenin	CALU_HUMAN	1	5864.27	12613.9	6980.62	13654.2	10173.1	6830.41	9967.72	8160.26
O43865	S-adenosylhomocysteine hydrolase-like protein 1	AHCYL1	O43865	O43865;Q96HN2;A0A024R0A8;V5YQL4;H0Y8B3;Q2NKW8;Q6ZNS6;O43210;Q9BTL0	AHCYL1	S-adenosylhomocysteine hydrolase-like protein 1	SAHH2_HUMAN	1	35183.8	5004.84		23537.1	16096.6	17122.5		11060.7
O43896	Kinesin-like protein KIF1C	KIF1C	O43896	O43896	KIF1C	Kinesin-like protein KIF1C	KIF1C_HUMAN	2	780.202			1347.74		1395.9
O43909	Exostosin-like 3	EXTL3	O43909	O43909;A0A384NPY9;A0A8Q3SIB8;A0A8Q3SIF4;A0A8Q3SII2	EXTL3	Exostosin-like 3	EXTL3_HUMAN	1	895.728
O43913	Origin recognition complex subunit 5	ORC5	O43913	O43913;A4D0P7;A8K8C0;B4DXT8;Q53FC8;Q8NDU9	ORC5	Origin recognition complex subunit 5	ORC5_HUMAN	1							4003.03
O43920	NADH dehydrogenase [ubiquinone] iron-sulfur protein 5	NDUFS5	O43920	O43920;Q6IBA0	NDUFS5	NADH dehydrogenase [ubiquinone] iron-sulfur protein 5	NDUS5_HUMAN	6	22559	21250.6	29182.6	43923.7	42603.8	41899.4	50169.2	60665.4	37024.1
O43933	Peroxisomal ATPase PEX1	PEX1	O43933	O43933;A0A0C4DG33;B4DER6	PEX1	Peroxisomal ATPase PEX1	PEX1_HUMAN	1	3658.2	2222.86				2964.15
O60216	Double-strand-break repair protein rad21 homolog	RAD21	O60216	O60216;A0A024R9J0;A0A8I5KWV3	RAD21	Double-strand-break repair protein rad21 homolog	RAD21_HUMAN	1	5236.82	2119
O60232	Protein ZNRD2	ZNRD2	O60232	O60232;G3V1B8;H0YEB6	ZNRD2	Protein ZNRD2	ZNRD2_HUMAN	3	7807.04		11494.7	6574.07	1420.15	4108.38	2554.39
O60264	SWI/SNF-related matrix-associated actin-dependent regulator of chromatin subfamily A member 5	SMARCA5	O60264	O60264;P28370;B7ZLQ5;A0A0A0MRP6;B4DZC0;B7ZAX9;Q86UA8;D7EZH4;Q4W5H1	SMARCA5	SWI/SNF-related matrix-associated actin-dependent regulator of chromatin subfamily A member 5	SMCA5_HUMAN	3	19791.8	34825.1	32969.4	24200	24169.3	26404.1	4937.37	5922.63	4361.12
O60271	C-Jun-amino-terminal kinase-interacting protein 4	SPAG9	O60271	O60271;Q9UPT6;A0A087WYG2;E9PFH7;A0A060L980;A0A669KB35;A0A8I5KWZ2;B7ZMF3;G1UI24;Q68CV8	SPAG9	C-Jun-amino-terminal kinase-interacting protein 4	JIP4_HUMAN	1	12678.6	4910.5	8597.46	8747.49	7895.44	7782.43		3809.48	1715.33
O60287	Nucleolar pre-ribosomal-associated protein 1	URB1	O60287	O60287	URB1	Nucleolar pre-ribosomal-associated protein 1	NPA1P_HUMAN	5	12092.8	17131.6	16045.9	19141.4	20388.9	15940.5	18826	28701.3	30554.3
O60293	Zinc finger C3H1 domain-containing protein	ZFC3H1	O60293	O60293	ZFC3H1	Zinc finger C3H1 domain-containing protein	ZC3H1_HUMAN	16	20951.7	22370.6	21556.7	18861.2	21156.6	23459.3	14921.5	20079.6	24190.9
O60306	RNA helicase aquarius	AQR	O60306	O60306;A0A024R9L1;A8K6F0;B0AZM4;H0YH15;H0YLN9	AQR	RNA helicase aquarius	AQR_HUMAN	2	11629.8	6360.52	7813.57	8898.89	8385.79	11453.5	9282.88	5087.12
O60307	Microtubule-associated serine/threonine-protein kinase 3	MAST3	O60307	O60307;A0A8I5KST9;A0A8V8TLL8;A0A8V8TMW0	MAST3	Microtubule-associated serine/threonine-protein kinase 3	MAST3_HUMAN	1	43340.7	61119.9	101122	124634	108384	106174	67103.6	96663.9	98520.9
O60312	Phospholipid-transporting ATPase VA	ATP10A	O60312;O94823;Q9P241	O60312;O94823;Q9P241;A0A2R8YDI5;A0A669KAY1;A0A669KBE2;A0A669KAW0;A0A669KB44;B4DHG1;H0Y8M7;Q6PEW3;Q2YDW8	ATP10A;ATP10B;ATP10D	Phospholipid-transporting ATPase VA	AT10A_HUMAN;AT10B_HUMAN;AT10D_HUMAN	1	54425.5		85953.5	76665	66910.1	79135	74789.5	58529.5	63483
O60333	Kinesin-like protein KIF1B	KIF1B	O60333	O60333;A0A024R4H4;A0A087WWA3;Q4R9M7;Q4R9M8;Q4R9M9;A0A8Q3WLB2;A0A8Q3WLB3;A0A8Q3WM94	KIF1B	Kinesin-like protein KIF1B	KIF1B_HUMAN	2	6901.53	1453.08	4585.49	7542.5	4385.6	4915.85	4514.7	1360.66
O60341	Lysine-specific histone demethylase 1A	KDM1A	O60341	O60341;A0A8I5KRB8;A0A8I5KSH0;A0A8I5KV76;A0A8I5KVZ4;A0A8I5KXU4;A0A8I5QJJ5;A0A8I5QKM3;A8K2R3;R4GMQ1;A0A8I5QJR3;A0A8I5KSI8;R4GMP9	KDM1A	Lysine-specific histone demethylase 1A	KDM1A_HUMAN	1	4858.68	3342.35	6928.89	5937.47	4166.75	5335.7	8012.21	2642.07	1322.8
O60343	TBC1 domain family member 4	TBC1D4	O60343	O60343;A0A024R637;A0A3B3IRT3;Q5JU47	TBC1D4	TBC1 domain family member 4	TBCD4_HUMAN	1	4875.83	11711.7	4529.7	2730.14	4255.94	5382.7	3669.78
O60502	Protein O-GlcNAcase	OGA	O60502	O60502	OGA	Protein O-GlcNAcase	OGA_HUMAN	1	1724.68	1316.81			2718.52	561.177
O60506	Heterogeneous nuclear ribonucleoprotein Q	SYNCRIP	O60506	O60506;A0A7I2V2F2;A0A7I2V309;A0A7I2V4Z0;A0A7I2V5Q6;A0A7I2YQN2;B2R8Z8;B7Z645;F6UXX1;Q05CK9;Q59GL1	SYNCRIP	Heterogeneous nuclear ribonucleoprotein Q	HNRPQ_HUMAN	2	129145	198358	264356	274126	267755	264140	180440	406147	254344
O60508	Pre-mRNA-processing factor 17	CDC40	O60508	O60508;Q5SRN1;B4DHE3;H0UI46;Q2TA76;Q53H60;Q59H56	CDC40	Pre-mRNA-processing factor 17	PRP17_HUMAN	1	13566.1	19880.7	19505.3	19305.2	19892.2	19778.8	12838.5	13088	8425.01
O60518	Ran-binding protein 6	RANBP6	O60518	O60518;A0A096LPA6;B4DTX6	RANBP6	Ran-binding protein 6	RNBP6_HUMAN	1	6296.22	3789.88	5632.01
O60524	Ribosome quality control complex subunit NEMF	NEMF	O60524	O60524	NEMF	Ribosome quality control complex subunit NEMF	NEMF_HUMAN	1	14506.2	8550.25	11225.8	8198.35	10319.6	9924.61	5440.52	4403.86	1185.29
O60563	Cyclin-T1	CCNT1	O60563	O60563;A8K4M5	CCNT1	Cyclin-T1	CCNT1_HUMAN	5	13330.2	8807.16	11053.4	10683.6	7142.79	11248.5	6734.43
O60573	Eukaryotic translation initiation factor 4E type 2	EIF4E2	O60573	O60573;Q53RG0;A0A8I5KSA5;A0A8I5KT16;B4E1E4;B8ZZ50;B8ZZL3;B9A023;B9A044;C9JEL3;Q59FE1	EIF4E2	Eukaryotic translation initiation factor 4E type 2	IF4E2_HUMAN	4	13297.1	4231.56	15911.1	23135	18770.9	15901.5	42356.8	14674.1	21286.6
O60583	Cyclin-T2	CCNT2	O60583	O60583;B4DH21	CCNT2	Cyclin-T2	CCNT2_HUMAN	2	5951.17	4620.96	5520.12	4669.57	5326.44	3519.14	5357.2	3734.93
O60610	Protein diaphanous homolog 1	DIAPH1	O60610	O60610;A0A1E1ERW3;A0A2R8Y5N1;A0RZB8;B4DVR3;Q6URC4;Q96IL1	DIAPH1	Protein diaphanous homolog 1	DIAP1_HUMAN	1	7012.51	2856.87	3963.91	4313.85	6804.09	5577.44	1432.19
O60645	Exocyst complex component 3	EXOC3	O60645	O60645;A0A024QYZ6;D6RB59;D6RBR9	EXOC3	Exocyst complex component 3	EXOC3_HUMAN	1	2627.95					4808.07
O15131	Importin subunit alpha-7	KPNA6	O60684	O15131;O60684;B4DII5;B4DWX3;A0A8V8TL88;A0A8V8TLL2;A0A8V8TMV2;Q5TFJ7	KPNA6	Importin subunit alpha-7	IMA7_HUMAN	1	9509.68	2902.5	6560.93	5302.42	10191.6	5893.13	5378.97
O60716	Catenin delta-1	CTNND1	O60716	O60716;A0A024R4Z0;A0A669KB05;A0A804HIL4;A0A804HK15;C9JZR2;H0YC95;Q68DU0;Q96FS1;Q7KZJ3	CTNND1	Catenin delta-1	CTND1_HUMAN	1	16306.7	7962.46	6643.61	11465.3	19221.2	11963.3	19977.8	17815.8	7114.88
O60725	Protein-S-isoprenylcysteine O-methyltransferase	ICMT	O60725	O60725;A0A024R4F6;B3KS61	ICMT	Protein-S-isoprenylcysteine O-methyltransferase	ICMT_HUMAN	1	8759.63	6047.47			3388.66	4171.47
O60749	Sorting nexin-2	SNX2	O60749	O60749;Q13596;B3KML1;B3KN57;H0YK42;Q53GG3;Q53GY8;Q53HL9;Q59GU6	SNX2	Sorting nexin-2	SNX2_HUMAN	2	7438.43	8395.26	21165.6	9520.28	7371.19	12800.9
O60762	Dolichol-phosphate mannosyltransferase subunit 1	DPM1	O60762	O60762;A0A0S2Z4Y5;A0A0S2Z4U1;A0A804HIB3;A0A804HIK9;H0Y368;Q5QPJ9;Q5QPK2	DPM1	Dolichol-phosphate mannosyltransferase subunit 1	DPM1_HUMAN	1	21965.3	16964.3	25519.3	23196	22509.2	21806.5	17379.6	12845.8	8928.18
O60763	General vesicular transport factor p115	USO1	O60763	O60763	USO1	General vesicular transport factor p115	USO1_HUMAN	2	2985.49		2071.61	1449.02	1730.5	4037.3	3496.09		2223.71
O60783	28S ribosomal protein S14, mitochondrial	MRPS14	O60783	O60783;B2R4A5;Q96Q61	MRPS14	28S ribosomal protein S14, mitochondrial	RT14_HUMAN	1	16016.4	9652.95	13936.4	15180.3	12800.1	11333.3	6016.61		9975.67
O60814	Histone H2B type 1-K	H2BC10	O60814;P57053;P58876;P62807;Q5QNW6;Q93079;Q99877;Q99879;Q99880	O60814;P06899;P23527;P33778;P57053;P58876;P62807;Q16778;Q5QNW6;Q8N257;Q93079;Q96A08;Q99877;Q99879;Q99880;B2R4S9;Q0D2M2;U3KQK0;A0A024QZZ7;A0A024RCJ2;A0A024RCJ9;A0A024RCL8;A8K9J7;B4DR52;I6L9F7	H2BC10;H2BC12;H2BC12L;H2BC13;H2BC14;H2BC15;H2BC18;H2BC5;H2BC9	Histone H2B type 1-K	H2B1C_HUMAN;H2B1D_HUMAN;H2B1H_HUMAN;H2B1K_HUMAN;H2B1L_HUMAN;H2B1M_HUMAN;H2B1N_HUMAN;H2B2F_HUMAN;H2BFS_HUMAN	2	484666	644882	662280	628743	659611	659717	319691	334799	374231
O60826	Coiled-coil domain-containing protein 22	CCDC22	O60826	O60826;A0A024QZ03;B4DPB6;B7ZAR0	CCDC22	Coiled-coil domain-containing protein 22	CCD22_HUMAN	1	3144.23					1255.93
O60832	H/ACA ribonucleoprotein complex subunit DKC1	DKC1	O60832	O60832;C9IYT0;A0A8Q3SIS9;A0A8Q3SIX2;A0A8Q3SIY6;A0A8Q3SJE8;A0A8Q3WLC8;A0A8Q3WLD1;A0A8Q3WLG7;A0A8V8TKY9	DKC1	H/ACA ribonucleoprotein complex subunit DKC1	DKC1_HUMAN	3	73321.2	259301	199336	168584	161558	161161	44781.3	47762	51652.1
O60841	Eukaryotic translation initiation factor 5B	EIF5B	O60841	O60841;A0A087WUT6;Q8N5A0;A0JLR8;Q05CQ1	EIF5B	Eukaryotic translation initiation factor 5B	IF2P_HUMAN	10	48075.1	35259.3	45706.1	33467.7	33428.4	32638.3	7208.91	10948.8	7052.2
O60870	DNA/RNA-binding protein KIN17	KIN	O60870	O60870;B7Z421;S4R357	KIN	DNA/RNA-binding protein KIN17	KIN17_HUMAN	2	4264.65	1515.13	4492.97	3450.18	5570.62	3290.84	1536.86	4700.41	603.706
O60884	DnaJ homolog subfamily A member 2	DNAJA2	O60884	O60884;A0A024R6S1;T2DN57;T2DPK5	DNAJA2	DnaJ homolog subfamily A member 2	DNJA2_HUMAN	2	27575.6	14286	16830.9	18885.2	21900.9	23048.6	11846.6	6950.91	3687.44
O60888	Protein CutA	CUTA	O60888	O60888;C9IZG4	CUTA	Protein CutA	CUTA_HUMAN	1	3210.71	4923.26			4434			3468.86
O60911	Cathepsin L2	CTSV	O60911	O60911;A0A024R141;A0A7P0T8X8;A0A7P0Z415;A0A804EQJ3;B2R717	CTSV	Cathepsin L2	CATL2_HUMAN	1	4788.17	3663.5		7615.57	6817.68	9095.98	3783.36	7958.06	7342.14
O60941	Dystrobrevin beta	DTNA	O60941;Q9Y4J8	O60941;Q9Y4J8;A0A024RC32;A0A7P0T8Y5;A0A7P0T9L1;A0A7P0TBH9;A0A7P0Z4D7;A0A804HHT6;B7Z6A9;E7EVB6;E9PEY4;M0QZ28;Q1I0L3;A0A7P0T8G2;A0A7P0T8J4;A0A7P0TBG1;A0A804HHU2;A0A804HII3;A0A804HKZ4;A0A804HLB1;B7Z202;B7Z3X3;M0R021;Q53QV1	DTNA;DTNB	Dystrobrevin beta	DTNA_HUMAN;DTNB_HUMAN	1	2918.86		979.74			1282.32
O60942	mRNA-capping enzyme	RNGTT	O60942	O60942;B2R623;B4DIQ0;B4DSJ8	RNGTT	mRNA-capping enzyme	MCE1_HUMAN	3	3907.78	5806.56	4975.81	11719	6400.11			1338.79
O75027	Iron-sulfur clusters transporter ABCB7, mitochondrial	ABCB7	O75027	O75027;A0A0S2Z2W5;A0A0S2Z2Z3;A0A2R8Y3N2;A0A2R8Y473;A0A590UJS8;A0A5F9ZA98;B3KM98;B4DGL8;E9PJR8;E9PNQ5	ABCB7	Iron-sulfur clusters transporter ABCB7, mitochondrial	ABCB7_HUMAN	1	4938.32	3418.25	4404.36	4066.39		8728.29		1060.38
O75044	SLIT-ROBO Rho GTPase-activating protein 2	SRGAP2	O75044;P0DJJ0;P0DMP2	O75044;P0DJJ0;P0DMP2;A0A286YEY3;B7ZM87;A0A075B7B5;A0A1S5UZH8;B1AKK3;B7Z3G4;Q5VZB5	SRGAP2;SRGAP2B;SRGAP2C	SLIT-ROBO Rho GTPase-activating protein 2	SRG2B_HUMAN;SRG2C_HUMAN;SRGP2_HUMAN	1	2129.2			986.645
O75093	Slit homolog 1 protein	SLIT1	O75093	O75093;A6H8V1;Q5T0V0;Q5T0V2;Q5T0V4	SLIT1	Slit homolog 1 protein	SLIT1_HUMAN	1						861.682
O75122	CLIP-associating protein 2	CLASP2	O75122	O75122;A0A0U1RQI6;E3W994;E7ERI8;E7EW49;J3KR49;A0A804HJG7;B4DM73;Q8NB74;Q96F87	CLASP2	CLIP-associating protein 2	CLAP2_HUMAN	1	2044.99	2128.23	2319.45	2948.41	4178.03	7846.26	2578.33	3848.51	2074.81
O75127	Pentatricopeptide repeat-containing protein 1, mitochondrial	PTCD1	O75127	O75127;A4D273;B4DJ38;G3V325;Q3SYP6;Q3ZB84	PTCD1	Pentatricopeptide repeat-containing protein 1, mitochondrial	PTCD1_HUMAN	5	5783.23	2496.99	6541.18	4978.93	3775.94	7508.38	4252.94	4687.42	1019.52
O75131	Copine-3	CPNE3	O75131	O75131;A0A024R994;A0A087WYQ3;E5RHZ0;H0YB26;Q05DL8	CPNE3	Copine-3	CPNE3_HUMAN	2	102110	10177.7	19373.3	43763.5	46283.4	42112.7	22938.9	12670.2	6954.19
O75147	Obscurin-like protein 1	OBSL1	O75147	O75147;A6NN50;A8MSZ8	OBSL1	Obscurin-like protein 1	OBSL1_HUMAN	5	4464.52	1174.82	1579.84	2757.44	3927.6	1708.08	6459.39
O75150	E3 ubiquitin-protein ligase BRE1B	RNF40	O75150	O75150;A0A0S2Z4Z2;A0A0S2Z537;A8K6K1;B4DMM1;H3BP71;H3BQ99;H3BUL6;I3L332;Q6ZN99	RNF40	E3 ubiquitin-protein ligase BRE1B	BRE1B_HUMAN	1	2137	2666.14	3374.07	3408.59	2072.78	3168.44	4172.14
O75152	Zinc finger CCCH domain-containing protein 11A	ZC3H11A	O75152	O75152;A0A1B0GTU1;A0A024R8H9;A0A8V8TLD8;B4DLG2;B4DYM8;E9PBY7;E9PQ61;P0DQW0	ZC3H11A	Zinc finger CCCH domain-containing protein 11A	ZC11A_HUMAN	1	8134.74	10083.5	15950.6	12995.8	13980.6	12261.9	8077.35	4291.97	5374.32
O75153	Clustered mitochondria protein homolog	CLUH	O75153	O75153;A0A494C0R8;I3L2B0;I3L318;K7EIG1	CLUH	Clustered mitochondria protein homolog	CLU_HUMAN	1	4219.07	1581.8		1930.51	1993.36	2574.86
O75170	Serine/threonine-protein phosphatase 6 regulatory subunit 2	PPP6R2	O75170	O75170;A0A024R4W0;T1ECW5	PPP6R2	Serine/threonine-protein phosphatase 6 regulatory subunit 2	PP6R2_HUMAN	4	22206.2	12925.5	23348.8	18287.5	19215.3	22558.7	3045.12
O75175	CCR4-NOT transcription complex subunit 3	CNOT3	O75175	O75175;A0A024R4R3;A0A0G2JNJ7;A0A2H2FJL5;B7Z6J7;H7C148;H7C3F5;A0A2R8Y6N5;Q6ZMJ6	CNOT3	CCR4-NOT transcription complex subunit 3	CNOT3_HUMAN	1	4136.04		1444.36	4557.93	2438.11	4625.88	3863.28	3758.73
O75179	Ankyrin repeat domain-containing protein 17	ANKRD17	O75179	O75179;Q8IWZ3;H0YM23;B4DR08;B4DTP3;E9PDP5;H0Y4P6;H0YLQ3;H3BLS9;H7C2F5;Q7Z586;Q8TEF1;Q9NXF0	ANKRD17	Ankyrin repeat domain-containing protein 17	ANR17_HUMAN	1	157810	75607.8	124754	99661.7	104250	106203	43635.2	17325.6
O75190	DnaJ homolog subfamily B member 6	DNAJB6	O75190	O75190;P25686;Q8NHS0;A0A0J9YX62;A0A140VJI2;A7UJ17;A8K0R1;B4DJY6;B4DNN5;B4DVN1;C9J2C4;C9JRD2;C9JXB9;Q49A72	DNAJB6	DnaJ homolog subfamily B member 6	DNJB6_HUMAN	1	15906.3	10775.4	9622.99	13875.4	14163.5	9833.6	11415.9	3350.77
O75223	Gamma-glutamylcyclotransferase	GGCT	O75223	O75223;B8ZZK2;A0A090N7V5;H7BZK5;M0QZK8	GGCT	Gamma-glutamylcyclotransferase	GGCT_HUMAN	1	10877.6	14789.4	17431.5	21015	26154.1	29265.1	22519.8	28630.5	36331.4
O75306	NADH dehydrogenase [ubiquinone] iron-sulfur protein 2, mitochondrial	NDUFS2	O75306	O75306;A0A7I2V2B9;A0A7I2V3J6;A0A7I2V410;A0A7I2V4G5;A0A7I2V4W5;A0A7I2V4X8;A0A7I2V517;A0A7I2V596;A0A7I2V5E2;A0A7I2V5G4;A0A7I2V630;A0A7I2YQD8;A0A7I2YQG7;B7Z792;B7Z9L2;Q53HG2;A0A7I2V5D5	NDUFS2	NADH dehydrogenase [ubiquinone] iron-sulfur protein 2, mitochondrial	NDUS2_HUMAN	2	7976.61	4785.45	8125.52	9653	6883.58	7779.16	14134.8		1911.31
O75323	Protein NipSnap homolog 2	NIPSNAP2	O75323	O75323;H7C333	NIPSNAP2	Protein NipSnap homolog 2	NIPS2_HUMAN	1	12178.7	15833.4	14603.4	34416	35814.9	37023.4	87828.4	63169.7	38708.6
O75330	Hyaluronan mediated motility receptor	HMMR	O75330	O75330;B4DZK6;Q05DM0;Q6NSC0;Q6PG44	HMMR	Hyaluronan mediated motility receptor	HMMR_HUMAN	1	12819.5		3617.8	6701.21	7235.75	11025.7	13784.6	7215.03
O75342	Arachidonate 12-lipoxygenase, 12R-type	ALOX12B	O75342	O75342	ALOX12B	Arachidonate 12-lipoxygenase, 12R-type	LX12B_HUMAN	3	20696.8	64096.8	30060.3	36473.2	33424	38340.1	26415.9	30438.4	21832.4
O75348	V-type proton ATPase subunit G 1	ATP6V1G1	O75348	O75348;A0A024R883;A0A7I2V375;A0A7I2V3Q6;A0A7I2V4K4	ATP6V1G1	V-type proton ATPase subunit G 1	VATG1_HUMAN	1	4209.88
O75351	Vacuolar protein sorting-associated protein 4B	FIGNL1	O75351;Q6PIW4;Q9UN37	O75351;Q6PIW4;Q9UN37;A0A024R2C5;A0A024R705;A8K4G7;A8K5D8;I3L4J1;B3KNH6	FIGNL1;VPS4A;VPS4B	Vacuolar protein sorting-associated protein 4B	FIGL1_HUMAN;VPS4A_HUMAN;VPS4B_HUMAN	1	5656.13	4116.43	11484.7	3532.92	7842.45		11801.2
O75352	Mannose-P-dolichol utilization defect 1 protein	MPDU1	O75352	O75352;A0A291FGC8;A0A291FGE0;A0A0S2Z4T4;A0A0S2Z4W8;B2RB74;B4DLH7;B4DMY7;I3L1D2;I3L261;I3L295;I3L405;I3L4E0;I3L4T1;J3KSI4;J3KT75;J3KTK8;J3QQZ4;J3QRD5;J3QS48;J3QW43;Q1HDL3;Q96K24;Q96N63;Q9H3L2	MPDU1	Mannose-P-dolichol utilization defect 1 protein	MPU1_HUMAN	1	2331.89	2660.27	3919.9		3068.68
O75354	Ectonucleoside triphosphate diphosphohydrolase 6	ENTPD6	O75354	O75354;B4DDM7;B4DNK6;B4E1D1;H0Y3D0;Q5QPI9;B4DHS2;B4DT27;B4DU64;H0Y6Q1	ENTPD6	Ectonucleoside triphosphate diphosphohydrolase 6	ENTP6_HUMAN	1		2041.26	4969.08	5798.19	3340.77	2350.19	4500.63
O75367	Core histone macro-H2A.1	MACROH2A1	O75367	O75367;Q9P0M6;A0A024QZP6;A0A7I2V2N7;A0A7I2V412;A0A7I2V423;A0A7I2V6E9;A0A7I2YQB9;A0A7I2YQD6;A0A7I2YQR8;A0A8I5KRC6;A0A8I5KS04;B4DJC3;D6RCF2;Q5SQT3;Q9HA11;A0A7I2V4D9	MACROH2A1	Core histone macro-H2A.1	H2AY_HUMAN	1	9089.97	10192.4		13201.5	14505.9	14639.6
O75369	Filamin-B	FLNB	O75369	O75369;A0A804HK76;A0A804HL72;E7EN95;A0A024R321;Q68CT4	FLNB	Filamin-B	FLNB_HUMAN	14	11643.4	7872.73	11231.1	11907.1	9388.92	12892.4	7988.85	9011.03	8032.6
O75376	Nuclear receptor corepressor 1	NCOR1	O75376	O75376;A0A024RD47;E7EVU5;E7EW50;J3KS51;A5PKW7;Q05CG3;Q3B773;Q6NTH1;Q6PDT8;Q6PGR4;Q86W52	NCOR1	Nuclear receptor corepressor 1	NCOR1_HUMAN	1	3723.34	2896.94	4371.56	3228.61	2880.2	4219.01	3838.77	2942.73	4540.81
O75381	Peroxisomal membrane protein PEX14	PEX14	O75381	O75381;B7Z4Z4;K7EK59	PEX14	Peroxisomal membrane protein PEX14	PEX14_HUMAN	1	57987.3	18033.1	20301.9	34465.3	28969.7	27993.1	6249.85	4434.92
O75390	Citrate synthase, mitochondrial	CS	O75390	O75390;A0A024RB75;A0A0C4DGI3;B3KTN4;B4DJV2;H0YIC4;Q0QEL2	CS	Citrate synthase, mitochondrial	CISY_HUMAN	2	7822.97	13475.8	9752.51	17380.9	16353.9	25816.7	12969.4	23275.8	18968.7
O75396	Vesicle-trafficking protein SEC22b	SEC22B	O75396	O75396;A0A087X1A9	SEC22B	Vesicle-trafficking protein SEC22b	SC22B_HUMAN	1	699.888
O75400	Pre-mRNA-processing factor 40 homolog A	PRPF40A	O75400	O75400;F5H578;A0A7N4I394;A0A8Q3SIG7;A0A8V8TM61;A0A8V8TM87;H0YG38;Q05C41	PRPF40A	Pre-mRNA-processing factor 40 homolog A	PR40A_HUMAN	2	12970.2	19450.2	22241.7	15105.6	18221	23306.6	17132.3	6108.45	25630.7
O75419	Cell division control protein 45 homolog	CDC45	O75419	O75419;A0A5F9ZH29;A0A5K1VW85;B4E092	CDC45	Cell division control protein 45 homolog	CDC45_HUMAN	1	6724.38	6183.76			6588.77	5065.23
O75436	Vacuolar protein sorting-associated protein 26A	VPS26A	O75436	O75436;A8K3C1;B4DLT1	VPS26A	Vacuolar protein sorting-associated protein 26A	VP26A_HUMAN	2	16464.3	9440.13	50271.3	18074.8	25864.7	24250.5	5105.09		10969.5
O75439	Mitochondrial-processing peptidase subunit beta	PMPCB	O75439	O75439;A8K1E9;B3KM34;B3KQ85;Q96CP5;Q9UG64	PMPCB	Mitochondrial-processing peptidase subunit beta	MPPB_HUMAN	1	2008.36		6299.61				3730.02
O75446	Histone deacetylase complex subunit SAP30	SAP30	O75446	O75446	SAP30	Histone deacetylase complex subunit SAP30	SAP30_HUMAN	1	1921.23					2073.91
O75448	Mediator of RNA polymerase II transcription subunit 24	MED24	O75448	O75448;A0A0B4J1W0;B4DDR8;B4DSQ6;B4E1A5;B9TX63;B9TX64;B9TX65;B9TX69;B9TX72;E9PFL1;F5GY88;F5H5K2	MED24	Mediator of RNA polymerase II transcription subunit 24	MED24_HUMAN	1	3304.82	1312.39	3248.76	4435.88		6052.57	5426.18
O75449	Katanin p60 ATPase-containing subunit A1	KATNA1	O75449	O75449;A8K7S5;B7ZBC8;B7ZBC9	KATNA1	Katanin p60 ATPase-containing subunit A1	KTNA1_HUMAN	1	1320.33			4423.05		3832.48		1842.29
O75475	PC4 and SFRS1-interacting protein	PSIP1	O75475	O75475	PSIP1	PC4 and SFRS1-interacting protein	PSIP1_HUMAN	3	27877.4	34522.4	30735.6	30592.7	26263	30367	7726.33	7746.45	4056.59
O75477	Erlin-1	ERLIN1	O75477	O75477;B2RDK6;B4DPN7	ERLIN1	Erlin-1	ERLN1_HUMAN	1	8212.37	1879.97		7859.18	10885.3	7747.2	5840.29	5772.92
O75478	Transcriptional adapter 2-alpha	TADA2A	O75478	O75478;A0A024R0Y4;A0A0S2Z4G1;B3KU13	TADA2A	Transcriptional adapter 2-alpha	TAD2A_HUMAN	1	1132.92					2665.07	2352.83
O75489	NADH dehydrogenase [ubiquinone] iron-sulfur protein 3, mitochondrial	NDUFS3	O75489	O75489;Q53FM7;Q9UF24	NDUFS3	NADH dehydrogenase [ubiquinone] iron-sulfur protein 3, mitochondrial	NDUS3_HUMAN	2	6075	3126.28	5641.47	2287.04	6307.78	4548.32	5800.73	1186.49
O75494	Serine/arginine-rich splicing factor 10	SRSF10	O75494	O75494;A0A0S2Z504;Q53GD7;Q5JRI1;Q6IQ42;R4GMP8	SRSF10	Serine/arginine-rich splicing factor 10	SRS10_HUMAN	1	43701.7	149044	138563	85042.4	106650	103608	39023.7	56606.1	82206.2
O75525	KH domain-containing, RNA-binding, signal transduction-associated protein 3	KHDRBS3	O75525	O75525;E5RG12;E5RHD3;E5RJZ9	KHDRBS3	KH domain-containing, RNA-binding, signal transduction-associated protein 3	KHDR3_HUMAN	1	7193.54	14010	16932.4	22206.5	14340.9	17372.8	20547.7	17967.2	22625.1
O75530	Polycomb protein EED	EED	O75530	O75530;A0A5F9ZI63;B4DVW7	EED	Polycomb protein EED	EED_HUMAN	3	2979.52	6667.31	8812.74	8741.35	2974.99	3901.31	2374.21	1940.72	5095.58
O75531	Barrier-to-autointegration factor	BANF1	O75531	O75531;A0A024R5H0	BANF1	Barrier-to-autointegration factor	BAF_HUMAN	1	8998.26	17311.6	6752.43	13837.3	8537.26	8493.19	15732.3	6738.7	7467.04
O75533	Splicing factor 3B subunit 1	SF3B1	O75533	O75533;Q9NTB4	SF3B1	Splicing factor 3B subunit 1	SF3B1_HUMAN	8	491035	1227920	690441	861640	855861	842918	701130	460472	144384
O75534	Cold shock domain-containing protein E1	CSDE1	O75534	O75534;A0A024R0E2;A0A024R0K2;E9PLT0;A0A8I5KPC0;A0A8I5KPJ6;A0A8I5KPQ8;A0A8I5KS07;A0A8I5KTQ3;A0A8I5KV85;A0A8I5KW29;A0A8I5KW72;A0A8I5KWW0;A0A8I5KXH5;A0A8I5KXL1;A0A8I5KYL8;A0A8I5QJA6;A0A8I5QKX0;E9PNG3;Q96L66;Q9GZV0	CSDE1	Cold shock domain-containing protein E1	CSDE1_HUMAN	4	45479.5	13906.3	27800.2	25675.9	30803.8	29413.6	17323.7	13171.9	14516.6
O75569	Interferon-inducible double-stranded RNA-dependent protein kinase activator A	PRKRA	O75569	O75569;G5E9Q4;A0A7I2V2P4;A0A7I2V315;A0A7I2V3L6;A0A7I2V593;A0A7I2V5C2;A0A7I2V5H3;A0A7I2YQ87;C9JMM3;F8WEG8	PRKRA	Interferon-inducible double-stranded RNA-dependent protein kinase activator A	PRKRA_HUMAN	4	37250.8	36918.5	29883.3	32552	34155.1	30048	15489.7	12744.3	6298.69
O75581	Low-density lipoprotein receptor-related protein 6	LRP6	O75581	O75581;B7ZLD0;F5H7J9	LRP6	Low-density lipoprotein receptor-related protein 6	LRP6_HUMAN	3	42384.4	13755.4	12002	17929	18555.7	18732.7	2893.68
O75592	E3 ubiquitin-protein ligase MYCBP2	MYCBP2	O75592	O75592;A0A499FJI4;A0A804HIR9;A0A804HJ25;A0A804HKQ1;A0A804HL12;A0A8Q3SHK7;A0A8Q3SHQ2;A0A8Q3SHQ6;H7C3U4	MYCBP2	E3 ubiquitin-protein ligase MYCBP2	MYCB2_HUMAN	8	7849.28	5319.96	4511.45	7084.86	4834.84	6751.5	6359.29	4240.91
O75607	Nucleoplasmin-3	NPM3	O75607	O75607	NPM3	Nucleoplasmin-3	NPM3_HUMAN	3	22811.4	43678	44789.9	25269.1	19866.8	22594.7	1844.79
O75616	GTPase Era, mitochondrial	ERAL1	O75616	O75616;J3QRV9;J3QSB2;J3QT61	ERAL1	GTPase Era, mitochondrial	ERAL1_HUMAN	2	11119.7	6807.58	8458.8	8526.51	9862.68	6293.58	6659.06	6529.02
O75635	Serpin B7	SERPINB7	O75635	O75635;A8K3Q8;A8K4B1;Q6MZG5	SERPINB7	Serpin B7	SPB7_HUMAN	3	3405.92	5606.82	7637.14	5590.61	7418.27	11086.3	6005.62	12834	10264.8
O75643	U5 small nuclear ribonucleoprotein 200 kDa helicase	SNRNP200	O75643	O75643;A0A494C1A5;A4FU77	SNRNP200	U5 small nuclear ribonucleoprotein 200 kDa helicase	U520_HUMAN	21	49563.2	45340.5	48002.7	46606.7	42401.9	46015	30555	17778.3	9206.42
O75663	TIP41-like protein	TIPRL	O75663	O75663	TIPRL	TIP41-like protein	TIPRL_HUMAN	1	3226.41
O75665	Centriole and centriolar satellite protein OFD1	OFD1	O75665	O75665;A0A804HIZ6;A0A804HL42;A8K0W2;A8K2T9;E9KL37;Q4VAK3;Q6P668;Q7Z7F6	OFD1	Centriole and centriolar satellite protein OFD1	OFD1_HUMAN	1					17228.1
O75683	Surfeit locus protein 6	SURF6	O75683	O75683;B3KNS8	SURF6	Surfeit locus protein 6	SURF6_HUMAN	8	19885.4	86063.3	32382	35932.3	40895.8	43188.9	6783.61	3821.27	1360.35
O75691	Small subunit processome component 20 homolog	UTP20	O75691	O75691	UTP20	Small subunit processome component 20 homolog	UTP20_HUMAN	1	24285.2	35136.7	38577.9	42976.1	43857.9	40205.8	37242.7	35089.3	39367.8
O75694	Nuclear pore complex protein Nup155	NUP155	O75694	O75694;A0A024R071;E9PF10;B4DLT2	NUP155	Nuclear pore complex protein Nup155	NU155_HUMAN	4	9294.66	2079.81	1981.14	5385.14	5976.46	4441.15	3515.6
O75717	WD repeat and HMG-box DNA-binding protein 1	WDHD1	O75717	O75717;A8KAE0;B3KMC2;B3KMD2;B3KMD9	WDHD1	WD repeat and HMG-box DNA-binding protein 1	WDHD1_HUMAN	1	3504.74	2119.48				2136.34
O75746	Electrogenic aspartate/glutamate antiporter SLC25A12, mitochondrial	SLC25A12	O75746	O75746;B3KMV8;B4DGK6;F8W9J0;H0YFB2	SLC25A12	Electrogenic aspartate/glutamate antiporter SLC25A12, mitochondrial	S2512_HUMAN	1	9234.42	10127	10427.5	6849.55	9337.17	8194.31	6854.71	3552.4	11547.3
O75795	UDP-glucuronosyltransferase 2B17	UGT2B15	O75795;P54855	O75795;P54855;A0A0G2JMZ5	UGT2B15;UGT2B17	UDP-glucuronosyltransferase 2B17	UDB15_HUMAN;UDB17_HUMAN	1	27123.5	116180	78428.7	65722.6	53551.8	51523.7	9517	9028.05
O75817	Ribonuclease P protein subunit p20	POP7	O75817	O75817;C9JYM0	POP7	Ribonuclease P protein subunit p20	POP7_HUMAN	1	10263.1	16087.4		8972.57	13198.7	14109.5
O75818	Ribonuclease P protein subunit p40	RPP40	O75818	O75818;A0A087X1N3;F8WC38	RPP40	Ribonuclease P protein subunit p40	RPP40_HUMAN	2	6900.89	2764.25	3515.67	7249.37	7241.54	6792.31	7555.96	3335.5
O75821	Eukaryotic translation initiation factor 3 subunit G	EIF3G	O75821	O75821;A8K5K5;Q6IAM0;K7EL20;K7ENA8;K7EP16;K7ER90	EIF3G	Eukaryotic translation initiation factor 3 subunit G	EIF3G_HUMAN	2	524440	173094	1082090	1560280	1568680	1549820	3000850	1994980	1451590
O75822	Eukaryotic translation initiation factor 3 subunit J	EIF3J	O75822	O75822;A0A024R5S5	EIF3J	Eukaryotic translation initiation factor 3 subunit J	EIF3J_HUMAN	4	24160.8	3535.99	51070.4	68956	65645.9	71821	187896	74157.2	72615.7
O75874	Isocitrate dehydrogenase [NADP] cytoplasmic	IDH1	O75874	O75874;A0A024R3Y6;B2R5M8;B4DXS4;Q0QER2;Q6FI37;Q6FIA4;V9HW78	IDH1	Isocitrate dehydrogenase [NADP] cytoplasmic	IDHC_HUMAN	1	964.192	2814.6							5474.63
O75879	Glutamyl-tRNA(Gln) amidotransferase subunit B, mitochondrial	GATB	O75879	O75879;D6REA0;D6RDU9;Q63Z41	GATB	Glutamyl-tRNA(Gln) amidotransferase subunit B, mitochondrial	GATB_HUMAN	1	11428.3	4327.55		6008.8	5304.59	4165.97		1652.67
O75891	Cytosolic 10-formyltetrahydrofolate dehydrogenase	ALDH1L1	O75891	O75891;Q53H87;Q53HP5;Q59G10;Q6ZV71	ALDH1L1	Cytosolic 10-formyltetrahydrofolate dehydrogenase	AL1L1_HUMAN	1	2124.21			2802.2					7361.93
O75909	Cyclin-K	CCNK	O75909	O75909;A0A024R6K1	CCNK	Cyclin-K	CCNK_HUMAN	1	10961.2	11925.7		11580.8	7218.09	11680.8	10558.6	7397.42	4922.04
O75934	Pre-mRNA-splicing factor SPF27	BCAS2	O75934	O75934;B2R7W3;Q53HE3	BCAS2	Pre-mRNA-splicing factor SPF27	SPF27_HUMAN	9	44118.2	36233.1	34740.7	32443.3	25756.7	41635.5	14469.4	15668.1	3007.98
O75935	Dynactin subunit 3	DCTN3	O75935	O75935;A0A0A0MRV8;Q8NB28;X6RA56;X6RCK5;X6RLR1	DCTN3	Dynactin subunit 3	DCTN3_HUMAN	3	8872.41	5554.2	9968	10672.3	2980.92	9204.54	5559.61	5174.97
O75940	Survival of motor neuron-related-splicing factor 30	SMNDC1	O75940	O75940	SMNDC1	Survival of motor neuron-related-splicing factor 30	SPF30_HUMAN	2	8833.09	8472.86	16330	18141.6	14944.1	15074	10048.1	18265.4	11762.2
O75955	Flotillin-1	FLOT1	O75955	O75955;Q5ST80;A0A140T974;A0A140T9R1;A0A140T9W4;Q53HQ0;Q6IB58;A2VCL5	FLOT1	Flotillin-1	FLOT1_HUMAN	1	3346.83	1117.13		6421.42	9094.63	4622.42	1867.1	3476.53
O76003	Glutaredoxin-3	GLRX3	O76003	O76003;A0A140VJK1	GLRX3	Glutaredoxin-3	GLRX3_HUMAN	2	1746.87					1437.37
O76013	Keratin, type I cuticular Ha6	KRT36	O76013	O76013;O76009	KRT36	Keratin, type I cuticular Ha6	KRT36_HUMAN	1		9768.74		14916.3	4099.51	13818.2	15407.5		27878.7
O76021	Ribosomal L1 domain-containing protein 1	RSL1D1	O76021	O76021;J3QSV6;A0PJ61;A0PJ87;I3L3C4;Q32Q62	RSL1D1	Ribosomal L1 domain-containing protein 1	RL1D1_HUMAN	3	83548.4	295540	137360	143472	139885	143284	23383.9	7319.07	1951.63
O76071	Probable cytosolic iron-sulfur protein assembly protein CIAO1	CIAO1	O76071	O76071;B2RDJ6	CIAO1	Probable cytosolic iron-sulfur protein assembly protein CIAO1	CIAO1_HUMAN	1	10367.4		808.686		1959.14	4833.47	4255.63	1770.97
O76094	Signal recognition particle subunit SRP72	SRP72	O76094	O76094;Q71V07;V9HWK0;A0PJJ5;D6RDY6;Q0D2M6;Q86X80;R4GNC1	SRP72	Signal recognition particle subunit SRP72	SRP72_HUMAN	2	6496.72	4677.24	4944.71	6328.52	6267.41	2729.4		4732.81
O94761	ATP-dependent DNA helicase Q4	RECQL4	O94761	O94761;X2JEV0	RECQL4	ATP-dependent DNA helicase Q4	RECQ4_HUMAN	1	3647.14	6985.07	4100.54	3644.98	5088.26	4574.05	1681.62
O94762	ATP-dependent DNA helicase Q5	RECQL5	O94762	O94762;A0A024R8M9;A0A024R8S8;A5YM55;B3KQK2;B7Z8Y7;J3KTQ2	RECQL5	ATP-dependent DNA helicase Q5	RECQ5_HUMAN	1	996.139
O94776	Metastasis-associated protein MTA2	MTA2	O94776	O94776;A0A024R534	MTA2	Metastasis-associated protein MTA2	MTA2_HUMAN	12	21332.4	21777.2	23434.5	23455.8	20763	20750.3	11275	4782.62
O94813	Slit homolog 2 protein	SLIT2	O94813	O94813;A0A087WYV5;X6R3P0;B3KNE2	SLIT2	Slit homolog 2 protein	SLIT2_HUMAN	2	131082	148043	79043.7	129724	262055	201039	64988.2	366887	190066
O94822	E3 ubiquitin-protein ligase listerin	LTN1	O94822	O94822;H7BYG8;S4R3T2	LTN1	E3 ubiquitin-protein ligase listerin	LTN1_HUMAN	2	4182.08	3240.68	5912.03	2408.86	4315.56	4379.92	882.746
O94830	Phospholipase DDHD2	DDHD2	O94830	O94830;B3KPM6;B4DSR3	DDHD2	Phospholipase DDHD2	DDHD2_HUMAN	1	1293.85
O94832	Unconventional myosin-Id	MYO1D	O94832	O94832;J3KRL0;J3QRN6;K7EIG7;Q7Z3N6	MYO1D	Unconventional myosin-Id	MYO1D_HUMAN	9	13819.4	29092.9	16159.7	24219.7	23470.5	22310.6	16682.8	16006.3	5102.7
O94842	TOX high mobility group box family member 4	TOX4	O94842	O94842;B4DJ39;A0A669KB71	TOX4	TOX high mobility group box family member 4	TOX4_HUMAN	6	22944.2	22679.2	14228.1	23953.3	25525.9	27603.5	30970	25766.8	6829.93
O94874	E3 UFM1-protein ligase 1	UFL1	O94874	O94874	UFL1	E3 UFM1-protein ligase 1	UFL1_HUMAN	1	2448.53		1099.57
O94880	PHD finger protein 14	PHF14	O94880	O94880	PHF14	PHD finger protein 14	PHF14_HUMAN	1		1476.42		1941.83		4795.85
O94887	FERM, ARHGEF and pleckstrin domain-containing protein 2	FARP2	O94887	O94887;A0A2X0SSL3	FARP2	FERM, ARHGEF and pleckstrin domain-containing protein 2	FARP2_HUMAN	1	3212.81	2532.94	3070.8	4679.25	3244.06
O94888	UBX domain-containing protein 7	UBXN7	O94888	O94888;C9JAT7;B4E126	UBXN7	UBX domain-containing protein 7	UBXN7_HUMAN	2	4263.08	3035.78		4407.51	5431.12
O94905	Erlin-2	ERLIN2	O94905	O94905;A0A384ME54;E5RHW4;E5RJ09	ERLIN2	Erlin-2	ERLN2_HUMAN	3	13401.5	3948.56	4798.44	15972.4	13043.3	13994.1	17318.8	12938	2530.57
O94906	Pre-mRNA-processing factor 6	PRPF6	O94906	O94906	PRPF6	Pre-mRNA-processing factor 6	PRP6_HUMAN	19	87626.8	132287	155791	117795	113709	131810	80063.5	77243.5	37778.6
O94913	Pre-mRNA cleavage complex 2 protein Pcf11	PCF11	O94913	O94913;A0A8I5KX04;E9PKN0;E9PQ01;B7Z7X4	PCF11	Pre-mRNA cleavage complex 2 protein Pcf11	PCF11_HUMAN	1	1869.34			1678.13
O94915	Protein furry homolog-like	FRYL	O94915	O94915;A0A286YEZ9;A0A2C9F2R7;B3KXG5;H0Y9X0;Q6ZR29	FRYL	Protein furry homolog-like	FRYL_HUMAN	19	63925.9	25446.9	28583.2	35168	33235	34836.8	17235.6	6993.22	6136.23
O94927	HAUS augmin-like complex subunit 5	HAUS5	O94927	O94927	HAUS5	HAUS augmin-like complex subunit 5	HAUS5_HUMAN	1	1204.05	1220.71
O94973	AP-2 complex subunit alpha-2	AP2A2	O94973	O94973;A0A0G2JS82;A0A8I5KPP9;B7Z5S9;A0A0G2JQA4;A0A0G2JQF7;A0A0G2JQM1;A0A0G2JQT9;A0A0G2JRF9;A0A0G2JRS3;A0A0G2JS17;B3KMI7;E9PPY8;E9PQP4;Q59FN8;Q8N2F8	AP2A2	AP-2 complex subunit alpha-2	AP2A2_HUMAN	1	4090.87	1524.8	2491.45	3707.05	4659.67	4633.5		1723.94
O94992	Protein HEXIM1	HEXIM1	O94992	O94992;B3KN49	HEXIM1	Protein HEXIM1	HEXI1_HUMAN	5	22092.1	15999.7	17270.7	12967.6	10716.3	20416.5	13831.7	6333.99	2922.6
O95059	Ribonuclease P protein subunit p14	RPP14	O95059	O95059	RPP14	Ribonuclease P protein subunit p14	RPP14_HUMAN	1	4678.83		1420.11						821.426
O95071	E3 ubiquitin-protein ligase UBR5	UBR5	O95071	O95071;E7EMW7	UBR5	E3 ubiquitin-protein ligase UBR5	UBR5_HUMAN	39	45898.4	19782.8	23938.7	30910.9	26404.1	24176.2	15789.2	12834.8	18697.4
O95163	Elongator complex protein 1	ELP1	O95163	O95163;A0A6Q8PEX6;A0A6Q8PF66;A0A6Q8PF69;A0A6Q8PFB7;A0A6Q8PFH9;A0A6Q8PFN8;A0A6Q8PG86;A0A6Q8PGR0;A0A6Q8PGW3;A0A6Q8PH48;A0A6Q8PHA0;A0A6Q8PHC9;A0A6Q8PHF4;A0A6Q8PHI5;B3KXE7;B4E3I9;F5H2T0;Q4LE38;Q68DI5;Q8N516	ELP1	Elongator complex protein 1	ELP1_HUMAN	11	27930.5	10657	10368	14320.5	14658.9	17641	8195.24	3797.69
O95168	NADH dehydrogenase [ubiquinone] 1 beta subcomplex subunit 4	NDUFB4	O95168	O95168	NDUFB4	NADH dehydrogenase [ubiquinone] 1 beta subcomplex subunit 4	NDUB4_HUMAN	1	6546.65	2557.68		5824.83	4277.63	9513.77	8599.14
O95218	Zinc finger Ran-binding domain-containing protein 2	ZRANB2	O95218	O95218	ZRANB2	Zinc finger Ran-binding domain-containing protein 2	ZRAB2_HUMAN	13	78238.7	135844	80305.2	129271	142638	125669	162106	135137	55008.9
O95232	Luc7-like protein 3	LUC7L3	O95232	O95232;J3KPP4;A8K3C5;B4DJ96;D6RDI2;D6RHH0;Q6PKC2;Q86Y74;U3KQT3	LUC7L3	Luc7-like protein 3	LC7L3_HUMAN	1	7658.95	30295.5	11395	13329.7	15469.6	17996.4	3985.34	1849.37
O95239	Chromosome-associated kinesin KIF4A	KIF4A	O95239	O95239;Q2VIQ3;B4DYE2;Q59HG1;Q6PKB2	KIF4A	Chromosome-associated kinesin KIF4A	KIF4A_HUMAN	1	1299.77				1979.72
O95243	Methyl-CpG-binding domain protein 4	MBD4	O95243	O95243	MBD4	Methyl-CpG-binding domain protein 4	MBD4_HUMAN	5	1950.59	3568.82	2940.61	4962	2129.55	2906.55	2094.97
O95292	Vesicle-associated membrane protein-associated protein B/C	VAPB	O95292	O95292;Q53XM7;E5RK64	VAPB	Vesicle-associated membrane protein-associated protein B/C	VAPB_HUMAN	1	3645.34	1855.05				1702.06	3124.52	3075.64
O95299	NADH dehydrogenase [ubiquinone] 1 alpha subcomplex subunit 10, mitochondrial	NDUFA10	O95299	O95299;A0A087WXC5;A0A7I2V3H5;A0A7I2V594;A0A7I2YQU0;A8K413;E7ESZ7;Q7Z518;Q53QE8	NDUFA10	NADH dehydrogenase [ubiquinone] 1 alpha subcomplex subunit 10, mitochondrial	NDUAA_HUMAN	1	5943.16	3960.59		5508.45	7443.34	6291.98	14442.9	3649.39	3839.86
O95347	Structural maintenance of chromosomes protein 2	SMC2	O95347	O95347;A0A024R158;A8K984;B3KMB1;B7ZLZ7;Q05BV1;Q2KQ72	SMC2	Structural maintenance of chromosomes protein 2	SMC2_HUMAN	6	13841.5	7826.68	10959.7	9651.16	11632.4	8841.3	5411.77	6265.25
O95373	Importin-7	IPO7	O95373	O95373	IPO7	Importin-7	IPO7_HUMAN	5	23713.8	13327.8	29625.3	13492.4	16350.9	16506.1	5412.84	5892.89	6523.71
O95376	E3 ubiquitin-protein ligase ARIH2	ARIH2	O95376	O95376;B3KMG5;Q53ET9;Q6IBL8;Q59HA2	ARIH2	E3 ubiquitin-protein ligase ARIH2	ARI2_HUMAN	5	10568.1	2200.1	2153.25	4561.83	5216.31	5680.86
O95391	Pre-mRNA-splicing factor SLU7	SLU7	O95391	O95391;B2RBA0	SLU7	Pre-mRNA-splicing factor SLU7	SLU7_HUMAN	2	2261.78	5488.86	10595.8	4758.51	9192.81	3337.58	5797.28
O95400	CD2 antigen cytoplasmic tail-binding protein 2	CD2BP2	O95400	O95400;A0A024QZC1;A0A0S2Z5J7;Q5QTR6	CD2BP2	CD2 antigen cytoplasmic tail-binding protein 2	CD2B2_HUMAN	1	6953.49	5273.66	9062.99	7544.19	11800.9	3750.59	3720.97		4435.17
O95425	Supervillin	SVIL	O95425	O95425;A0A6I8PIX7;A0A0J9YWY6;B4E3H1;B4E3N7	SVIL	Supervillin	SVIL_HUMAN	1	1209.08	3483.56		1169.39	3738.57	3789.97	1146.32	6589.53
O95429	BAG family molecular chaperone regulator 4	BAG4	O95429	O95429;B2RA34	BAG4	BAG family molecular chaperone regulator 4	BAG4_HUMAN	1	2289.76	2712.19	2902.41	5543.87	3996.41	4403.05	6802.2	2755.02
O95433	Activator of 90 kDa heat shock protein ATPase homolog 1	AHSA1	O95433	O95433;G3V438;H0YJU2	AHSA1	Activator of 90 kDa heat shock protein ATPase homolog 1	AHSA1_HUMAN	1	3647.58	2764.01		3051.97	1782.92	6592.04	3252.22
O95470	Sphingosine-1-phosphate lyase 1	SGPL1	O95470	O95470;A0A8V8TN35	SGPL1	Sphingosine-1-phosphate lyase 1	SGPL1_HUMAN	5	16374.7	7322.85	11960.3	9991.37	12500.9	10981.5	6243.82	8541.93
O95478	Ribosome biogenesis protein NSA2 homolog	NSA2	O95478	O95478;Q5J7U2;A0A0A0MQZ6;H0YAI9	NSA2	Ribosome biogenesis protein NSA2 homolog	NSA2_HUMAN	2	5419.56	32841.1	9303.11	13499.2	16099.9	10246.6
O95503	Chromobox protein homolog 6	CBX6	O95503	O95503;B0QXZ6;B3KT27	CBX6	Chromobox protein homolog 6	CBX6_HUMAN	2		12071	18259.8	10167.6	11234.9	7376.02	2885.34
O95528	Solute carrier family 2, facilitated glucose transporter member 10	SLC2A10	O95528	O95528;B2RCT7;B3KP22	SLC2A10	Solute carrier family 2, facilitated glucose transporter member 10	GTR10_HUMAN	1	9567.03	10748.7	25335.7	10675.9	13881.3	9072.12	15419.1
O60488	Fatty acid CoA ligase Acsl3	ACSL3	O95573	O60488;O95573;A0A024R487;A0A7P0T8L6;A0A7P0TA76;A0A7P0TB52;A0A7P0TBB1;A0A804HI36;B2RBE0;B3KMA6;B3KN05;B4DH39;Q6PIM8;Q8TAF6	ACSL3	Fatty acid CoA ligase Acsl3	ACSL3_HUMAN	1	2703.11	3956.22	9559.59	345.948		3809.56
O95602	DNA-directed RNA polymerase I subunit RPA1	POLR1A	O95602	O95602;B7Z284;B7Z8X7;B7ZKR9;B9ZVN9;Q53T12;Q96AG9;Q9H6T2	POLR1A	DNA-directed RNA polymerase I subunit RPA1	RPA1_HUMAN	4	5477.04	11523.7	6061.41	9568.74	7346.34	8028.48	3978.66		1899.15
O95619	YEATS domain-containing protein 4	YEATS4	O95619	O95619;F8W0J4	YEATS4	YEATS domain-containing protein 4	YETS4_HUMAN	1	3227.96	2784.3	4278.16			5404.23	4730.21
O95625	Zinc finger and BTB domain-containing protein 11	ZBTB11	O95625	O95625;A0A8I5KRB5;A0A8I5KRR0;Q59H97	ZBTB11	Zinc finger and BTB domain-containing protein 11	ZBT11_HUMAN	1	2384.21	6185.83	7722.56	1208.87	5457.6
O95639	Cleavage and polyadenylation specificity factor subunit 4	CPSF4	O95639	O95639;H7C419;B7Z7B0;C9JEV9	CPSF4	Cleavage and polyadenylation specificity factor subunit 4	CPSF4_HUMAN	5	33798	79604.3	69855.8	81100.3	79953.1	93618.3	83117.4	88723.4	51517.2
O95678	Keratin, type II cytoskeletal 75	KRT75	O95678	O95678	KRT75	Keratin, type II cytoskeletal 75	K2C75_HUMAN	2	788.677	8098.55		9245.49	5018.75	4908.71	8613.46	3683.71	16802.7
O95707	Ribonuclease P protein subunit p29	POP4	O95707	O95707;K7EQV2;K7ERD7;K7ESH8	POP4	Ribonuclease P protein subunit p29	RPP29_HUMAN	1	7117.61	5786.37	5928.25	6764.04	9036.86	4280.76
O95714	E3 ubiquitin-protein ligase HERC2	HERC2	O95714	O95714;A0A0J9YXQ8	HERC2	E3 ubiquitin-protein ligase HERC2	HERC2_HUMAN	7	10220	2645.51	8954.9	7122.63	7235.94	7221.5	4672.02	4330.98
O95757	Heat shock 70 kDa protein 4L	HSPA4L	O95757	O95757;A0A140VKE7;B4DXT2;B4DZR0;E9PDE8;Q53ZP9	HSPA4L	Heat shock 70 kDa protein 4L	HS74L_HUMAN	5	29313.8	19060	16642.2	15831	17971.4	20943.6	8243.91
O95758	Polypyrimidine tract-binding protein 3	PTBP3	O95758	O95758;A0A024R163;X6R242	PTBP3	Polypyrimidine tract-binding protein 3	PTBP3_HUMAN	1	9561.7	12539.5	15108.1	19579.7	10558.7	13284.6	9827.12		6182.43
O95782	AP-2 complex subunit alpha-1	AP2A1	O95782	O95782;B4DXJ6	AP2A1	AP-2 complex subunit alpha-1	AP2A1_HUMAN	6	11770.6	8101.01	5949.48	11269.8	9416.97	8568.49	5707.42	5417.87	2222.81
O95785	Protein Wiz	WIZ	O95785	O95785;M0QXA7;A0A2R8YFV2;A0A669KAV7;A0A669KBG4;A0A669KBH9;B3KR89;B9EGQ5	WIZ	Protein Wiz	WIZ_HUMAN	2	2855.71	2071.8	2933.93	2548.39		6443.38	7123.75	4458.13
O95786	Antiviral innate immune response receptor RIG-I	RIGI	O95786	O95786;A0A7P0TB70;A2A376;B3KWW1;B4DWT9	RIGI	Antiviral innate immune response receptor RIG-I	RIGI_HUMAN	1	2766.42
O95793	Double-stranded RNA-binding protein Staufen homolog 1	STAU1	O95793	O95793;A8K622;B3KRE0;B4DPJ9;Q59F99;Q5JW30	STAU1	Double-stranded RNA-binding protein Staufen homolog 1	STAU1_HUMAN	13	95383.2	99050.4	76884.2	95009.1	95907.5	91063.9	69281.4	42833	12645.3
O95801	Tetratricopeptide repeat protein 4	TTC4	O95801	O95801	TTC4	Tetratricopeptide repeat protein 4	TTC4_HUMAN	2	10941.1	13460.2	20413.1	18358.5	25117.1	22897.8	23041.9	22654.8	37772.2
O95816	BAG family molecular chaperone regulator 2	BAG2	O95816	O95816;B3KM36;B3KN59	BAG2	BAG family molecular chaperone regulator 2	BAG2_HUMAN	6	34883.4	22557.7	22177.2	25449.6	29312.9	27997.2	23562.5	16528.4
O95817	BAG family molecular chaperone regulator 3	BAG3	O95817	O95817;A0A872G2N3;C9JFK9;Q53GY1	BAG3	BAG family molecular chaperone regulator 3	BAG3_HUMAN	1	2662.92	1800.81	2937.51	1725.34	3125.11	2133.89
O95819	Mitogen-activated protein kinase kinase kinase kinase 4	MAP4K4	O95819	O95819;Q8N4C8;Q9UKE5;A0A0D9SEY1;B7Z388;B7Z3V5;E7EN19;E7ENQ1;E7EX83;G5E948;H7C0P6;H7C360;Q53TX8;Q59FL0;Q5MD60;Q7Z4L4;Q9HBM9;V9HWH3	MAP4K4	Mitogen-activated protein kinase kinase kinase kinase 4	M4K4_HUMAN	3	10882.3	4515.8	4557.22	8778.79	6018.66	6055.4	3779.22	6424.22
O95831	Apoptosis-inducing factor 1, mitochondrial	AIFM1	O95831	O95831;A0A140VK04;A0A6Q8PFE1;A0A6Q8PFM5;A0A6Q8PFQ8;A0A6Q8PFS4;A0A6Q8PG15;A0A6Q8PHC0;A0A6Q8PHJ9;A0A7I2PK44;E9PMA0;A0A6Q8PFA7;A0A7I2RLJ8	AIFM1	Apoptosis-inducing factor 1, mitochondrial	AIFM1_HUMAN	3	16778.3	12750.2	18203.7	20557.2	14567.4	18363.8	16055.8	7845.64	4925.18
O95900	Pseudouridylate synthase TRUB2, mitochondrial	TRUB2	O95900	O95900;A0A024R886	TRUB2	Pseudouridylate synthase TRUB2, mitochondrial	TRUB2_HUMAN	1	789.954
O95926	Pre-mRNA-splicing factor SYF2	SYF2	O95926	O95926;B2RBX8;B4E0Y8	SYF2	Pre-mRNA-splicing factor SYF2	SYF2_HUMAN	1	6604.73	5029.89	3081.91	8245.22	7781.02	8294.71	12086	8518.16
O95968	Secretoglobin family 1D member 1	SCGB1D1	O95968	O95968	SCGB1D1	Secretoglobin family 1D member 1	SG1D1_HUMAN	1	5959.59		6036.91	15784.4	18139.8	12407	22146.5	9180.73	25094.1
O95969	Secretoglobin family 1D member 2	SCGB1D2	O95969	O95969	SCGB1D2	Secretoglobin family 1D member 2	SG1D2_HUMAN	1	2061.54	8484.17	9735.69	6947.72	8087.18	8591.9	12290.6	21742.3	10650.6
O95985	DNA topoisomerase 3-beta-1	TOP3B	O95985	O95985;A0A024R1C2;A8K4N2;B4E3G2;H0Y6W0	TOP3B	DNA topoisomerase 3-beta-1	TOP3B_HUMAN	3	12457.3	10475.4	12183.9	14603.5	12521.9	13768.1	20536.4	7812.6	8969.46
O96000	NADH dehydrogenase [ubiquinone] 1 beta subcomplex subunit 10	NDUFB10	O96000	O96000;A8K761;H3BPJ9	NDUFB10	NADH dehydrogenase [ubiquinone] 1 beta subcomplex subunit 10	NDUBA_HUMAN	2	4681.83	2837.25	3542.98	4942.48	2798.17	1889.04	7683.41	2313.45
O96017	Serine/threonine-protein kinase Chk2	CHEK2	O96017	O96017;A0A087X102;A0A7P0MUT5;A8JZZ5;H0Y4V6;H0Y820	CHEK2	Serine/threonine-protein kinase Chk2	CHK2_HUMAN	1		3027.43				3244.53
O96018	Amyloid-beta A4 precursor protein-binding family A member 3	APBA3	O96018	O96018	APBA3	Amyloid-beta A4 precursor protein-binding family A member 3	APBA3_HUMAN	3	31161.3			14348	12924.2	14450.7	9128.65
O96019	Actin-like protein 6A	ACTL6A	O96019	O96019;H7C5S0;Q53FS0;Q6FI97	ACTL6A	Actin-like protein 6A	ACL6A_HUMAN	2	15456.2	17017.1	13511.7	18972.3	20010	23172.1	35247	18661.9	6966.67
O96028	Histone-lysine N-methyltransferase NSD2	NSD2	O96028	O96028;A0A7I2YQS5;A0A7P0P278;D6R9V2;Q05CW4	NSD2	Histone-lysine N-methyltransferase NSD2	NSD2_HUMAN	1	1425.91	6762.89	6549.62	1427.82		2409.44
P00326	Alcohol dehydrogenase 1C	ADH1C	P00326	P00326	ADH1C	Alcohol dehydrogenase 1C	ADH1G_HUMAN	1									12232.6
P00338	L-lactate dehydrogenase A chain	LDHA	P00338	P00338;B4DJI1;V9HWB9	LDHA	L-lactate dehydrogenase A chain	LDHA_HUMAN	2	19145.6	24454.6	23567.9	33346	29060.4	25899.4	20505.7	27304.5	36810
P00367	Glutamate dehydrogenase 1, mitochondrial	GLUD1	P00367;P49448	P00367;P49448;A0A140VK14;A0A804HJD7;A0A804HKE0;B3KT18;B4DMF5;B4DMG8;B4E0N9;E9KL48;Q53GW3;Q59FQ4;A0A804HJZ0	GLUD1;GLUD2	Glutamate dehydrogenase 1, mitochondrial	DHE3_HUMAN;DHE4_HUMAN	1	2901.92	2157.12	1771.6	4279.62	943.669	4080.44		1785.55	5943.79
P00387	NADH-cytochrome b5 reductase 3	CYB5R3	P00387	P00387;A0A024R4X0;A0A8I5KPU0;A0A8I5KR71;A0A8I5KW26;A0A8I5QKT9;A0A8I5QKX1;A0A8J8YWN6;A0A8J8Z3C6;Q6ZVI6;A0A8I5KVD2;B1AHF3	CYB5R3	NADH-cytochrome b5 reductase 3	NB5R3_HUMAN	1	8595.52	9437.24		8209.89	6869.61	10480.5	13560.8	6230.95	8025.06
P00390	Glutathione reductase, mitochondrial	GSR	P00390	P00390;V9HW90;A0A2R8YF59;H0YC68	GSR	Glutathione reductase, mitochondrial	GSHR_HUMAN	1	2985.65	1860.03	2372.37	5463.65	1493.88	2299.78	3535.37
P00403	Cytochrome c oxidase subunit 2	MT-CO2	P00403	P00403;U5Z487;A0A023QZ25;A0A059QI72;A0A059QLX8;A0A059QM31;A0A059QNV4;A0A059QPE7;A0A059QPE9;A0A059QPR4;A0A059QPT6;A0A059QPU3;A0A059QPY9;A0A059QQA7;A0A059QS59;A0A059QTW9;A0A059QVH0;A0A059R1T0;A0A059RFY4;A0A059RHR2;A0A059RHY7;A0A059RI53;A0A059RI85;A0A059RIK5;A0A059RIQ8;A0A059RIZ2;A0A059RJF0;A0A059RKP1;A0A059RKX5;A0A059RLH3;A0A059RMK0;A0A059RNF8;A0A059RNV8;A0A059RP05;A0A059RPV8;A0A059RQ10;A0A059RQI1;…	MT-CO2	Cytochrome c oxidase subunit 2	COX2_HUMAN	1	13510.9	7643.59	15836.2	21978.9	15654.1	23937.8	17602.7	14880.3	6647.93
P00441	Superoxide dismutase [Cu-Zn]	SOD1	P00441	P00441;V9HWC9;H7BYH4;X5D5A9	SOD1	Superoxide dismutase [Cu-Zn]	SODC_HUMAN	1	3165.02	1593.97	5952.96	8089.17	9079.49	3724.9	5530.57	7414.12	6961.8
P00450	Ceruloplasmin	CP	P00450	P00450;A5PL27;A8K5A4;B7Z5Q2;D6RE86;E9PFZ2;Q1L857;Q6NSB2	CP	Ceruloplasmin	CERU_HUMAN	1	8548.45	10456.9	10856.1	12375	16154.3	15972.5	14669.8	15059.9	12076.8
P00491	Purine nucleoside phosphorylase	PNP	P00491	P00491;G3V5M2;Q8N7G1;V9HWH6;Q9P1G4;A0A8V8TL37	PNP	Purine nucleoside phosphorylase	PNPH_HUMAN	1	1404.39	2375.64	5201.12	3939.5	3975.55	2762.12	5300.27	6825.71	8617.49
P00492	Hypoxanthine-guanine phosphoribosyltransferase	HPRT1	P00492	P00492;A0A140VJL3;Q6LET3	HPRT1	Hypoxanthine-guanine phosphoribosyltransferase	HPRT_HUMAN	1	1844.72	3684				3313.9	1090.59
P00505	Aspartate aminotransferase, mitochondrial	GOT2	P00505	P00505;A0A024R6W0;A8K482;B3KUZ8	GOT2	Aspartate aminotransferase, mitochondrial	AATM_HUMAN	1	1644	3157.05	2435.1	1985.69					10405
P00738	Haptoglobin	HP	P00738	P00738;A0A0C4DGL8;H0Y300;H3BS21;J3QLC9;J3QR68;B3KP77;Q6NSB4;Q6PEJ8	HP	Haptoglobin	HPT_HUMAN	4	24995.8	37810.4	72214	51058.8	55347.9	55941.1	69246.6	84839.2	90007.3
P00751	Complement factor B	CFB	P00751	P00751;A0A0G2JH38;A0A1U9X7H2;A0A1U9X7H4;A0A1U9X7H5;A0A1U9X7H6;A0A1U9X7H7;A0A1U9X7H8;A0A1U9X7I0;A0A7I6GV05;A0A7I6GV09;B4E1Z4;E7ETN3;A0A7R5SDN4;A0A8V8TMI9;A0A8V8TNU0;H7C5H1	CFB	Complement factor B	CFAB_HUMAN	1	1091.76		4476.5	4830.62	1896.67	2910.95	1765.85	2268.13	6375.13
P00966	Argininosuccinate synthase	ASS1	P00966	P00966;Q5T6L4;A0A0S2Z3D8;A8KAP9;Q5T6L5;Q5T6L6;A0A0S2Z3B6	ASS1	Argininosuccinate synthase	ASSY_HUMAN	1	9686.84	15306.6	25471.3	27920.8	30456.3	26803.9	22312.1	30436	64735.1
P01008	Antithrombin-III	SERPINC1	P01008	P01008;A0A024R944;A0A0K0Q2Z1;A0A2S0BDD1;A0A3Q8Q4D0;A0A3S8NFS6;Q8TCE1	SERPINC1	Antithrombin-III	ANT3_HUMAN	3	53500.9	68015.5	74587.8	92047.3	87394.6	91963.3	102552	80685.2	76137.7
P01009	Alpha-1-antitrypsin	SERPINA1	P01009	P01009;P20848;E9KL23;A0A024R6I7;A0A0S2Z465;A0A1L7B5J3;A0A384MDQ7;Q9P173	SERPINA1	Alpha-1-antitrypsin	A1AT_HUMAN	1	23514.6	32503	58540	49598.5	43941.4	40392.6	51378.9	64630.8	62912.5
P01011	Alpha-1-antichymotrypsin	SERPINA3	P01011	P01011;A0A024R6P0;B3KS79;G3V3A0	SERPINA3	Alpha-1-antichymotrypsin	AACT_HUMAN	5	9355.92	15313.8	32357.4	18797	17353	19568.6	27796	36009.5	25057.5
P01019	Angiotensinogen	AGT	P01019	P01019;A0A7P0T8D1;A0A7P0T9S6;A0A7P0TA52;A0A7P0TAP4;A0A7P0TBH1;A0A7P0Z441;B0ZBE2;B2R5S1;B4DE80;B4E1B3;Q53GY3;Q53YY1;Q59EP2;Q86U78	AGT	Angiotensinogen	ANGT_HUMAN	1	2337.59					1339.41	4862.63	9675.65
P01023	Alpha-2-macroglobulin	A2M	P01023	P01023	A2M	Alpha-2-macroglobulin	A2MG_HUMAN	32	22103.5	31504.3	51235.4	50986.6	50508.2	47584.6	55505.7	66644	68504.3
P01024	Complement C3	C3	P01024	P01024;V9HWA9;B4E216;A0A8Q3WLS3;A0A8Q3WM02;M0R1Q1	C3	Complement C3	CO3_HUMAN	2	21310.5	28580.1	51910.1	47426.4	44194.4	42227.5	48445.6	54996.1	57879.5
P01036	Cystatin-S	CST1	P01036;P01037	P01036;P01037	CST1;CST4	Cystatin-S	CYTN_HUMAN;CYTS_HUMAN	1	5818.13		6515.77	6020.99	12507.8	6992.58	19309.1	17696.2	15236
P01040	Cystatin-A	CSTA	P01040	P01040;C9J0E4	CSTA	Cystatin-A	CYTA_HUMAN	5	42601.3	63789	83492.8	106970	113558	101138	102671	130481	158804
P01042	Kininogen-1	KNG1	P01042	P01042;B4E1C2;B4DPP8;D3DNU8;Q05CF8	KNG1	Kininogen-1	KNG1_HUMAN	1		2579.33	2697.19				2538.63	2019.36	4139.11
P01111	GTPase NRas	HRAS	P01111;P01112;P01116	P01111;P01112;P01116;A0A024RAV5;X5D945;I1SRC5;A0A221ZRZ1;A0A3G1LBH1;A0A804HJ06;A0A804HKM6;A0A8I5KQ21;A0A8I5KQU3;A0A8I5KR86;A0A8I5KXN3;G3V4K2;G3V5T7;L7RSL8;P78460;Q14014;Q5U091;Q71SP6;Q7KZ06;Q92468;Q96T27	HRAS;KRAS;NRAS	GTPase NRas	RASH_HUMAN;RASK_HUMAN;RASN_HUMAN	1	3451.02		4567.47	5491.67	3341.95	3112.54
P01344	Insulin-like growth factor II	IGF2	P01344	P01344;A8K6C9;B2MUX6;E3UN46	IGF2	Insulin-like growth factor II	IGF2_HUMAN	1	10047.2	17441.9	9586.36	23669.5	22271.6	15697	24488.4	5793.29	20434
P01591	Immunoglobulin J chain	JCHAIN	P01591	P01591;C9JA05;D6RD17;D6RHJ6	JCHAIN	Immunoglobulin J chain	IGJ_HUMAN	3	11414.5	18232.3	27291.7	32212.3	32124.8	30828.9	29746.2	30766.1	35602.8
P01619	Immunoglobulin kappa variable 3-20	IGKV3-20	P01619	P01619;A0A5C2FSS3;A0A5C2FSU7;A0A5C2FT24;A0A5C2FT39;A0A5C2FTN4;A0A5C2FTR4;A0A5C2FTW3;A0A5C2FTZ4;A0A5C2FU34;A0A5C2FU87;A0A5C2FU97;A0A5C2FUD3;A0A5C2FUG6;A0A5C2FUJ1;A0A5C2FUJ2;A0A5C2FUP2;A0A5C2FUS1;A0A5C2FUU9;A0A5C2FUV8;A0A5C2FUY4;A0A5C2FV20;A0A5C2FV46;A0A5C2FV58;A0A5C2FV67;A0A5C2FVA1;A0A5C2FVE5;A0A5C2FVG0;A0A5C2FVI5;A0A5C2FVM1;A0A5C2FVV8;A0A5C2FVY6;A0A5C2FW03;A0A5C2FW22;A0A5C2FWC7;A0A5C2FWD8;A0A5C2F…	IGKV3-20	Immunoglobulin kappa variable 3-20	KV320_HUMAN	1		15788.8			13960.8		22208.2
P01700	Immunoglobulin lambda variable 1-47	IGLV1-47	P01700	P01700;A0A5C2FTJ0;A0A5C2FTS6;A0A5C2FUH4;A0A5C2FUU7;A0A5C2FUZ2;A0A5C2FVK4;A0A5C2FVQ5;A0A5C2FWF1;A0A5C2FWY0;A0A5C2FX20;A0A5C2FXA1;A0A5C2FY59;A0A5C2FY83;A0A5C2FYK8;A0A5C2FYL7;A0A5C2FYR6;A0A5C2FZ37;A0A5C2FZ90;A0A5C2FZF4;A0A5C2FZJ0;A0A5C2FZS1;A0A5C2FZY2;A0A5C2FZZ2;A0A5C2G066;A0A5C2G0M2;A0A5C2G1A2;A0A5C2G1B9;A0A5C2G1X8;A0A5C2G1Y5;A0A5C2G230;A0A5C2G2B3;A0A5C2G2C6;A0A5C2G2G6;A0A5C2G2W6;A0A5C2G2X8;A0A5C2G…	IGLV1-47	Immunoglobulin lambda variable 1-47	LV147_HUMAN	1		1896.96			2774.35	2122.06	1694.59		4808.95
P01768	Immunoglobulin heavy variable 3-30	IGHV3-30	P01768;P0DP03	P01768;P01772;P0DP02;P0DP03;A0A0J9YY99;A0A068LL52;A0A068LN03;A0A068LN07;A0A0F7T7H1;A0A109PVK5;A0A2U8J8D6;A0A2U8J8I0;A0A2U8J8J8;A0A2U8J8K6;A0A2U8J8M1;A0A2U8J8Y0;A0A2U8J8Z9;A0A2U8J923;A0A2U8J9A2;A0A2U8J9B9;A0A2U8J9D0;A0A2Y9CYC6;A0A449C197;A0A449C1A3;A0A5C2G5C2;A0A5C2G5I5;A0A5C2G5K6;A0A5C2G5L1;A0A5C2G5Y0;A0A5C2G618;A0A5C2G7K5;A0A5C2G7M5;A0A5C2G7N0;A0A5C2G7Y7;A0A5C2G805;A0A5C2G8G0;A0A5C2G8N9;A0A5C2G8…	IGHV3-30;IGHV3-30-5	Immunoglobulin heavy variable 3-30	HV330_HUMAN;HVC05_HUMAN	1	3904.1		7423.7	4590.79	7440.29	3432.44	6724.79	7209.9	11837.7
P01833	Polymeric immunoglobulin receptor	PIGR	P01833	P01833	PIGR	Polymeric immunoglobulin receptor	PIGR_HUMAN	10	11955.1	16723.1	28416.5	28154.6	29891	30195.7	31909.8	29095.3	46025.5
P01834	Immunoglobulin kappa constant	IGKC	P01834	P01834;P0DOX7;A0A5H1ZRQ3;Q0KKI6;Q5EFE6;Q6GMX0;Q6P5S8;Q6PIL8;Q6PJF2;Q7Z3Y4;Q8TCD0;V9HW34	IGKC	Immunoglobulin kappa constant	IGKC_HUMAN	4	52136.5	58646.7	153318	102259	95269.3	104140	162626	171228	179801
P01857	Immunoglobulin heavy constant gamma 1	IGHG1	P01857	P01857;P01860;P01861;P0DOX5;A0A0A0MS08;A0A286YES1;A0A286YFJ8;A0A4W9A917;A0A5J6KJ24;A8K008;Q5EBM2;Q5EFE5;Q6GMX6;Q6MZQ6;Q6MZV7;Q6N030;Q6N089;Q6N094;Q6N095;Q6N096;Q6N097;Q6PYX1;Q7Z351;Q86TT2;Q8NF17;S6B291;V9HW68	IGHG1	Immunoglobulin heavy constant gamma 1	IGHG1_HUMAN	2	129946	189831	343361	300417	296575	303933	354722	442249	464169
P01859	Immunoglobulin heavy constant gamma 2	IGHG2	P01859	P01859;A0A286YEY4;Q68CN4;Q6MZU6;Q6MZX7;Q6N093	IGHG2	Immunoglobulin heavy constant gamma 2	IGHG2_HUMAN	1	40168	51948.3	104601	86761.7	80011.4	86814	106114	124035	128924
P01860	Immunoglobulin heavy constant gamma 3	IGHG3	P01860	P01860;A0A286YES1;A0A4W9A917;A0A5J6KJ24;Q5EBM2;Q6N030;Q86TT2;Q8NF17	IGHG3	Immunoglobulin heavy constant gamma 3	IGHG3_HUMAN	4	9049.3	6957.47	28884.6	25193.1	18246	28595.3	23774.3	33258	30715.4
P01861	Immunoglobulin heavy constant gamma 4	IGHG4	P01861	P01861;A0A286YFJ8;Q6MZX7	IGHG4	Immunoglobulin heavy constant gamma 4	IGHG4_HUMAN	1		14496.6	22563.1	23398.9		22012.4			25855.6
P01871	Immunoglobulin heavy constant mu	IGHM	P01871	P01871;P0DOX6	IGHM	Immunoglobulin heavy constant mu	IGHM_HUMAN	1	10680.7	17226.7	24150.4	19928.3	21122.3	17045.1	28956.7	30887.9	37253.9
P01876	Immunoglobulin heavy constant alpha 2	IGHA2	P01877	P01876;P01877;A0A0G2JMB2;A0A286YEY1;A0A286YEY5;Q6MZV6;Q6MZW0;Q6MZX9;Q6N041;Q6N090;Q6N091;Q6P089;Q6ZVX0;Q7Z374;Q7Z379;Q8NCL6;Q8WY24;Q96K68;Q9NPP6;Q9UP60	IGHA2	Immunoglobulin heavy constant alpha 2	IGHA2_HUMAN	1	58601.2	45374.1	162051	136407	127110	151232	131617	114663	148580
P01889	HLA class I histocompatibility antigen, B alpha chain	HLA-B	P01889;P10321	P01889;P10321;C1K0Y5;A0A060VCU7;A0A060VCV0;A0A060VCV3;A0A060VCV6;A0A060VCX7;A0A060VCY2;A0A060VCY4;A0A060VCZ2;A0A060VD03;A0A060VD06;A0A060VD24;A0A060VD27;A0A060VG30;A0A060VG58;A0A060VG62;A0A060VHE3;A0A060VHG3;A0A060VHI0;A0A060VHI5;A0A061DEZ3;A0A075MGT0;A0A076FQ79;A0A076V2Z0;A0A078MYS4;A0A090KEW9;A0A090KEY9;A0A090KF00;A0A090KF14;A0A090KF41;A0A090KF65;A0A090KF68;A0A090KFR2;A0A090KFS8;A0A090KFT5;A0A0…	HLA-B;HLA-C	HLA class I histocompatibility antigen, B alpha chain	HLAB_HUMAN;HLAC_HUMAN	1	3235.03	3248.37		4447.89			1979.97
P02100	Hemoglobin subunit epsilon	HBE1	P02100;P69891;P69892	P02100;P69891;P69892;A0A2R8Y7X9;A0A515HFS3;A0A650ATW2;B7UCU6;D3GKD8;D3GKD9;D9YZU7;D9YZU8;D9YZU9;E7CYP2;E9PBW4;Q14403;Q14474;Q9UNL6	HBE1;HBG1;HBG2	Hemoglobin subunit epsilon	HBE_HUMAN;HBG1_HUMAN;HBG2_HUMAN	1	2628.57					11810.9	2336.72
P02452	Collagen alpha-1(I) chain	COL1A1	P02452	P02452;D3DTX7;H9C5C5;Q6LAN8	COL1A1	Collagen alpha-1(I) chain	CO1A1_HUMAN	5	72648	3839.03	18425.6	30480.1	34602.7	29832.7	11479.7	25500.8	12742.1
P02461	Collagen alpha-1(III) chain	COL3A1	P02461	P02461	COL3A1	Collagen alpha-1(III) chain	CO3A1_HUMAN	1	29596.3			9670.5	10990.3	6071.03
P02533	Keratin, type I cytoskeletal 14	KRT14	P02533	P02533	KRT14	Keratin, type I cytoskeletal 14	K1C14_HUMAN	6	340605	369831	589564	798275	803140	828771	540278	704346	1731250
P02538	Keratin, type II cytoskeletal 6A	KRT6A	P02538	O95678;P02538;P48668;A0A0S2Z428;A8K2I0;B2R853;B4DKV4;B4DRR0;B4DRU6;B4DRY0;B4DWU6	KRT6A	Keratin, type II cytoskeletal 6A	K2C6A_HUMAN	1	113949	77451.6	128563	190580	179089	189048	96745.4	191512	422440
P02545	Prelamin-A/C	LMNA	P02545	P02545;A0A384MQX1;A0A6Q8PFJ0;A0A804HL68;Q5TCI8;A0A6Q8PHQ9;B4DFR3;Q5I6Y5;W8QEH3	LMNA	Prelamin-A/C	LMNA_HUMAN	1	14078.4	16574.2	17149.8	22855.6	24766.5	22536.8	18511.8	31101.1	15522.8
P02647	Apolipoprotein A-I	APOA1	P02647	P02647;A0A024R3E3;F8W696	APOA1	Apolipoprotein A-I	APOA1_HUMAN	10	68632.3	80759	149980	125233	125303	132688	157122	203844	188047
A0A0S2Z3D5	Apolipoprotein E	APOE	P02649	A0A0S2Z3D5;P02649;E9PEV4;A0A0S2Z3V0;E7ERP7;H0Y7L5;Q6LA97	APOE	Apolipoprotein E	APOE_HUMAN	1	1222.79	4035.67		4885.94	4342.9	3898.91	5356.7	4180.52	5822.52
P02652	Apolipoprotein A-II	APOA2	P02652	P02652;V9GYC1;V9GYE3;V9GYG9;V9GYM3;V9GYS1	APOA2	Apolipoprotein A-II	APOA2_HUMAN	2	23927.5	26820.3	44454.7	39108.3	39993	34956.1	47672.8	53874.1	58031.4
P02654	Apolipoprotein C-I	APOC1	P02654	P02654;A0A024R0T8;K7EJI9;K7ELM9;K7ERI9;K7EKP1;K7EPF9	APOC1	Apolipoprotein C-I	APOC1_HUMAN	1	9824.77	4136.02		12851.3	9704.03		7661.92	10773.2	9591.82
P02656	Apolipoprotein C-III	APOC3	P02656	P02656;A3KPE2;B0YIW2	APOC3	Apolipoprotein C-III	APOC3_HUMAN	2	11187.2	19760	12383.9	22997.3	20604.3	25590.9	26523.1	22500.5	31778.5
P02671	Fibrinogen alpha chain	FGA	P02671	P02671;A0A0S2Z3E8;Q3KRA7;Q6NSD8	FGA	Fibrinogen alpha chain	FIBA_HUMAN	2	2728.77	5580.83	6236.33	8287	6784.3	7599.55	6559.06	8980.58	7736.41
P02675	Fibrinogen beta chain	FGB	P02675	P02675;V9HVY1;B4E1D3;D3DP13;D6REL8	FGB	Fibrinogen beta chain	FIBB_HUMAN	7	10651.3	18007	26951.4	29646	28058	28586.2	34787.4	33653	37072.7
P02679	Fibrinogen gamma chain	FGG	P02679	P02679;A0A140VJJ6;C9JC84;C9JEU5;C9JPQ9;C9JU00;D3DP16;Q7Z664	FGG	Fibrinogen gamma chain	FIBG_HUMAN	3	3467.55	4772.54	9420.95	7448.9	8457.25	9181.46	10433	9319.98	14444.7
P02743	Serum amyloid P-component	APCS	P02743	P02743;V9HWP0	APCS	Serum amyloid P-component	SAMP_HUMAN	1					3052.28			4123.79	3235.94
P02748	Complement component C9	C9	P02748	P02748;A0A024R035;A0A8Q3SI37;A0A8Q3SI39;A0A8Q3SI95	C9	Complement component C9	CO9_HUMAN	1			3350.87	1243.82				4039.77	2706.6
P02749	Beta-2-glycoprotein 1	APOH	P02749	P02749;A0A384NKM6;B4DPN0;D9IWP9;J3KS17	APOH	Beta-2-glycoprotein 1	APOH_HUMAN	1	7723.74	7090.36	16253.3	10298.9	10478.2	16239.3	17353.9	21791	27908.8
P02753	Retinol-binding protein 4	RBP4	P02753	P02753;Q5VY30	RBP4	Retinol-binding protein 4	RET4_HUMAN	1	1427.71			2176.45	1412.71			5121.1	7954.91
P02760	Protein AMBP	AMBP	P02760	P02760	AMBP	Protein AMBP	AMBP_HUMAN	1	1999.08	7332.96	10135.4	8525.43	8879.67	6318.78	7546.21	8776.64	9402.3
P02763	Alpha-1-acid glycoprotein 1	ORM1	P02763	P02763;P19652;V9HWF6	ORM1	Alpha-1-acid glycoprotein 1	A1AG1_HUMAN	2	9918.03	28690.3	34697.1	23358.4	32878.6	29853.2	31651.5	39477.5	47259.1
P02765	Alpha-2-HS-glycoprotein	AHSG	P02765	P02765;C9JV77;B7Z556;B7Z8Q2	AHSG	Alpha-2-HS-glycoprotein	FETUA_HUMAN	3	6312.17	5068.39	11466.2	13056.2	7915.37	11036.2	14961.5	15256.9	11515.7
P02766	Transthyretin	TTR	P02766	P02766;E9KL36;A0A087WT59;A6XGL1;A6XMH1;Q53WY6;Q8TDB2	TTR	Transthyretin	TTHY_HUMAN	2	3123.44	2829.92	8423.58	5264.61	6407.72	4664.44	7764.42	10124.8	9523.99
P02768	Albumin	ALB	P02768	P02768;A0A0C4DGB6;A8K9P0;B2RBS8;B4DPP6;B4DPR2;F6KPG5;H0YA55;H7C013;Q56G89	ALB	Albumin	ALBU_HUMAN	2	1238930	1569100	3194410	2533440	2463660	2496040	3165240	3813940	3885690
P02774	Vitamin D-binding protein	GC	P02774	P02774;D6RF35;V9HWI6;Q6LDC6	GC	Vitamin D-binding protein	VTDB_HUMAN	1	4225.1	5082.72	4874.53	9677.99	10022.4	2401.55	11374.7	7326.42	9127.46
P02787	Serotransferrin	TF	P02787	P02787;Q06AH7;A0A0K0K1H8;B4E1B2;Q53H26;B4DHZ6;B4DI57	TF	Serotransferrin	TRFE_HUMAN	12	32165.3	45373.9	81494.4	66547	64593	65321.5	89543	107023	102192
P02788	Lactotransferrin	LTF	P02788	P02788;E7ER44;V9HWI4;A0A161I202;A8K494;B3KSL2;B3VMW0;E7EQB2;Q2TUW9;Q5EK51;W8QEY1;B2MV14;B4E1V0;B7ZAL5	LTF	Lactotransferrin	TRFL_HUMAN	6	29073.7	43530.5	66194.7	79530.5	76111.3	77274.6	91129.9	63969.1	123198
P02790	Hemopexin	HPX	P02790	P02790	HPX	Hemopexin	HEMO_HUMAN	3	15358.8	21382.9	38183.8	34994.2	31809.6	32445.9	41653.3	44796.8	53439.5
P02792	Ferritin light chain	FTL	P02792	P02792;A0A384MDR3;B1Q3B3	FTL	Ferritin light chain	FRIL_HUMAN	1	5464.07	7356.16	7808.86			1927.54
P02794	Ferritin heavy chain	FTH1	P02794	P02794;A0A024R525;E9PKY7;E9PQR3;E9PRK8;Q6NS36;Q6NZ44;Q8TD27;B3KXC3;E9PK45;E9PKM5	FTH1	Ferritin heavy chain	FRIH_HUMAN	1	38288.9	87774	113414	61135.7	64912.5	64920.3	9094.54	13383.9	12799.2
P03952	Plasma kallikrein	KLKB1	P03952	P03952;H0YAC1;A8K9A9	KLKB1	Plasma kallikrein	KLKB1_HUMAN	1	135036	202173	336705	306113	288943	357603	268268	317825	391766
P03973	Antileukoproteinase	SLPI	P03973	P03973	SLPI	Antileukoproteinase	SLPI_HUMAN	1	2101.76	8252.94	7014.63	10406.6	13429.5	7662.98	5863.12	13734.9	21722.8
P04003	C4b-binding protein alpha chain	C4BPA	P04003	P04003;A6PVY5;B4E1D8;B4E1E1;F2Z2V7	C4BPA	C4b-binding protein alpha chain	C4BPA_HUMAN	1	5476.47	7598.74	12931.8	10081.7	17492.3	7924.12	20012	7183.73	19801.8
P04004	Vitronectin	VTN	P04004	P04004;D9ZGG2;J7HH10	VTN	Vitronectin	VTNC_HUMAN	1		5594.32	3119.07			1308.6	2754.63	2971.03	4294.61
A0A384P5Q0	Catalase	CAT	P04040	A0A384P5Q0;P04040;B4DWK8	CAT	Catalase	CATA_HUMAN	7	20655.2	27229.2	28922.7	39240.4	37482.3	37917.8	28277	36692.8	42181
A0A068F658	Lysosomal acid glucosylceramidase	GBA1	P04062	A0A068F658;P04062;A0A068F753;A0A0G2JLB3;A0A0G2JNZ0;A0A0G2JNZ5;A0A223PQI4;B2R6A7;B7Z6E6;B7Z6S9;B7Z731;B7Z7G9;D3DV87	GBA1	Lysosomal acid glucosylceramidase	GBA1_HUMAN	1	1464.07	4921.26	1103.39			3035.46	4034.72		4503.51
P04075	Fructose-bisphosphate aldolase A	ALDOA	P04075	P04075;P05062;P09972;A0A024QZ64;A0A024R145;A0A0M4FNU3;A0A3B3IS80;A4UCS9;A4UCT0;A8K430;B7Z1L5;B7Z1N6;B7Z1Y2;B7Z1Z9;B7Z3K7;B7Z3K9;H3BPS8;H3BQN4;J3KPS3;Q8NHT3;V9HWN7	ALDOA	Fructose-bisphosphate aldolase A	ALDOA_HUMAN	1	10401.3	13981	20543.1	18036.8	20332.8	21695.9	19012.4	26274.1	23457.2
P04080	Cystatin-B	CSTB	P04080	P04080;Q76LA1;A0A1W2PS52	CSTB	Cystatin-B	CYTB_HUMAN	1	2179.46	1658.28	2600.72		5384.72		1124.38	2810.02	7199.12
P04083	Annexin A1	ANXA1	P04083	P04083;Q5TZZ9;A0A4D5RA86;A0A4D5RAA2;A0A4D5RAA5;A0A4D5RAB7;A0A4D5RAG0;A0A4D5RAH8;A0A4D5RAJ5;A0A4D5RAU4;B4DL19;A0A4D5RAT3	ANXA1	Annexin A1	ANXA1_HUMAN	1	3282.3	5160.03	5760.08	5456.52	7633.33	8541.7	7190.11	8329.56	9546.47
P04114	Apolipoprotein B-100	APOB	P04114	P04114;A8MUN2;A8K479;C0JYY2;E1A689;Q7Z7Q0	APOB	Apolipoprotein B-100	APOB_HUMAN	2	3843.95	3981.47	5200.07	7047.42	6663.09	6174.01	9059.93	9333.26	10067.1
P04156	Major prion protein	PRNP	P04156	P04156;Q53YK7;A2A2V1;X6RKS3;A0A6J4EE43;A1YVW6;B2NI04;B2NI05;B2R5Q9;B3KQX7;B4DDS1;B4DI53;B4DJ65;D4P3Q7;O75942;Q540C4;Q5U0K3;Q6FGN5;Q6FGR8;Q6SES1;Q86XR1	PRNP	Major prion protein	PRIO_HUMAN	1	1433.95	1130.67	4559.32	4400	734.345	4156.65		2468.79
P04183	Thymidine kinase, cytosolic	TK1	P04183	P04183;A0A024R8N6;A0A384MDV9;B5BU32;B5BUF9;K7ERJ1;K7ERV3;K7ES52	TK1	Thymidine kinase, cytosolic	KITH_HUMAN	1	3519			4280.99
P04196	Histidine-rich glycoprotein	HRG	P04196	P04196;B2R8I2	HRG	Histidine-rich glycoprotein	HRG_HUMAN	1	703.101			1795.19	2546.39	3452.09		515.558	2934.94
P04217	Alpha-1B-glycoprotein	A1BG	P04217	P04217;B3KP79;B3KWB5;V9HWD8	A1BG	Alpha-1B-glycoprotein	A1BG_HUMAN	1	2915.47	12786.3	6762.58	5536.61		3757.85	4754.49	5030.26	10837.4
P04259	Keratin, type II cytoskeletal 6B	KRT6B	P04259	P04259;P48668;B2R853;B4DKV4;B4DRY0	KRT6B	Keratin, type II cytoskeletal 6B	K2C6B_HUMAN	1	38358.1	21719.6	48558.8	70820	68938	76375	25442.2	68260	172111
P04264	Keratin, type II cytoskeletal 1	KRT1	P04264	P04259;P04264;H6VRF8;H6VRF9;H6VRG0;H6VRG1;H6VRG2;H6VRG3	KRT1	Keratin, type II cytoskeletal 1	K2C1_HUMAN	2	2516990	3220820	5288020	6351000	6411570	6257570	4839370	6911080	10931800
P04406	Glyceraldehyde-3-phosphate dehydrogenase	GAPDH	P04406	P04406;V9HVZ4;Q2TSD0;E7EUT5;A4UCT1;Q0QET7;Q5ZEY3	GAPDH	Glyceraldehyde-3-phosphate dehydrogenase	G3P_HUMAN	6	101669	164572	215524	228758	235104	230436	203515	247812	305971
P04632	Calpain small subunit 1	CAPNS1	P04632	P04632;Q96L46;A0A075B7C0;A0A0C4DGQ5;K7EIV0;K7EKD8;K7ELJ7;U3KPR7;U3KQE2	CAPNS1	Calpain small subunit 1	CPNS1_HUMAN	2	13032.1	9570.57	8044.48	14189.5	11966.6	11056.5	3332.49	4545.78	5594.52
K7PPA8	Cellular tumor antigen p53	TP53	P04637	K7PPA8;P04637;E7EQX7;J3KP33;A0A087WT22;A0A087WXZ1;A0A087X1Q1;A0A0U1RQC9;A0A223PQI5;A0A386NC20;A0A386NC22;A0A386NC25;A0A386NC55;A0A386NC62;A0A386NCA6;A0A386NCB1;A0A386NCU2;A0A386NCW8;A0A386NCX4;A0A386NDA8;A0A386NDB3;A0A386NFX3;A0A386NFY2;A0A386NG45;B4DMH2;B4DNI2;B6E4X6;E5RMA8;E7ESS1;E9PFT5;H2EHT1;H6U5S2;H6U5S3;H6U5S4;K7PPU4;Q0ZAK1;Q1MSW8;Q1MSW9;Q1MSX0;Q2XSC7;Q5U0E4;A0A1B1PFC7;A0A218MJB0;A0A218MJC8…	TP53	Cellular tumor antigen p53	P53_HUMAN	1	44654.9	59617.8	56974.8	42903.3	48637.5	54412.9	23886.5	19499.1	5416.5
P04792	Heat shock protein beta-1	HSPB1	P04792	P04792;A0A6Q8PGK1;V9HW43;A0A6Q8PF43;A0A6Q8PFE7;A0A6Q8PFK8;A0A6Q8PGY2;A0A6Q8PH65;A0A6Q8PHA6;A0A6Q8PHJ6;B4DL87	HSPB1	Heat shock protein beta-1	HSPB1_HUMAN	1	16826.6	14756.9	15281.5	16441	17259.6	14883.6	11023.3	13513.4	15005.3
P04843	Dolichyl-diphosphooligosaccharide--protein glycosyltransferase subunit 1	RPN1	P04843	P04843;F8WF32;Q53EP4;Q6IBR0;Q96HX3	RPN1	Dolichyl-diphosphooligosaccharide--protein glycosyltransferase subunit 1	RPN1_HUMAN	2	25627.8	17446.2	25623.8	15619.1	25305.6	17337.6	12582.7	9253.31	10959.5
P04844	Dolichyl-diphosphooligosaccharide--protein glycosyltransferase subunit 2	RPN2	P04844	P04844;B2RE46;B4DJL0	RPN2	Dolichyl-diphosphooligosaccharide--protein glycosyltransferase subunit 2	RPN2_HUMAN	3	13435.5	13274.1	21621	14832.9	20251.9	11958	16589.6	6590.75	4887.62
P04899	Guanine nucleotide-binding protein G(i) subunit alpha-2	GNAI2	P04899	P04899;Q96C71;B3KP24;B3KX51;Q93020	GNAI2	Guanine nucleotide-binding protein G(i) subunit alpha-2	GNAI2_HUMAN	1	1364.5	2264.5				1368.31
P04908	Histone H2A type 1-B/E	H2AC12	P04908;P0C0S8;P20671;Q16777;Q6FI13;Q7L7L0;Q93077;Q96KK5;Q99878;Q9BTM1	P04908;P0C0S8;P20671;Q16777;Q6FI13;Q7L7L0;Q93077;Q96KK5;Q99878;Q9BTM1;A0A024R017;A0A024RAS2;A0A0U1RR32;A0A0U1RRH7;A3KPC7;A4FTV9;B2R5B3;B4E0B3;H0YFX9;Q08AJ9	H2AC12;H2AC14;H2AC17;H2AC19;H2AC20;H2AC25;H2AC6;H2AC7;H2AC8;H2AJ	Histone H2A type 1-B/E	H2A1B_HUMAN;H2A1C_HUMAN;H2A1D_HUMAN;H2A1H_HUMAN;H2A1J_HUMAN;H2A1_HUMAN;H2A2A_HUMAN;H2A2C_HUMAN;H2A3_HUMAN;H2AJ_HUMAN	2	378332	479221	464762	426553	432062	476911	304352	187884	204152
P05023	Sodium/potassium-transporting ATPase subunit alpha-1	ATP1A1	P05023	P05023;B7Z3V1;Q5TC01;Q5TC02	ATP1A1	Sodium/potassium-transporting ATPase subunit alpha-1	AT1A1_HUMAN	3	29111.7	17343.1	32153.9	30935.9	24681.1	27598.7	14628.8	10024	9792.39
P05026	Sodium/potassium-transporting ATPase subunit beta-1	ATP1B1	P05026	P05026;A3KLL5;A0A8I5KNT2;A6NGH2;B7Z9S8;Q6LEU2	ATP1B1	Sodium/potassium-transporting ATPase subunit beta-1	AT1B1_HUMAN	1	7135.99							3244.16	5379.72
P05062	Fructose-bisphosphate aldolase B	ALDOB	P05062	P05062;A0A024R145;A0A3B3IS80;A8K430	ALDOB	Fructose-bisphosphate aldolase B	ALDOB_HUMAN	1	516.314			2747.1	4020.74	2818.49			13734
P05089	Arginase-1	ARG1	P05089	P05089;A0A5F9ZGN6;A0A5F9ZH78	ARG1	Arginase-1	ARGI1_HUMAN	7	16743.4	24666	32167.2	44100.4	48603.4	47449.6	35539.3	52179.5	73749
P05090	Apolipoprotein D	APOD	P05090	P05090;C9JF17	APOD	Apolipoprotein D	APOD_HUMAN	2	7093.82	6985.72	12569.7	13376.1	16297.8	12985.7	16260.1	16931.5	20162.1
O94788	Aldehyde dehydrogenase, mitochondrial	ALDH2	P05091	O94788;P00352;P05091;P30837;P47895;A0A024RC95;A0A384MTJ7;V9HW83;A0A384NPN7;B2R5T2;B4DDF8;B4DH89;B4DXX3;B4DYU3;B4YAH7;H0Y2X5;H0YMG7;Q53FB6;Q59EJ0;Q7Z3A2;V9HVX6	ALDH2	Aldehyde dehydrogenase, mitochondrial	ALDH2_HUMAN	1	8392.01	15001.1	17415.7	26765.5	26641.4	27329.9	14143.1	27492.5	35023.4
P05109	Protein S100-A8	S100A8	P05109	P05109	S100A8	Protein S100-A8	S10A8_HUMAN	8	47534.1	67003	79456.2	109730	110968	111111	95581.9	149864	174684
P05141	ADP/ATP translocase 2	SLC25A5	P05141	P05141;P12235;P12236;Q9H0C2;A0A0S2Z3H3;Q6I9V5;Q6NVC0;A0A0S2Z359;A8K787;Q59EI9;Q59EP7;V9GYG0	SLC25A5	ADP/ATP translocase 2	ADT2_HUMAN	1	276947	232215	346746	281644	279654	296905	206604	126562	66263.8
P05155	Plasma protease C1 inhibitor	SERPING1	P05155	P05155;A0A384MDV8;A0A7I2V2D2;A0A7I2V5R3;E9KL26;E9PGN7;H9KV48;A0A348GSH7;Q5UGI6	SERPING1	Plasma protease C1 inhibitor	IC1_HUMAN	1		7759.33	11078.5	15032	4289.47	9217.47	9167.59	10734.3	13955.6
P05164	Myeloperoxidase	MPO	P05164	P05164;J3QSF7	MPO	Myeloperoxidase	PERM_HUMAN	1		2906.59	20846.9	16623.9		21417.8	16091.8	14391.4	10501.4
P05198	Eukaryotic translation initiation factor 2 subunit 1	EIF2S1	P05198	P05198;Q53XC0;G3V4T5;H0YJS4	EIF2S1	Eukaryotic translation initiation factor 2 subunit 1	IF2A_HUMAN	12	45785.4	30220.6	29173.9	34853.4	33529	33356.6	14784.4	20332.1	8828.89
P05386	60S acidic ribosomal protein P1	RPLP1	P05386	P05386;A0A024R608;Q6FG99;Q6ICQ4;Q7Z612	RPLP1	60S acidic ribosomal protein P1	RLA1_HUMAN	2	94705.5	106023	115200	107741	86879.3	117340	54624.3	21057.1	7414.71
P05387	60S acidic ribosomal protein P2	RPLP2	P05387	P05387;A0A024RCA7	RPLP2	60S acidic ribosomal protein P2	RLA2_HUMAN	8	113473	281299	269085	189768	196031	186871	88376.5	66690.9	35481.6
P05388	60S acidic ribosomal protein P0	RPLP0	P05388	P05388;A0A024RBS2;A8K4Z4;F8VWS0;Q53HK9;Q53HW2;B4E3D5;F8VW21;F8VZS0;F8W1K8;Q3MHV2;Q6NSF2	RPLP0	60S acidic ribosomal protein P0	RLA0_HUMAN	2	607024	897156	884558	711930	737819	746367	259202	189849	70634.8
P05412	Transcription factor Jun	JUN	P05412	P05412;P17535;Q6FHK0	JUN	Transcription factor Jun	JUN_HUMAN	1				2689.55				5219.33
P05423	DNA-directed RNA polymerase III subunit RPC4	POLR3D	P05423	P05423;D3DSR2	POLR3D	DNA-directed RNA polymerase III subunit RPC4	RPC4_HUMAN	3	5052.07	3178.94	5355.17	4181.87	2710.16	3642.91	2965.69
P05455	Lupus La protein	SSB	P05455	P05455;B5BUB5;Q14730;Q9UMH6	SSB	Lupus La protein	LA_HUMAN	5	55016.5	40564.1	46178.7	38433.5	42133.6	39051	13482.1	17324.1	9501.75
P05546	Heparin cofactor 2	SERPIND1	P05546	P05546;A0A7H0TJC6;Q8IVC0	SERPIND1	Heparin cofactor 2	HEP2_HUMAN	1	5489.6	2520.07	5749.21	10455.9	5905.66		4881.67	10807.1	6160.81
P05783	Keratin, type I cytoskeletal 18	KRT18	P05783	P05783;A0A024RAY2;F8VZY9;B2RA03;I6L965	KRT18	Keratin, type I cytoskeletal 18	K1C18_HUMAN	18	23380.6	73518.4	33831.5	95593.5	94381.7	103365	68851.6	231128	47002.8
P05787	Keratin, type II cytoskeletal 8	KRT8	P05787	P05787;Q7L4M3;Q969I0	KRT8	Keratin, type II cytoskeletal 8	K2C8_HUMAN	8	126661	392952	158244	459735	459539	421225	300329	927495	235341
P05976	Myosin light chain 1/3, skeletal muscle isoform	MYL1	P05976;P08590	P05976;P08590;A0A024R2Q5;Q53R15	MYL1;MYL3	Myosin light chain 1/3, skeletal muscle isoform	MYL1_HUMAN;MYL3_HUMAN	1						10863.4
P06396	Gelsolin	GSN	P06396	P06396;A0A0A0MS51;A0A0A0MT01;A0A384MEF1;B7Z2X4;B7Z6N2;B7Z992;B7Z9A0;A0A8V8TND7	GSN	Gelsolin	GELS_HUMAN	2	27299.5	29237.3	20906.1	33792	35616	30827.6	37650	25209.6	11955.2
A0A024RDV3	Retinoblastoma-associated protein	RB1	P06400	A0A024RDV3;P06400;A0A3B3IS71;B4DRB3;Q59HH0;A0A2R8Y743;B4DTN0;Q6LE82;V9H020	RB1	Retinoblastoma-associated protein	RB_HUMAN	1	10399.7	17943.2	18445.1	24189.1	24526.9	28347.4	25237.7	32924.9	27558.7
P06493	Cyclin-dependent kinase 1	CDK1	P06493	P06493;A0A024QZJ8;A0A024QZP7;E5RIU6;I6L9I5;Q5H9N4	CDK1	Cyclin-dependent kinase 1	CDK1_HUMAN	1	4315.64	4894.18	3252.59	3606.03	4564.88	10637.2	6003.36	6591.5
P06576	ATP synthase subunit beta, mitochondrial	ATP5F1B	P06576	P06576;H0YH81;V9HW31;Q0QEN7;F8W079	ATP5F1B	ATP synthase subunit beta, mitochondrial	ATPB_HUMAN	5	36260.8	60689.7	70587.4	67431.8	75642.4	62604.9	60456.6	47860.1	62709
P06702	Protein S100-A9	S100A9	P06702	P06702;B2R4M6	S100A9	Protein S100-A9	S10A9_HUMAN	10	22474	30448.1	34251.8	56238.9	57642.4	56400.5	44461.9	61931.5	76741.2
P06703	Protein S100-A6	S100A6	P06703	P06703;R4GN98	S100A6	Protein S100-A6	S10A6_HUMAN	1		7042.71	12397.3	15442	11158.1	14641.2	14403.9		23963.8
P06727	Apolipoprotein A-IV	APOA4	P06727	P06727;Q13784	APOA4	Apolipoprotein A-IV	APOA4_HUMAN	3	5636.52	7340.05	20083.9	25317.7	25453.4	17245.2	20645.9	25492.5	21895.5
P06729	T-cell surface antigen CD2	CD2	P06729	P06729;Q53F96;B4DVN2;B4E0G3;Q5JVN7	CD2	T-cell surface antigen CD2	CD2_HUMAN	1	14694.2	16072.4	28943.6	30187.9	19659.3	25495.8	17916.9	28677.4	32681.1
P06730	Eukaryotic translation initiation factor 4E	EIF4E	P06730	P06730;D6RBW1;X5D7E3;H0Y8J7;Q32Q75;B7Z2T1	EIF4E	Eukaryotic translation initiation factor 4E	IF4E_HUMAN	1	9017.22	3889.37	6375.8	9187.12	4572.73	9298.41	11308	9147.39	3590.6
P06733	Alpha-enolase	ENO1	P06733	P06733;A0A024R4F1;A0A2R8Y6G6;E2DRY6	ENO1	Alpha-enolase	ENOA_HUMAN	3	9223.78	14281.5	20478.6	26306.1	21002.5	23569.5	19089.7	29153.7	34279.3
A0A0S2Z491	Nucleophosmin	NPM1	P06748	A0A0S2Z491;P06748;A0A024RAP1;A0A0S2Z4G7;A0A7I2V5J8;A0A7I2V5S2;A0A7I2YQC0;E5RI98;Q9BTI9;V9HVU7;A0A140VJQ2;A0A7I2V2X9;A0A7I2V3G5;A0A7I2V3U2;A0A7I2V433;A0A7I2V4G8;A0A7I2V579;A4ZU86	NPM1	Nucleophosmin	NPM_HUMAN	1	667898	1223690	1294850	861481	912993	905009	234668	214786	130304
P06753	Tropomyosin alpha-3 chain	TPM3	P06753	P06753;P07951;P09493;P67936;A0A024R5W6;A0A0K0K1I0;A0A0S2Z4G4;A0A0S2Z4G6;A0A2R2Y2Q3;B7Z596;D9YZV4;D9YZV5;D9YZV7;F5H7S3;H0YK48;H0YKJ4;H7BYY1;J3KN67;M1VPF4;Q6ZN40;V9HW56;A0A087WWU8;A0A0S2Z4G8;A0A0S2Z4I4;A0A2R8Y5V9;A0A2R8YE05;A0A2R8YEU4;A0A2R8YGX3;A0A2R8YH90;A0A2R8YHD2;A0A494BZZ2;A0A494C0G0;A0A494C0P6;A7XZE4;B2RDE1;B4DGC2;B4DTB1;B4DTK3;B4DVY2;B7Z722;C9IZA2;D6R904;H0YKP3;H0YKX5;H0YL80;K7ENT6;Q15657;Q1…	TPM3	Tropomyosin alpha-3 chain	TPM3_HUMAN	2	52123.7	24430.5	25019.6	40980.5	50519.8	49538.2	48228.8	39902.6	20745.3
P06756	Integrin alpha-V	ITGAV	P06756	P06756;L7RXH0;A5YM53;A0A8V8TKF7;A0A8V8TKG0;A0A8V8TKT8;A0A8V8TKU8;A0A8V8TLN8;A0A8V8TLW4;A0A8V8TLW9	ITGAV	Integrin alpha-V	ITAV_HUMAN	1	9103.13	8754.59	5694.94	13969.6	16781.5	15897.5	18004.1	19361.8	15891.8
P07195	L-lactate dehydrogenase B chain	LDHB	P07195	P00338;P07195;P07864;Q6ZMR3;Q5U077;A0A140VKA7;A0A3B3IS95;A0A5F9ZHM4;A8MW50;B4DJI1;D6NKH9;F5H155;F5H245;F5H5G7;G3XAP5;G9BCY7;G9BCY8;Q96L19;V9HWB9	LDHB	L-lactate dehydrogenase B chain	LDHB_HUMAN	1	12438.4	15027.1	12145.6	15462.4	17368	19632.6	11824.5	10487.6	12759.6
I6L9F6	Neurofilament light polypeptide	NEFL	P07196	I6L9F6;P07196;B3KQI5;A0A0S2Z436;A0A0S2Z4B1	NEFL	Neurofilament light polypeptide	NFL_HUMAN	1	7361.73	10692.2	7109.78	11020.1	10378.5	7461.73	8756.16	17980.5	2541.48
P07197	Neurofilament medium polypeptide	NEFM	P07197	P07197;E7EMV2;E7ESP9;A5YM63;B4DJT7	NEFM	Neurofilament medium polypeptide	NFM_HUMAN	15	13047.7	15848.2	11321.2	18560.6	16421.2	19745.9	17529.7	21706	4767.31
P07205	Phosphoglycerate kinase 2	PGK2	P07205	P07205;A0A140VJR3;V9HW85	PGK2	Phosphoglycerate kinase 2	PGK2_HUMAN	1	16188.8	26894.3	16009.9	43449.3	42981.3	45201.6	37929.7	51086.2	52961.7
P07237	Protein disulfide-isomerase	P4HB	P07237	P07237;A0A024R8S5;A0A7P0T8C0;A0A7P0T8J3;A0A7P0T8X1;A0A7P0T9D6;A0A7P0T9K9;A0A7P0T9U6;A0A7P0TA35;A0A7P0TA71;A0A7P0TA97;A0A7P0TAX9;A0A7P0TB26;A0A7P0Z4J0;A0A7P0Z4S2;B4DJS0;B4DLN6;B4DNL5;B4DUA5;H7BZ94;I3L0S0;I3L3P5;I3L4M2;I3L514	P4HB	Protein disulfide-isomerase	PDIA1_HUMAN	1	8198.13	6776.69	11805.9	11947.9	14629.2	11877.7	20778.5	13362.3	14414.2
P07305	Histone H1.0	H1-0	P07305	P07305	H1-0	Histone H1.0	H10_HUMAN	4	44910.4	138413	80015.6	75263.9	79454.8	71653.9	12567.2	11734	6667.76
P07339	Cathepsin D	CTSD	P07339	P07339;A0A1B0GV23;A0A1B0GVD5;A0A1B0GVP3;A0A1B0GW44;A0A1B0GWE8;C9JH19;V9HWI3;F8W787;H7C469;A0A0S2Z3L4	CTSD	Cathepsin D	CATD_HUMAN	1	37729.1	56493.6	69839.2	97087.5	96622.6	87188.8	78943.6	109280	101843
A6NMY6	Annexin A2	ANXA2	P07355	A6NMY6;P07355;A0A024R5Z7;A0A7I2V4P4;B4DNH8;H0YKS4;H0YKX9;H0YKZ7;H0YLV6;H0YM50;H0YMD0;H0YMM1;H0YMT9;H0YMU9;H0YMW4;H0YN42;H0YNB8;H0YNP5;V9HW65	ANXA2	Annexin A2	ANXA2_HUMAN	1	28055.8	18189.7	19775.2	31540	38661.5	34944.7	29206	37575.7	44400.2
P07358	Complement component C8 beta chain	C8B	P07358	P07358;A0A8Q3WL56;A8K9M5;B7Z550;B7Z555	C8B	Complement component C8 beta chain	CO8B_HUMAN	1	2643.03	3303.61	5226.98		4805.94	5106.09	5056.67	3161.61
P07384	Calpain-1 catalytic subunit	CAPN1	P07384	P07384;A0A024R580;A0A024R5A3;B2RDI5;E9PIA9;E9PJA6;E9PJJ3;E9PLC9;E9PLX0;E9PMC6;E9PQB3;E9PRM1;E9PSA6	CAPN1	Calpain-1 catalytic subunit	CAN1_HUMAN	1	2973.64	9684.17	2803.25	4000.39	8688.82	4933.55	6782.78	7028.6	3903.08
P04350	Tubulin beta chain	TUBB	P07437	P04350;P07437;P68371;Q5SU16;Q5JP53;Q5ST81;Q8IZ29;Q8N6N5;Q9BUU9;A0A384NYT8;B3KML9;B4DE77;B4DFH6;B4DJ43;B4DXZ5;B4DY90;B4E052;B7ZAF0;B7ZAK1;Q1KSF8;Q6LC01;Q8IWP6;Q96B85;Q96HX0;A4UCT2;B4DMU8	TUBB	Tubulin beta chain	TBB5_HUMAN	1	195793	213014	193590	197910	188328	178813	91921.9	73476.8	34927.7
P07451	Carbonic anhydrase 3	CA3	P07451	P07451;A0A024R825;B4DUJ3;B4DUJ8;V9HWA3	CA3	Carbonic anhydrase 3	CAH3_HUMAN	1				7042.67	10602.3			740.329	31338.7
P07478	Trypsin-2	PRSS2	P07478	P07478;A0A0J9YYC8;A6XMV8;A6XMV9;Q3SY19;Q3SY20;Q5NV56;Q7Z5F3	PRSS2	Trypsin-2	TRY2_HUMAN	1	8824.15	25504.9	9057.58	46732.4	29019.6	36130.3	10131.3	21893.6	30723.1
P07602	Prosaposin	PSAP	P07602	P07602;A0A024QZQ2;B4DEK5;Q53FJ5;Q59EN5;Q5BJH1	PSAP	Prosaposin	SAP_HUMAN	1	1309.55	3420.96				3155.7	1852.22
P07686	Beta-hexosaminidase subunit beta	HEXB	P07686	P07686;A0A024RAJ6;H0Y9B6;H0YA83;Q5URX0	HEXB	Beta-hexosaminidase subunit beta	HEXB_HUMAN	2	6395.36	7098.07	7828.69	8486.7	5940.52	12154.3	10506.4	6668.95	11557.3
P07737	Profilin-1	PFN1	P07737	P07737;K7EJ44	PFN1	Profilin-1	PROF1_HUMAN	2	3256.55	6114.22	6579.73	8256.26	6797.4	6732.8	4747.53	7377.68	5630.21
P07814	Bifunctional glutamate/proline--tRNA ligase	EPRS1	P07814	P07814;Q3KQZ8;B4DKX5;H6WCP5;V9GYZ6	EPRS1	Bifunctional glutamate/proline--tRNA ligase	SYEP_HUMAN	15	196800	101733	108424	123790	122738	130837	80425.5	53874.9	32158.8
P07858	Cathepsin B	CTSB	P07858	P07858;A0A024R374;A0A7I2V2J1;A0A7I2V302;A0A7I2V440;A0A7I2V4S6;A0A7I2V4Z9;A0A7I2YQK9;A0A7P0NGZ6;A8K2H4;B4DL49;E9PCB3;E9PHZ5;E9PKQ7;E9PLY3;E9PNL5;E9PQM1;E9PR21;E9PSG5;A0A7I2V668;E9PS78;Q5HYG5	CTSB	Cathepsin B	CATB_HUMAN	1	10788.9	12576.5	14746.2	19198.8	16223.1	19192.2	16398.8	27027.7	15409.5
P07900	Heat shock protein HSP 90-alpha	HSP90AA1	P07900	P07900;K9JA46;Q2VPJ6;Q8TBA7;O75322;Q86U12;Q96HX7	HSP90AA1	Heat shock protein HSP 90-alpha	HS90A_HUMAN	5	15173.7	12981.9	10499.6	17293.5	17989.8	17635.6	14271	14980.5	8980.62
P07910	Heterogeneous nuclear ribonucleoproteins C1/C2	HNRNPC	P07910	P07910;G3V2Q1;A8K9A4;B2R5W2;B2R603;B3KX96;B4DQQ2;B4DY08;D3DPI2;G3V2D6;G3V4C1;G3V4W0;G3V555;G3V575;G3V576;G3V5V7	HNRNPC	Heterogeneous nuclear ribonucleoproteins C1/C2	HNRPC_HUMAN	2	314798	868525	1069530	717282	725921	729427	343584	222786	236447
P06239	Tyrosine-protein kinase Yes	YES1	P07947	P06239;P06241;P07947;P07948;P08631;P09769;P11362;P20794;P21802;P22455;P22607;P51451;Q8IZL9;Q9UPZ9;A0A024R7P8;A0A024R7S1;A0A0A0MR25;A0A0S2Z3Q6;A0A0S2Z3T4;A0A0S2Z3T9;A0A141AXF0;A0A141AXF1;A0A141AXF3;A0A141AXF4;A0A141AXF5;A0A141AXF7;A0A141AXF8;A0A1B0RPQ4;A0A3B3ISD1;A0A5S6RJB7;A0A7I2RW32;A0A804HI76;A0A804HIF1;A0A8I3B1S4;B4DVP5;D2CGD1;E7EU09;E7EVR7;F8W9L4;H0Y3C5;H7BXU9;J3KPD6;J3KPQ0;J3QRU1;V5YQL4;V5YQ…	YES1	Tyrosine-protein kinase Yes	YES_HUMAN	1	21858	24557			36249.5	41754.3	24989	21849.7	7632.71
P07992	DNA excision repair protein ERCC-1	ERCC1	P07992	P07992;A0A024R0Q6;K7EP14;K7ER89;K7EJW9;K7ES46	ERCC1	DNA excision repair protein ERCC-1	ERCC1_HUMAN	1	18873.8	20875.3	16281.8	35056.3	27951.5	37525.7	30896.4	30672.4	34998
P08123	Collagen alpha-2(I) chain	COL1A2	P08123	P08123;A0A0S2Z3H5;A0A384MDU2	COL1A2	Collagen alpha-2(I) chain	CO1A2_HUMAN	3	120097	12812.1	20533.4	46935.5	49269.3	51031.4	11564.1	6811.19	18732
A0A024R324	Rho-related GTP-binding protein RhoC	RHOA	P08134;P61586;P62745	A0A024R324;P08134;P61586;P62745;U3KQV3;U3KQA9;A0A024R0C8;A0A0B6XK12;A0A7I2V3G1;A0A7I2V5E6;A0A7I2YQV1;B4DKN9;C9JNR4;C9JRM1;C9JX21;E9PLA2;E9PN11;E9PQH6;Q5JR05;Q5JR06;Q5JR07;Q5JR08	RHOA;RHOB;RHOC	Rho-related GTP-binding protein RhoC	RHOA_HUMAN;RHOB_HUMAN;RHOC_HUMAN	1	1592.31		1803.26	1320.4		1159.36		603.206
P08195	4F2 cell-surface antigen heavy chain	SLC3A2	P08195	P08195;F5GZS6;F5H867;J3KPF3;A0A024R599;A0A7P0T853;A0A7P0T8F1;A0A7P0T8U7;A0A7P0T9F7;A0A7P0TAN7;A0A7P0TAS6;A0A7P0TAT7;A0A7P0TBF8;A0A7P0Z4A0;A0A7P0Z4P5;B4E2Z3;B4E3E4;F5H0E2;H0YFS2;H0YH36	SLC3A2	4F2 cell-surface antigen heavy chain	4F2_HUMAN	1	9295.72	17538.6	33646.7	15327	17361.1	15784.5	10347.1	10965.3	17119.7
P08237	ATP-dependent 6-phosphofructokinase, muscle type	PFKM	P08237	P08237;A0A024R0Y5;A0A2R8Y891;A0A0S2Z4A1;A0A0S2Z4I1;Q96I60;A0A0S2Z4A8;B4E162;F8VP00;F8VZI0;P78457;Q7KYX9	PFKM	ATP-dependent 6-phosphofructokinase, muscle type	PFKAM_HUMAN	1	5643.04		2482.06	4491.23	2506.7	5252.61	2432.6	2311.02
A0A024RD80	Heat shock protein HSP 90-beta	HSP90AB1	P08238	A0A024RD80;P07900;P08238;K9JA46;Q14568;Q58FF8;B4DGL0;B4DMA2;Q2VPJ6;Q6PK50;Q8TBA7;O75322;Q86U12	HSP90AB1	Heat shock protein HSP 90-beta	HS90B_HUMAN	1	136561	60907.6	67748.9	90582.6	96841	86615.1	60959.8	48691.8	36330.3
P08240	Signal recognition particle receptor subunit alpha	SRPRA	P08240	P08240;Q6IAX9;A0A024R3M0	SRPRA	Signal recognition particle receptor subunit alpha	SRPRA_HUMAN	2	9341.43	8106.04	12936.2	14900.1			9873.98	8260.01	3066.31
P08243	Asparagine synthetase [glutamine-hydrolyzing]	ASNS	P08243	P08243;B4DY32	ASNS	Asparagine synthetase [glutamine-hydrolyzing]	ASNS_HUMAN	1	1054.63	1698.54	2005.85
P08263	Glutathione S-transferase A1	GSTA1	P08263;P09210;Q16772;Q7RTV2	P08263;P09210;Q16772;Q7RTV2;A0A140VJK4;A0A140VKE2;A8K987;B2R920;Q12760;Q5JW85;B7Z1F9;Q5JW84	GSTA1;GSTA2;GSTA3;GSTA5	Glutathione S-transferase A1	GSTA1_HUMAN;GSTA2_HUMAN;GSTA3_HUMAN;GSTA5_HUMAN	1				6665.54	5396.43				24106.1
P08559	Pyruvate dehydrogenase E1 component subunit alpha, somatic form, mitochondrial	PDHA1	P08559	P08559;A0A024RBX9;Q53GE3;Q5JPU2;A5PHJ9;A5YPB6	PDHA1	Pyruvate dehydrogenase E1 component subunit alpha, somatic form, mitochondrial	ODPA_HUMAN	5	6876.07	4900.34		13828.1	14723.2	14238.9	29678.2	23051.9	6808.63
P08574	Cytochrome c1, heme protein, mitochondrial	CYC1	P08574	P08574;Q8TBT6	CYC1	Cytochrome c1, heme protein, mitochondrial	CY1_HUMAN	3	10584.1	5956.64	7121.47	4549.67	9252.29	10671.5	4393.09	8767.28	2690.15
P08579	U2 small nuclear ribonucleoprotein B''	SNRPB2	P08579	P08579;B5BTZ8	SNRPB2	U2 small nuclear ribonucleoprotein B''	RU2B_HUMAN	3	75412	215599	126692	169285	157065	148902	123473	97323.6	37271.9
P08621	U1 small nuclear ribonucleoprotein 70 kDa	SNRNP70	P08621	P08621;A0A024QZD5;A8KAQ5	SNRNP70	U1 small nuclear ribonucleoprotein 70 kDa	RU17_HUMAN	2	30087.1	27117.4	16272.1	25740.8	23409.2	22333.8	14103.3	9857.74
P08670	Vimentin	VIM	P08670	P08670;V9HWE1;B0YJC4;B3KRK8;B0YJC5	VIM	Vimentin	VIME_HUMAN	4	348084	1008580	446647	1035830	1053650	1073880	683742	2105420	291110
P08697	Alpha-2-antiplasmin	SERPINF2	P08697	P08697;A0A0G2JPA8;C9JMH6;A0A0J9YY65	SERPINF2	Alpha-2-antiplasmin	A2AP_HUMAN	2	10341.3	17179.7	10635.8	22639.3	19976.5	10398.5	26952.7	21209.7	28825.5
P08708	40S ribosomal protein S17	RPS17	P08708	P08708;A0A075B716;H0YN88;H3BNC9;H0YN73	RPS17	40S ribosomal protein S17	RS17_HUMAN	5	81304.5	72389.5	118811	87194.4	90738.5	78817.5	70937.6	51373.9	31043.6
P08754	Guanine nucleotide-binding protein G(i) subunit alpha-3	GNAI3	P08754	P04899;P08754;P09471;P63096;Q96C71;A0A142CHG9;A0A1W2PP38;A0A3B3ITM0;B3KP24;B3KP89;B3KX51;H3BTM2;Q8N6I9;Q93020	GNAI3	Guanine nucleotide-binding protein G(i) subunit alpha-3	GNAI3_HUMAN	2	22510.8	48592.4	23913.9	36482.4	40205.8	29662.4	9689.9	15054.8	5088.46
P08758	Annexin A5	ANXA5	P08758	P08758;D6RBE9;D6RBL5;V9HWE0	ANXA5	Annexin A5	ANXA5_HUMAN	1	3587.31	5353.9		2870.33	5327.54	3601.14		3752.21	6110.39
P08779	Keratin, type I cytoskeletal 16	KRT16	P08779	P08779;K7ENW6	KRT16	Keratin, type I cytoskeletal 16	K1C16_HUMAN	2	79643	33676.9	80281.7	123458	107573	121693	52386.7	82363.4	320242
P08865	40S ribosomal protein SA	RPSA	P08865	P08865;A0A024R2L6;A0A0C4DG17;A0A8I5KQE6;A0A024R7P5;A0A8V8TLA4;A0A8V8TMP3;A0A8V8TMX1;C9J9K3	RPSA	40S ribosomal protein SA	RSSA_HUMAN	2	73885.8	44515.2	150651	127875	145731	136415	164883	153668	144323
P09001	39S ribosomal protein L3, mitochondrial	MRPL3	P09001	P09001;B4DKM0;E7ETU7;E9PF06;H0Y9G6;Q96Q75	MRPL3	39S ribosomal protein L3, mitochondrial	RM03_HUMAN	1	12508.5	6834.28	8907.7	6983.81	7104.98	7705.14	6920.36	4174.57	2523.67
P09012	U1 small nuclear ribonucleoprotein A	SNRPA	P09012	P09012;B2R802;M0R221;M0R2B8;M0QXK2;M0QZG7;M0R268	SNRPA	U1 small nuclear ribonucleoprotein A	SNRPA_HUMAN	1	12920	16570.9	29867.3	19085.1	20392.4	22227	15263.6	15211.7	12799.5
P09132	Signal recognition particle 19 kDa protein	SRP19	P09132	P09132;A0A087WYR0	SRP19	Signal recognition particle 19 kDa protein	SRP19_HUMAN	1	1100.44		2306.45	1806.74	1375.97
P09211	Glutathione S-transferase P	GSTP1	P09211	P09211;A8MX94;V9HWE9;A0A087X2E9	GSTP1	Glutathione S-transferase P	GSTP1_HUMAN	3	9751.71	10115.8	20079	78284.6	4187.52	48457.9	6131.14	20608.6	24949.4
P09234	U1 small nuclear ribonucleoprotein C	SNRPC	P09234	P09234;A0A0A0MRR7;Q5TAL4;Q53G33	SNRPC	U1 small nuclear ribonucleoprotein C	RU1C_HUMAN	1	4968.57	8341.22	13240.5	6796.97	8712.16		9192.24	13893.2	11130.3
P09382	Galectin-1	LGALS1	P09382	P09382;A0A384MR27	LGALS1	Galectin-1	LEG1_HUMAN	1			3497.32		5852.73		3603.81
P09429	High mobility group protein B1	HMGB1	P09429	P09429;A0A024RDR0;B2RPK0;B7Z965;Q59GW1;Q5T7C4;B3KQ05	HMGB1	High mobility group protein B1	HMGB1_HUMAN	1	2516.7	1308.93	2188.1	7439.06	2119.86	2393.69	1076.13
P09493	Tropomyosin alpha-1 chain	TPM1	P09493	P09493;A0A024R5W6;A0A0K0K1I0;A0A0S2Z4G6;A0A494C0V8;B7Z596;D9YZV4;D9YZV5;D9YZV7;F5H7S3;H0YK48;H0YKJ4;H0YL42;H7BYY1;Q6ZN40;A0A494BZZ2;B7Z722;H0YKX5;H0YL80;Q15657;Q1ZYL5;Q59GR8;Q8TCG4	TPM1	Tropomyosin alpha-1 chain	TPM1_HUMAN	1	5102.38	6926.03		6736.04	5442.79	5559.77	7105.71	6608.39	8575.94
P09496	Clathrin light chain A	CLTA	P09496	P09496;C9J8P9;F8WF69	CLTA	Clathrin light chain A	CLCA_HUMAN	1	5652.67	2323.64			5712.1		3680.87
P09543	2',3'-cyclic-nucleotide 3'-phosphodiesterase	CNP	P09543	P09543;A0A024R1T5;B4DI06;B4DFN6	CNP	2',3'-cyclic-nucleotide 3'-phosphodiesterase	CN37_HUMAN	4	22621	12609.4	14990.5	20050.9	18848.9	17909.1	13433.8		11303.3
P09651	Heterogeneous nuclear ribonucleoprotein A1	HNRNPA1	P09651	P09651;A0A024RAZ7;A0A024RB53;A0A7I2V3R8;A0A7I2V3W0;B4E0B5;F8W6I7;Q6IPF2;A0A7I2V2F1;A0A7I2V2M7;A0A7I2V2Q7;A0A7I2V2R4;A0A7I2V2X1;A0A7I2V334;A0A7I2V360;A0A7I2V3K5;A0A7I2V3U8;A0A7I2V453;A0A7I2V459;A0A7I2V497;A0A7I2V4E2;A0A7I2V4F8;A0A7I2V4P7;A0A7I2V520;A0A7I2V5N7;A0A7I2V5P1;A0A7I2V661;A0A7I2V666;A0A7I2YQX9;A0A7I2YQY2;B4DP35;H0YH80;Q3MI39;Q9BSM5	HNRNPA1	Heterogeneous nuclear ribonucleoprotein A1	ROA1_HUMAN	2	389864	627681	1123600	993485	1021300	1035530	540323	1275280	1375920
P09661	U2 small nuclear ribonucleoprotein A'	SNRPA1	P09661	P09661;H0YKK0;Q53G21;Q53G61;Q6NVW9	SNRPA1	U2 small nuclear ribonucleoprotein A'	RU2A_HUMAN	3	144057	326783	195333	246855	249167	260615	211856	188654	61878.6
P09668	Pro-cathepsin H	CTSH	P09668	P09668;A0A087X0D5;E9PKT6;A0A7I2V2L7;A0A7I2V3E8;A0A7I2V4X5;A0A7I2V673;A0A7I2YQ92;A0A7I2YQX6;Q68D46;Q6IBC3	CTSH	Pro-cathepsin H	CATH_HUMAN	1		3480.37		6311.72	12211.1		6256.77	13108.3	13242.8
P09669	Cytochrome c oxidase subunit 6C	COX6C	P09669	P09669;A0A024R9B7	COX6C	Cytochrome c oxidase subunit 6C	COX6C_HUMAN	2	17312.6			20848.5	17429.8	18764.2	22778.7	9785.19
A0A024R3T8	Poly [ADP-ribose] polymerase 1	PARP1	P09874	A0A024R3T8;P09874;A0A7I2V3E1;B2R5W3;B4E0E1;A0A7I2V5E9;A0A7I2V625;Q05D33;Q6PJL0	PARP1	Poly [ADP-ribose] polymerase 1	PARP1_HUMAN	4	61716.8	116531	153454	97312.7	97982.4	101639	39577.5	68517	34650.7
P09884	DNA polymerase alpha catalytic subunit	POLA1	P09884	P09884;A6NMQ1;A0A7I2V2V3	POLA1	DNA polymerase alpha catalytic subunit	DPOLA_HUMAN	1	12519.4	5609.01	17540.1	15860.4	16149.5	18891	16914.2	18341.5	20267.3
P0C0L4	Complement C4-A	C4A	P0C0L4	P0C0L4;P0C0L5;A0A0G2JL54;A0A0G2JPR0;A0A140TA29;A0A140TA32;A0A140TA44;A0A140TA49;A0A3B3ISA6;F5GXS0;A0A8V8TLP6;Q9UNU2	C4A	Complement C4-A	CO4A_HUMAN	2	6063.12	10756.5	16034	17235.7	14386.2	15293.7	14143.5	17031.9	19918.4
P0C221	Coiled-coil domain-containing protein 175	CCDC175	P0C221	P0C221;A0A0A0MTQ8	CCDC175	Coiled-coil domain-containing protein 175	CC175_HUMAN	1	17598					10237.7	1332.91
P0C2W1	F-box/SPRY domain-containing protein 1	FBXO45	P0C2W1	P0C2W1;C9JLC0	FBXO45	F-box/SPRY domain-containing protein 1	FBSP1_HUMAN	1	3042.15		1694.11	2976.6		3000.91	1434.78		868.305
P0DMV8	Heat shock 70 kDa protein 1A	HSPA1A	P0DMV8;P0DMV9	P0DMV8;P0DMV9;P34931;A0A0G2JIW1;A0A1U9X7W4;A0A1U9X7W7;A0A1U9X7X4;A0A1U9X7X9;A8K5I0;B2RCQ9;B3KTT5;B4DFN9;B4DI39;B4DI54;B4DNT8;B4DNX1;B4DVU9;B4DWK5;B4E1S9;B4E1T6;B4E388;Q53FA3;Q59EJ3;V9GZ37	HSPA1A;HSPA1B	Heat shock 70 kDa protein 1A	HS71A_HUMAN;HS71B_HUMAN	5	1297950	880149	905870	1012840	978432	992423	643890	261692	132164
B4DJ51	Calmodulin-1	CALM1	P0DP23;P0DP24;P0DP25	B4DJ51;P0DP23;P0DP24;P0DP25;A0A590UJI2;B2RDW0;E7EMB3;G3V361;Q96HY3;Q9BRL5	CALM1;CALM2;CALM3	Calmodulin-1	CALM1_HUMAN;CALM2_HUMAN;CALM3_HUMAN	1	2515.04		4491.28			5655.84		4717.43	7623.79
P0DPA2	V-set and immunoglobulin domain-containing protein 8	VSIG8	P0DPA2	P0DPA2	VSIG8	V-set and immunoglobulin domain-containing protein 8	VSIG8_HUMAN	1		1690.49	4486.72		5481.74	6227.41	5876.65
P0DPB6	DNA-directed RNA polymerases I and III subunit RPAC2	POLR1D	P0DPB6	P0DPB6;A0A0R4J2F3	POLR1D	DNA-directed RNA polymerases I and III subunit RPAC2	RPAC2_HUMAN	1	8510.05		5685.32	2831.07	7870.35		7963.63	4431.59
P04746	Alpha-amylase 1B	AMY1A	P0DTE7;P0DTE8;P0DUB6	P04746;P0DTE7;P0DTE8;P0DUB6;P19961;A0A024QYW2;A0A804HHZ3;B7ZMD7;Q53F26;Q6NSB3	AMY1A;AMY1B;AMY1C	Alpha-amylase 1B	AMY1A_HUMAN;AMY1B_HUMAN;AMY1C_HUMAN	1	6239.16	5909.1	5098.97	8873.92	7950.13	9121.07	11003.8	12097.6	14112.4
P10155	RNA-binding protein RO60	RO60	P10155	P10155;A0A024R983;B3KN94	RO60	RNA-binding protein RO60	RO60_HUMAN	2	7651.68	8024.03	6650.11	7908.26	10812	8710.43	3787.62	4496.39	3469.08
P10398	Serine/threonine-protein kinase A-Raf	ARAF	P10398	P10398;A0A024R178;A0A0S2Z3F2;Q96II5;B4DV85	ARAF	Serine/threonine-protein kinase A-Raf	ARAF_HUMAN	2	2210.9	1663.39
P10515	Dihydrolipoyllysine-residue acetyltransferase component of pyruvate dehydrogenase complex, mitochondrial	DLAT	P10515	P10515;A0A7P0Z4G4;E9PEJ4;H0YDD4;Q86YI5;A0A024R3D8;A0A7P0T997;A0A7P0TA47;A0A7P0TAG1;A0A7P0TAX2;A0A7P0TBE2;A0A7P0TBK2;B4DJX1;B4DLQ2;B4DS43;Q01991	DLAT	Dihydrolipoyllysine-residue acetyltransferase component of pyruvate dehydrogenase complex, mitochondrial	ODP2_HUMAN	2	6093.79	13050.7	7310.5	11400.9	5324.28	10927.1	8169.77	6369.94	1698.81
P10599	Thioredoxin	TXN	P10599	P10599;H9ZYJ2	TXN	Thioredoxin	THIO_HUMAN	2	46320.2	33590.4	49573.7	67109.9	54193.5	67504.8	58084.2	60905	68874
P10619	Lysosomal protective protein	CTSA	P10619	P10619;A0A7I2V4K5;Q59EV6;X6R5C5;X6R8A1;B4E324	CTSA	Lysosomal protective protein	PPGB_HUMAN	2	1744.28	1933.09	946.188	3677.21		4098.86		4960.19
P10620	Microsomal glutathione S-transferase 1	MGST1	P10620	P10620;A0A024RAX2;F5H760;Q6LET6	MGST1	Microsomal glutathione S-transferase 1	MGST1_HUMAN	1					5252.31	2686.69			14153.2
P10636	Microtubule-associated protein tau	MAPT	P10636	P10636;A0A024R9Y0;A0A024R9Y1;A0A024RA17;A0A024RA19;A0A0G2JMX7;A0A0G2JPD5;A0A0G2JQJ7;A0A0G2JS76;A0A7I2PJZ2;A0A7I2PLE3;A0A7P0T936;B3KTM0;B4DSB3;I3L170;B4DSE3	MAPT	Microtubule-associated protein tau	TAU_HUMAN	1		48188.3		115148	111808	116897	106614	118567	128629
P10644	cAMP-dependent protein kinase type I-alpha regulatory subunit	PRKAR1A	P10644	P10644;B2R5T5;Q68DQ4;K7EM13;K7EPB2	PRKAR1A	cAMP-dependent protein kinase type I-alpha regulatory subunit	KAP0_HUMAN	2	6663.73	4136.13	3248.42	9011.22	2654.86	7697.7	5418.97
P10809	60 kDa heat shock protein, mitochondrial	HSPD1	P10809	P10809;A0A024R3X4;A0A7I2V2X6;A0A7I2V599;A0A7I2YQK6;B3GQS7;B7Z4F6;B7Z597;B7Z5E7	HSPD1	60 kDa heat shock protein, mitochondrial	CH60_HUMAN	10	133905	103074	109578	123878	121568	114120	81827.8	44987.5	35525.8
P10909	Clusterin	CLU	P10909	P10909;A0A384NKS6;B4DW11;H0YAS8;H0YC35	CLU	Clusterin	CLUS_HUMAN	1	3133.75	7894.92	1760.06	6110.22	6012.37	6974.42	5700.74	10346.6	8836.29
P11021	Endoplasmic reticulum chaperone BiP	HSPA5	P11021	P11021;V9HWB4;A0A7P0TAI0	HSPA5	Endoplasmic reticulum chaperone BiP	BIP_HUMAN	4	604852	895547	1146570	716154	700236	691001	124279	116232	117106
P11142	Heat shock cognate 71 kDa protein	HSPA8	P11142	P11142;V9HW22;Q96BE0;Q96IS6;A8K7Q2;B3KTV0;B4E1Q1;E9PKE3;E9PNE6;E9PS65;Q53GZ6;Q96H53;Q9NWW3;Q9NZ87	HSPA8	Heat shock cognate 71 kDa protein	HSP7C_HUMAN	1	902296	1175360	986941	927764	874379	915287	380573	269286	127155
P11171	Protein 4.1	EPB41	P11171	P11171;A0A2U3TZH6;A0A2R8Y7Y3;A0A2R8YD30;A0A3B3ITP0;Q1WWM3;Q4VB86;Q4VB87;Q59F12;A0A2R8Y783;B7Z5L2	EPB41	Protein 4.1	EPB41_HUMAN	1	1440.38	916.403		908.268		864.445
P11172	Uridine 5'-monophosphate synthase	UMPS	P11172	P11172;A8K5J1;B5LY69;B5LY71;B5LY67;E9PFD2;F2Z303;F2Z3P2;F8WDG4	UMPS	Uridine 5'-monophosphate synthase	UMPS_HUMAN	1	3009.53	1925.45	3626.75	3247.59	4130.08		1814.42	1494.88
P11177	Pyruvate dehydrogenase E1 component subunit beta, mitochondrial	PDHB	P11177	P11177;A0A384MDR8;C9J634;F8WF02;Q59G68	PDHB	Pyruvate dehydrogenase E1 component subunit beta, mitochondrial	ODPB_HUMAN	3	7840.28	6616.64	6037.75	13022.7	15551	11110.1	27286.9	8953.14	4673.33
P11182	Lipoamide acyltransferase component of branched-chain alpha-keto acid dehydrogenase complex, mitochondrial	DBT	P11182	P11182;Q5VVL7;A0A7P0Z494;A0A7P0T9W1;B4E1Q7	DBT	Lipoamide acyltransferase component of branched-chain alpha-keto acid dehydrogenase complex, mitochondrial	ODB2_HUMAN	4	5691.48	8741.4	16086.2	8063.49	9551.68	7275.94	6564.78	11888.5	3436.47
P06737	Glycogen phosphorylase, brain form	PYGB	P11216	P06737;P11216;P11217;A0A0M4FEM1;B2R825;B2RB32;B4DRW6;B4DSD8;E9PK47;Q59GM9	PYGB	Glycogen phosphorylase, brain form	PYGB_HUMAN	1	4026.49	6785.84	4302.98	11416.7	4723.95	6484.69		4944.05	8348.67
P11233	Ras-related protein Ral-A	RALA	P11233	P11233;H7C3P7	RALA	Ras-related protein Ral-A	RALA_HUMAN	1	3022.73	3446.6	1400.09	2639.61		1372.18	4785.74
P11279	Lysosome-associated membrane glycoprotein 1	LAMP1	P11279	P11279;A0A024RDY3;B3KRY3	LAMP1	Lysosome-associated membrane glycoprotein 1	LAMP1_HUMAN	3	13466.5	15771.6	10892	21496.9	17486.6	22229.3	15590.4	28887.6	18941.3
A0A0S2Z366	Medium-chain specific acyl-CoA dehydrogenase, mitochondrial	ACADM	P11310	A0A0S2Z366;P11310;B7Z9I1;Q5T4U5;B4DWX6;Q5HYG7;A0A0S2Z3A5;A0A7P0T8G6;A0A7P0TB51;A0A7P0TB55;B4DJE7;B4DVB1;B4DVE0;H0YDT5	ACADM	Medium-chain specific acyl-CoA dehydrogenase, mitochondrial	ACADM_HUMAN	1	2145.25	2363.92	2279.26	2941.38		3263.13
P11387	DNA topoisomerase 1	TOP1	P11387	P11387;B9EG90;A0A7P0T852	TOP1	DNA topoisomerase 1	TOP1_HUMAN	6	134172	200134	103495	125654	133090	126029	42696.9	32060.9	21839.3
P11388	DNA topoisomerase 2-alpha	TOP2A	P11388	P11388	TOP2A	DNA topoisomerase 2-alpha	TOP2A_HUMAN	7	13466.4	26941.2	31906.2	21197.4	21591.6	22921.2	6707.16	8416.79
P11413	Glucose-6-phosphate 1-dehydrogenase	G6PD	P11413	P11413;A0A384NL00;E7EM57;E7EUI8;A0A4P8W0G4;A0A8G1M3Q3;A0A8Q3SIN6;A0A8Q3SIS5;A0A8Q3SJB9;A0A8Q3WL95;A8K8D9;B4DYA7;E9PD92;Q0PHS1;Q2Q9B7;Q2Q9H2;Q2VF42;A0A2H4QGB2;A0A2H4QGB6;A0A6G9IW12;A0A8Q3WL80;A0A8Q3WL83;A0A8Q3WL93;A0A8Q3WLT0;A7IZZ3	G6PD	Glucose-6-phosphate 1-dehydrogenase	G6PD_HUMAN	1	4425.18	3225.4	3982.3	1185.72	4022.61	7698.8		7342.21	4177.91
P11498	Pyruvate carboxylase, mitochondrial	PC	P11498	P11498;A0A024R5C5;A0A494C016;A0A494C0T2;A0A494C101;E9PRE7	PC	Pyruvate carboxylase, mitochondrial	PYC_HUMAN	1	1959.99	1683.94		6150.32		3959.23		3623.2	7210.21
P11509	Cytochrome P450 2A6	CYP2A13	P11509;P20853;Q16696	P11509;P20853;Q16696;B7ZKR0;F8W816;Q13120;Q17RW7	CYP2A13;CYP2A6;CYP2A7	Cytochrome P450 2A6	CP2A6_HUMAN;CP2A7_HUMAN;CP2AD_HUMAN	1		32066.7							67147.9
P11586	C-1-tetrahydrofolate synthase, cytoplasmic	MTHFD1	P11586	P11586;B7Z809;F5H2F4;V9GYY3;A0A8C8UXK2;A0A8V8TKR5;A0A8V8TKT4;A0A8V8TL46;A0A8V8TL50;A0A8V8TMA4	MTHFD1	C-1-tetrahydrofolate synthase, cytoplasmic	C1TC_HUMAN	1	7773.27	7661.04	4060.76	10365.6	12986	2923.76	12501	10288.2
P11717	Cation-independent mannose-6-phosphate receptor	IGF2R	P11717	P11717;Q59EZ3	IGF2R	Cation-independent mannose-6-phosphate receptor	MPRI_HUMAN	1	4717.24	352.434	942.224	7552.56	10496.9	7800.59	6879.78
P11766	Alcohol dehydrogenase class-3	ADH5	P11766	P11766;Q6IRT1;Q2VIM7;Q5U043;Q6FI45	ADH5	Alcohol dehydrogenase class-3	ADHX_HUMAN	1	26492	60763.3	90259.1	92289.7	114501	115305	77501.3	89873.1	105963
P11802	Cyclin-dependent kinase 4	CDK4	P11802	P11802;A0A024RBB6;F8VTV8;F8VWX7;F8VXD2;F8VYH9;F8VZ51;F8VZZ0;F8W1L8;Q6LC83	CDK4	Cyclin-dependent kinase 4	CDK4_HUMAN	1	14675	4951.7	2035.38	3356.56	5209.35	4524.8	5062.59	8074.26
P11940	Polyadenylate-binding protein 1	PABPC1	P11940	P11940;Q4VXU2;A0A024R9C1;A0A087WTT1;A0A6Q8JFT6;A0A7I2V4N4;A0A7I2YQ88;A0A7I2YQE4;E7EQV3;E7ERJ7;H0YAR2;A0A024R9E2;A0A6I8PLA1;A0A6I8PS38;B3KT93;B4DQX0;B4DZW4;H0YAP2	PABPC1	Polyadenylate-binding protein 1	PABP1_HUMAN	1	269232	160865	262064	352814	363236	359106	494165	377090	167646
P12004	Proliferating cell nuclear antigen	PCNA	P12004	P12004;Q6FHF5;Q6FI35;B4DUA2;Q7Z6A1;Q7Z6A2;Q7Z6A3	PCNA	Proliferating cell nuclear antigen	PCNA_HUMAN	1	10353.1	6916.56	9066.49	7152.14	5226.56	7072.61	2653.49
P12081	Histidine--tRNA ligase, cytoplasmic	HARS1	P12081	P12081;P49590;A0A2R8Y3N3;A0A2R8Y5P7;A0A2R8Y6I1;A0A6Q8PF07;A0A6Q8PF47;A0A6Q8PHA5;B2R7G6;B3KWE1;E7ETE2;Q52NV4;A0A2R8Y4X6;A0A2R8Y5E8;A0A6Q8PFF2;A0A6Q8PFG9;A0A6Q8PFN6;D6RJE6	HARS1	Histidine--tRNA ligase, cytoplasmic	HARS1_HUMAN	1	7309.13	2048.06	4417.14	7782.46	8148.73	5778.36	1816.55	8046.1	9638.54
P12107	Collagen alpha-1(XI) chain	CDH11	P12107;P55287	P12107;P55287;H3BUU9;Q96CZ9;A0A2R8Y4I5;A0A2R8Y4M5;A0A2R8Y5N4;A0A2R8YDU3;B4DMA7;C9JMN2;D3DT71;D3DT72;H7C381;Q59EQ1	CDH11;COL11A1	Collagen alpha-1(XI) chain	CAD11_HUMAN;COBA1_HUMAN	1	12641.4	13061.8				22051.7	15260.7	22834.6	22459.8
P12235	ADP/ATP translocase 1	SLC25A4	P12235	P12235;A0A0S2Z3H3;A0A0S2Z359;A8K787;Q59EP7;V9GYG0	SLC25A4	ADP/ATP translocase 1	ADT1_HUMAN	2	43376.7	38489.6	56348.2	46801.3	37423.1	50504.3	31416.5	21745.2	12804.2
P12236	ADP/ATP translocase 3	SLC25A6	P12236	P12236;Q6I9V5;Q59EI9	SLC25A6	ADP/ATP translocase 3	ADT3_HUMAN	1	22318.8	30491.6	30757.3	16360.3	26234.1	20138.6	17619.7	14620.6
P12268	Inosine-5'-monophosphate dehydrogenase 2	IMPDH2	P12268	P12268;A0A384N6C2;E7ETK5;H0Y4R1;A0A7I2V2T3;A0A7I2YQK5	IMPDH2	Inosine-5'-monophosphate dehydrogenase 2	IMDH2_HUMAN	5	48630.9	23594.8	35081.5	32939.4	28602.5	34270.2	23742.8	18248.8	9377.5
P12270	Nucleoprotein TPR	TPR	P12270	P12270;A0PJC9;Q504U6;Q58F23	TPR	Nucleoprotein TPR	TPR_HUMAN	3	5973.56	9073.21	9021.67	7050.57	7120.09	6456.37	8486.09	4966.52
P12273	Prolactin-inducible protein	PIP	P12273	P12273	PIP	Prolactin-inducible protein	PIP_HUMAN	9	22140.1	35612.9	45035.3	54739	60897.8	53067.1	63947.7	72968.5	72481.2
P12277	Creatine kinase B-type	CKB	P12277	P12277;V9HWH2;A0A0S2Z471;B4DP56;G3V461;G3V4N7;V9HW77	CKB	Creatine kinase B-type	KCRB_HUMAN	2	4042.46	4253.77	3313.56	3692.97	7853.5	7251.37		8330.86	3862.22
P12532	Creatine kinase U-type, mitochondrial	CKMT1B	P12532	P12532;B4DF72;B4DFE8;B4DGR9;B4DH34;B4DJW9;B7Z9T7;C9JSQ1;E9PCP8;F8WCN3	CKMT1B	Creatine kinase U-type, mitochondrial	KCRU_HUMAN	1	13186.3	17097.9	19679.4	18841.2	24209	22057.9	21923.1	22172.3	10548
C8C060	Bone morphogenetic protein 2	BMP2	P12643	C8C060;P12643;C8C061;C8C063;C8C064;C8C065;C8C066;C8C068;C8C071	BMP2	Bone morphogenetic protein 2	BMP2_HUMAN	1	34418.6	80939.2	73224.2	50437.3	61875.9	57383.8	32549.6	38548.1
P12814	Alpha-actinin-1	ACTN1	P12814	P12814;A0A024R694;A0A7I2V4Y4;A0A804HII9;A0A804HIN7;A0A804HJU8;A0A804HK61;A0A804HKE2;A0A804HL31;A0A804HLD0;A0A804HLF4;B3KUX9;B4DFY0;B7Z2W3;B7Z565;H7C5W8;H9KV75;Q86TX4	ACTN1	Alpha-actinin-1	ACTN1_HUMAN	2	18902.5	4067.6	7675.65	10291.5	12318.8	7116.35	2667.14	7127.16	33799.1
P12955	Xaa-Pro dipeptidase	PEPD	P12955	P12955;A0A140VJR2;A0A494C165;A0A494C194;A0A8V8TLL9;A0A8V8TLP2;A0A8V8TLP4;A0A8V8TLR1;A0A8V8TM86;A0A8V8TN48;A0A8V8TN70;A0A8V8TNF2;J3K000;K7ES25	PEPD	Xaa-Pro dipeptidase	PEPD_HUMAN	1	3318.09	806.132	4519.52	2614.17	3347.86	6172.36	6822.09		4876.77
P12956	X-ray repair cross-complementing protein 6	XRCC6	P12956	P12956;A0A024R1N4;B1AHC9;B2RDN9;B4DE32;B4E356	XRCC6	X-ray repair cross-complementing protein 6	XRCC6_HUMAN	12	114424	115355	154008	126176	132255	134543	74556	99316.9	51823.3
P13010	X-ray repair cross-complementing protein 5	XRCC5	P13010	P13010;Q53T09	XRCC5	X-ray repair cross-complementing protein 5	XRCC5_HUMAN	24	97147.3	106055	122236	116827	115826	110759	61852.3	75825	50464.1
P13473	Lysosome-associated membrane glycoprotein 2	LAMP2	P13473	P13473;B4E2S7;B7Z2R9	LAMP2	Lysosome-associated membrane glycoprotein 2	LAMP2_HUMAN	1	6120.74	6666.98	11310.2	15947.4	14291.4	9846.74	19743.4	15937.4	16728.5
P13489	Ribonuclease inhibitor	RNH1	P13489	P13489;A0A140VJT8;E9PIK5;E9PIM9;E9PLZ3;E9PMJ3;A0A024RC87;E9PMA9;E9PMI1;E9PMN0;E9PR82	RNH1	Ribonuclease inhibitor	RINI_HUMAN	2	38445.4	6392.62	8130.09	12413.5	14066.5	13501.1	4980.82	8875.39	2839.78
P13611	Versican core protein	VCAN	P13611	P13611;A0A024RAL1;A0A024RAP3;A0A024RAQ9;B7Z3R6;E9PF17;Q59FG9;Q6MZK8	VCAN	Versican core protein	CSPG2_HUMAN	2	22008.2	7861.17		3153.94	1780.5	2130.67			9075.54
P13639	Elongation factor 2	EEF2	P13639	P13639;A0A384N6H1;B4DMC6;B4DRE8;Q6PK56	EEF2	Elongation factor 2	EF2_HUMAN	4	281812	40063.7	43577.5	118195	118075	121428	44063	41068.2	22771
P13645	Keratin, type I cytoskeletal 10	KRT10	P13645	P13645;A0A1B0GVI3	KRT10	Keratin, type I cytoskeletal 10	K1C10_HUMAN	38	1535890	2187940	2757650	3480170	3541890	3461040	2664360	3694620	5000850
P13646	Keratin, type I cytoskeletal 13	KRT13	P13646	P13646;K7ERE3;A1A4E9;A8K2H9;B4DL17;K7EMD9	KRT13	Keratin, type I cytoskeletal 13	K1C13_HUMAN	2	7541.99	13115.9	43003.3	34562.7	26245.5	31971.7	52459.7	18995.7	22705.7
P13647	Keratin, type II cytoskeletal 5	KRT5	P13647	P13647;B4DL32;B4E1T1;H0YI76;H0YIN9	KRT5	Keratin, type II cytoskeletal 5	K2C5_HUMAN	5	417252	535969	856462	1056100	1041980	1039920	730571	1080990	2108460
P13674	Prolyl 4-hydroxylase subunit alpha-1	P4HA1	P13674	P13674;Q5VSQ6	P4HA1	Prolyl 4-hydroxylase subunit alpha-1	P4HA1_HUMAN	1	1340.87					4644.39
P13693	Translationally-controlled tumor protein	TPT1	P13693	P13693;A0A0P1J1R0;A0A024RDY2;A0A0B4J2C3;B4DKJ4;H0YCX0;J3KPG2;Q5W0H4;Q9NXW1	TPT1	Translationally-controlled tumor protein	TCTP_HUMAN	1	3750.21				1621.48
A0A140VJL9	Delta-aminolevulinic acid dehydratase	ALAD	P13716	A0A140VJL9;P13716;Q6ZMU0;A0A024R877;B7Z3I9	ALAD	Delta-aminolevulinic acid dehydratase	HEM2_HUMAN	1	1896.92	1804.04	1676.32	4152.84	4085.8	2013.43	3547.31	6846.24	3929
P13796	Plastin-2	LCP1	P13796	P13796;A0A024RDT4;Q53FI1;Q59GX5;V9HWJ7	LCP1	Plastin-2	PLSL_HUMAN	1	1899.21	1842.02	538.484	1124.78	4733.09	863.957	3732.65	3883	2245.17
P13797	Plastin-3	PLS3	P13797	P13797;A7E2S2;B4DG31;B4DI60;B4DPW9;Q53GY0;Q96HI1	PLS3	Plastin-3	PLST_HUMAN	1	11903.6	10484.9	11655.7	15475.2	15982.8	9886.5	8795.69	7665.66	13451.4
P13798	Acylamino-acid-releasing enzyme	APEH	P13798	P13798;C9JIF9;H7C1U0	APEH	Acylamino-acid-releasing enzyme	ACPH_HUMAN	1	15730.3	2975.67	4532.62	5809.64	6987.58	10604.9	5498.97		2656.44
P13804	Electron transfer flavoprotein subunit alpha, mitochondrial	ETFA	P13804	P13804;A0A0S2Z3L0;A0A8I5KT03;A0A8I5KUF3;A0A8I5KUR2;A0A8I5KVC9;A0A8I5KVL5;A0A8I5KYH4;A0A8I5KYP7;H0YK49;H0YKF0;H0YLU7;H3BV91;A0A0S2Z3M4	ETFA	Electron transfer flavoprotein subunit alpha, mitochondrial	ETFA_HUMAN	1	2011.83	1867.05	2718.04	757.104	2149.11			483.149
P13807	Glycogen [starch] synthase, muscle	GYS1	P13807	P13807;A8K6K7;Q53ER0	GYS1	Glycogen [starch] synthase, muscle	GYS1_HUMAN	3	27954.8	13106	68712.4	28699.4	31008.3	30466.2	14796.3	10046.2
P13861	cAMP-dependent protein kinase type II-alpha regulatory subunit	PRKAR2A	P13861	P13861;A0A024R2W3;A0A0S2Z472;A8KAH7;H7C1L0;H7C4A9	PRKAR2A	cAMP-dependent protein kinase type II-alpha regulatory subunit	KAP2_HUMAN	1	16147.1	11181.2	6687.05	19790.5	16338.3	16683.3	16704.7	19019.2	7424.15
P13995	Bifunctional methylenetetrahydrofolate dehydrogenase/cyclohydrolase, mitochondrial	MTHFD2	P13995	P13995;A0A7I2V2U6;A0A7I2V482;A0A7I2YQD4;B2R7W0;B4DY35;B9A062	MTHFD2	Bifunctional methylenetetrahydrofolate dehydrogenase/cyclohydrolase, mitochondrial	MTDC_HUMAN	1	4555.73	2204.17		4367.2	3684.49		3898.05	4084.57
P14373	Zinc finger protein RFP	TRIM27	P14373	P14373;A0A1U9X8R9;A0A140T9B9;A0A140T9N6;A0A140T9Q6;A0A140T9V9;H0Y551	TRIM27	Zinc finger protein RFP	TRI27_HUMAN	1	11257.1	10053.6	10007	8879.11	27924.3	11005.7	8733.04
P14618	Pyruvate kinase PKM	PKM	P14618	P14618;A0A804F6T5;H3BTN5;V9HWB8;A0A024R5Z9;A0A024R609;A0A804F729;H3BQ34;H3BT25;H3BTJ2;H3BUW1;A0A8V8TMM5;A0A8V8TNX9	PKM	Pyruvate kinase PKM	KPYM_HUMAN	2	19488	15566.4	16910.1	26717.5	23630.1	22305.8	18733.3	28635.9	24996.5
P14625	Endoplasmin	HSP90B1	P14625	P14625;V9HWP2;A0A087WT78;A0A7P0T823;A0A7P0T917;A0A7P0TAE1;A0A7P0TAT8;A0A7P0TAY2;A0A7P0TBC2;B4DU71;H0YIV0;Q59FC6;Q5CAQ5;B4DHT9	HSP90B1	Endoplasmin	ENPL_HUMAN	1	1164.08	4319.99	12484.8	15404	6535.68	11521.6	7829.09		4035.15
P14678	Small nuclear ribonucleoprotein-associated proteins B and B'	SNRPB	P14678;P63162	P14678;P63162;Q66K91;B4DVS0;Q15182;Q5XPV6;Q9UIS4;X5DP00;J3QLE5;Q53HE7;Q6LBS1	SNRPB;SNRPN	Small nuclear ribonucleoprotein-associated proteins B and B'	RSMB_HUMAN;RSMN_HUMAN	4	147823	359656	219223	303621	294085	301084	256196	208259	88941.7
P14735	Insulin-degrading enzyme	IDE	P14735	P14735;A0A3B3ISG5;A0A7I2V2P6;A0A7I2V3E3;A0A7I2V3K9;A0A7I2V610;B3KSB8;B7Z7W6;Q59GA5	IDE	Insulin-degrading enzyme	IDE_HUMAN	1	3760.47					5082.24		4724.08
P14866	Heterogeneous nuclear ribonucleoprotein L	HNRNPL	P14866	P14866;A0A384N6C7;B2R959;B4DPK8;Q6NTA2	HNRNPL	Heterogeneous nuclear ribonucleoprotein L	HNRPL_HUMAN	1	46848.4	56571.3	101324	100539	109771	105557	92865.2	119963	110007
P14868	Aspartate--tRNA ligase, cytoplasmic	DARS1	P14868	P14868;A0A140VJW5;H7C278;Q53R85	DARS1	Aspartate--tRNA ligase, cytoplasmic	SYDC_HUMAN	1	30143.1	20622.7	15883.3	22028.5	26167.5	26418.1	18797.6	13800.1	7085.09
P14923	Junction plakoglobin	JUP	P14923	P14923;A0A0S2Z487;A0A024R1X8;A0A0S2Z495	JUP	Junction plakoglobin	PLAK_HUMAN	14	26495.2	39505.1	53379.2	58933.3	67615.2	62409.3	37583.6	74832.2	120663
A8YXX4	Glutamine synthetase	GLUL	P15104	A8YXX4;P15104;A0A2R8YDT1;A1L199;B4DWM6	GLUL	Glutamine synthetase	GLNA_HUMAN	1	5764.2		5875.04	4372.04
P15170	Eukaryotic peptide chain release factor GTP-binding subunit ERF3A	GSPT1	P15170	P15170;H3BR35;A8K2W7;B2RCT6;H3BSV8;Q7KZX8	GSPT1	Eukaryotic peptide chain release factor GTP-binding subunit ERF3A	ERF3A_HUMAN	1	7165.52	2012.16	1198.02	2247.57	5428.6	2766.86	1335.94	5447.54
P15311	Ezrin	EZR	P15311	P15311;J7M2B1;B2R6J2;Q6NUR7;V9HW42;B7Z5V2	EZR	Ezrin	EZRI_HUMAN	1	11710.5	14470.6	29621.9	22954.9	22067.9	23460.9	13967.4	18104.9	14521.3
P15531	Nucleoside diphosphate kinase A	NME1	P15531	P15531;P22392;O60361;Q32Q12;A0A384MTW7;E7ERL0;Q6FHN3;J3KPD9	NME1	Nucleoside diphosphate kinase A	NDKA_HUMAN	3	72601.8	20747.9	21133.9	40094.9	36199.8	40243.5	12508.4	16529.5	18716.6
P15735	Phosphorylase b kinase gamma catalytic chain, liver/testis isoform	PHKG2	P15735	P15735;J3KNN3;A0A024QZE8;Q59GQ4	PHKG2	Phosphorylase b kinase gamma catalytic chain, liver/testis isoform	PHKG2_HUMAN	4	41894.9	52168.1	29306.4	41685	46804.5	35747	21260.4	15309.3	12226.5
P15880	40S ribosomal protein S2	RPS2	P15880	P15880;A4D0Y7;E9PQD7;H0YEN5;Q3KQT6;Q6IPX5;Q8J014;Q8N5L9;O60249;Q8NI62;Q9BSW5	RPS2	40S ribosomal protein S2	RS2_HUMAN	1	345690	401610	321757	315778	311242	320510	124339	26691.1	18458
P15924	Desmoplakin	DSP	P15924	P15924;B4E2A0;Q4LE79;B4DKX6	DSP	Desmoplakin	DESP_HUMAN	17	217704	218151	304988	410568	418595	402968	297777	440852	623299
P15927	Replication protein A 32 kDa subunit	RPA2	P15927	P15927;B2R7E8;Q5TEJ7	RPA2	Replication protein A 32 kDa subunit	RFA2_HUMAN	1		1853.41		6749.04			5189.33
P16150	Leukosialin	SPN	P16150	P16150;A0A024R629;C9JUK7	SPN	Leukosialin	LEUK_HUMAN	1	14489.9	7650.9	10344.5	14569.9	10766.8	14166.6	3442.68	6999.87
P16278	Beta-galactosidase	GLB1	P16278	P16278;E7EQ29;B7Z5H9;B7Z6Q5;Q53G40;Q53H18;C9J4G9	GLB1	Beta-galactosidase	BGAL_HUMAN	1	2246.19	1321.11		1078.01				7175.74
A0A0S2Z4C6	Serine/threonine-protein phosphatase 2B catalytic subunit beta isoform	PPP3CB	P16298	A0A0S2Z4C6;P16298;P48454;Q08209;A0A0S2Z4B5;E7ETC2;Q5F2F8;B7Z781;E9PK68;E9PPC8;G3V111;H0YB02	PPP3CB	Serine/threonine-protein phosphatase 2B catalytic subunit beta isoform	PP2BB_HUMAN	1	4683.93	14316		6603.73	9577.86	4486.28	3732.45	5175.46
P16401	Histone H1.5	H1-5	P16401	P16401	H1-5	Histone H1.5	H15_HUMAN	2	10102.2	7137.66	9181.26	6767.59	9047.07	9574.54	5434.03	5559.34	7172.83
P10412	Histone H1.2	H1-2	P16403	P10412;P16402;P16403;A3R0T7;A3R0T8;B2R984;Q4VB24	H1-2	Histone H1.2	H12_HUMAN	6	258351	835511	785841	545821	540091	537046	79026.4	72414.1	31031.4
O14983	Sarcoplasmic/endoplasmic reticulum calcium ATPase 2	ATP2A2	P16615	O14983;P16615;A0A0S2Z3L2;Q7Z675;Q7Z6E5;Q8N3X5	ATP2A2	Sarcoplasmic/endoplasmic reticulum calcium ATPase 2	AT2A2_HUMAN	1	11924.6	6026.2	7014.06	8415.19	6568.84	11061.7	7760.97	5475.19	3641.04
A0A024RAQ1	Y-box-binding protein 3	YBX3	P16989	P16989;A0A024RAQ1	YBX3	Y-box-binding protein 3	YBOX3_HUMAN	6	120110	166162	210296	140045	159224	159067	51919.4	102375	54179.4
P17026	Zinc finger protein 22	ZNF22	P17026	P17026;A0A024R7T4	ZNF22	Zinc finger protein 22	ZNF22_HUMAN	1		4435.83		3430.51		5764.24
P17066	Heat shock 70 kDa protein 6	HSPA6	P17066	P17066;P48741;Q53FC7;A0A384NKX5;B2R6X5;B3KSM6	HSPA6	Heat shock 70 kDa protein 6	HSP76_HUMAN	1	1250860	1054830	1375720	1071950	1125510	1235180	357911	452937	157242
P17152	Transmembrane protein 11, mitochondrial	TMEM11	P17152	P17152;B7Z587	TMEM11	Transmembrane protein 11, mitochondrial	TMM11_HUMAN	1	1909.75		2165.91		3520.68	3301.84	2005.11
P17480	Nucleolar transcription factor 1	UBTF	P17480	P17480;E9PKP7;A8K962;B4DNQ1;Q05BZ1;Q9BQR2	UBTF	Nucleolar transcription factor 1	UBF1_HUMAN	2	3405.38	12674.2	6563.95	11907.5	4965.04	6922.93
P09067	Homeobox protein Hox-B9	HOXB9	P17482	P09067;P09629;P17481;P17482;P17509;P20719;P28356;P31268;P31273;P31274;Q00444;P09630;P31267;A0A024RAZ6;I3L383;I3L3R1;Q6FG31;V9GYH0;Q6IB50;Q8N561;Q8N8T3	HOXB9	Homeobox protein Hox-B9	HXB9_HUMAN	1	5811.53	6145.42		7641.64	6496.15	8611.93	4932.7	11027.3	3803.03
A0A024R7J0	cAMP-dependent protein kinase catalytic subunit alpha	PRKACA	P17612	A0A024R7J0;P17612;P22694;A0A087WVC4;A0A7I2V5J4;A8K8B9;B2RB89;B4E2L0;B7ZA00;A0A8V8TL59	PRKACA	cAMP-dependent protein kinase catalytic subunit alpha	KAPCA_HUMAN	1	9388.77	3946.01	6925.87	5118.88	12545.8	9874.35		10165
P17655	Calpain-2 catalytic subunit	CAPN2	P17655	P17655;B2RCM3;B4E1R7;Q59EF6	CAPN2	Calpain-2 catalytic subunit	CAN2_HUMAN	1	17952.1	9979.99	13286.1	10620.8	14049.6	9511.23	5015.78	6296.28
P17812	CTP synthase 1	CTPS1	P17812	P17812;Q9NRF8;A0A024RC00;A0A3B3IRI2;A0A3B3IRQ8;A0A3B3ITF6;A0A8Q3WKZ7;A0A8Q3WL40;B4DMB5;A0A3B3ITB8;A0A3B3ITH9;A0A8Q3WL00;A0A8Q3WL12;B7Z9C4	CTPS1	CTP synthase 1	PYRG1_HUMAN	1	20037.4	8177	9213.9	12445.5	7673.67	11043.8	3572.94	3410.72
P17844	Probable ATP-dependent RNA helicase DDX5	DDX5	P17844	P17844;J3KTA4;A0A7I2V2S0;A0A7I2V507;B4DNG2;B5BUE6;C1IK54;J3KTQ4;J3QRQ7;Q59E92;Q7Z2V5;J3QR02;X6RLV5	DDX5	Probable ATP-dependent RNA helicase DDX5	DDX5_HUMAN	3	626295	570928	663553	843088	875994	839062	703817	948068	604072
P17900	Ganglioside GM2 activator	GM2A	P17900	P17900;B4DQM5;E5RJD0;H0YBY3;Q14427	GM2A	Ganglioside GM2 activator	SAP3_HUMAN	2	14372.6	19898.2	21426.2	22682.5	32762.2	31149.8	31473.1	39713.3	47056.6
P17931	Galectin-3	LGALS3	P17931	P17931;A0A024R693;Q59FR8;Q6FGL0;Q86TY5	LGALS3	Galectin-3	LEG3_HUMAN	1	3133.85	4347.74	5029.02			5219.53	2427.05	4134.86	2688.58
P17936	Insulin-like growth factor-binding protein 3	IGFBP3	P17936	P17936;A6XND0;B3KTQ0;B3KVF9;B4DN53;B4DP07;A6XNC9;A6XND1;B3KWK7	IGFBP3	Insulin-like growth factor-binding protein 3	IBP3_HUMAN	1	8587.36	16063.1	19502.2	16428.4	22623.1	20544.7	34220.4	31943.7	38133.2
P17980	26S proteasome regulatory subunit 6A	PSMC3	P17980	P17980;A0A140VK42;A8K781;E9PM69;R4GNH3;E9PKD5	PSMC3	26S proteasome regulatory subunit 6A	PRS6A_HUMAN	1	21635.2	9440.5	8187.79	16114.5	13810.1	12999	9501.33	8215.54	6772.9
P17987	T-complex protein 1 subunit alpha	TCP1	P17987	P17987;E7ERF2;E7EQR6	TCP1	T-complex protein 1 subunit alpha	TCPA_HUMAN	1	73685.4	39374.1	41745	49279.7	47695.6	45251.8	16681.7	10920.1	10056.8
P18074	General transcription and DNA repair factor IIH helicase subunit XPD	ERCC2	P18074	P18074;A8MX75;A0A804HK53;A0A804HL97;E7EVE9;K7EIT8;Q2TB79;A0A804HK75;B4E0F6;K7ENL1	ERCC2	General transcription and DNA repair factor IIH helicase subunit XPD	ERCC2_HUMAN	1	4145.97	3748.92	3114.07	3619.48	3839.19	2885.85	2839.4	2719.58
P18077	60S ribosomal protein L35a	RPL35A	P18077	P18077	RPL35A	60S ribosomal protein L35a	RL35A_HUMAN	3	450573	679702	537762	479556	510648	499399	160359	94155.4	58584.1
P18085	ADP-ribosylation factor 4	ARF4	P18085	P18085;C9JAK5;C9JPM4;U3KQF2	ARF4	ADP-ribosylation factor 4	ARF4_HUMAN	1	4543	5250.15	10674.2	7387.12	9725.72	3729.57	5775.67	10093.8
P18124	60S ribosomal protein L7	RPL7	P18124	P18124;A0A024R814;A8MUD9;O95036	RPL7	60S ribosomal protein L7	RL7_HUMAN	11	450419	838310	684290	559479	557117	551606	74083.1	49907.6	21209.3
P18146	Early growth response protein 1	EGR1	P18146	P18146;Q546S1;A0A089VKS7	EGR1	Early growth response protein 1	EGR1_HUMAN	3	5325.15	7310.94	7461.93	13399.4	12527.4	10826.8	10934.1	18243.2	14128
P18206	Vinculin	VCL	P18206	P18206;A0A024QZN4;B3KXA2;V9HWK2;A0A384NYN5;B4E3Q9	VCL	Vinculin	VINC_HUMAN	5	3707.79	3251.93	5463.35	7263.3	5861.29	7042.4	4355.88	8339.51	11996.5
P18583	Protein SON	SON	P18583	P18583;B3KRA1;D3DSF7	SON	Protein SON	SON_HUMAN	3	6876.95	8362.84	10748	8308.45	9140.52	9452.18	7307.83	6168.77
P18615	Negative elongation factor E	NELFE	P18615	P18615;A0A1U9X830;A0A1U9X839;H9ZYJ1	NELFE	Negative elongation factor E	NELFE_HUMAN	1	2711.16	3632.16	2862.7	3489.79	4941.74	5388.7	6056.38	4599.31	2567.51
P18621	60S ribosomal protein L17	RPL17	P18621	P18621;A0A024R261;A0A0A6YYL6;A0A087WWH0;A0A087WXM6;A0A087WY81;J3KRB3;J3KRX5;J3KSJ0;J3QQT2;J3QS96	RPL17	60S ribosomal protein L17	RL17_HUMAN	1	680818	1040900	690620	650520	689141	703692	211699	98866.9	37721
P18827	Syndecan-1	SDC1	P18827	P18827	SDC1	Syndecan-1	SDC1_HUMAN	1	4821.28	11468.5	10402.2	8422.28	6930.78	5080.92		880.074
P18847	Cyclic AMP-dependent transcription factor ATF-3	ATF3	P18847	P18847;Q5VTZ4;A0A0A0MRJ2;Q7Z567	ATF3	Cyclic AMP-dependent transcription factor ATF-3	ATF3_HUMAN	1		2395.26	15075.6	3404.56	6325.05	7072.29
P18887	DNA repair protein XRCC1	XRCC1	P18887	P18887;F5H8D7;A0A024R0S8;B4DTD3;M4WFF9;Q59HH7;V9VB20	XRCC1	DNA repair protein XRCC1	XRCC1_HUMAN	1	18375	10047.7	19240	12342	6869.71	14588.3	4697.44	6668.71
P19013	Keratin, type II cytoskeletal 4	KRT4	P19013	P19013;B4DKJ0;B4DRR7;B4DRW1	KRT4	Keratin, type II cytoskeletal 4	K2C4_HUMAN	4	16877.5	4302.68	5057.91	8316.6	10933.1	8395.83	16450.7	9779	7857.36
P19174	1-phosphatidylinositol 4,5-bisphosphate phosphodiesterase gamma-1	PLCG1	P19174	P19174;B4DMA3;Q4LE43;Q9UFY1	PLCG1	1-phosphatidylinositol 4,5-bisphosphate phosphodiesterase gamma-1	PLCG1_HUMAN	1	7902.23	2300.61		4175.32	7540.56	1759.52
P19338	Nucleolin	NCL	P19338	P19338;C9JLB1;H7BY16;A0A7I2V2U7;A0A7I2V349;A0A7I2V3F3;A0A7I2V428;A0A7I2V506;A0A7I2V5M5;B3KM80;B3KTP9;Q6ZS99	NCL	Nucleolin	NUCL_HUMAN	3	856251	1503540	1942090	1090740	1145750	1140040	66154.5	68296.2	48378.7
P19387	DNA-directed RNA polymerase II subunit RPB3	POLR2C	P19387	P19387;Q6FGR6;B7Z377;B7Z6D1	POLR2C	DNA-directed RNA polymerase II subunit RPB3	RPB3_HUMAN	1	7284.99	5824.61	14153.3	7712.23	3507.35	6369.07	8498.98	4122.61
P19388	DNA-directed RNA polymerases I, II, and III subunit RPABC1	POLR2E	P19388	P19388;A0A087WVZ9;A0A087WWX0;A0A0A0MQR7;E5KT65;B4DJ89	POLR2E	DNA-directed RNA polymerases I, II, and III subunit RPABC1	RPAB1_HUMAN	2	11625.9	13994.4	13288.1	12878.6	9145.64	14366.5	6518.03	5298.31	5849.32
P19404	NADH dehydrogenase [ubiquinone] flavoprotein 2, mitochondrial	NDUFV2	P19404	P19404;A8K750;E7EPT4;Q6IB76;Q6IPW4;Q9UEH5	NDUFV2	NADH dehydrogenase [ubiquinone] flavoprotein 2, mitochondrial	NDUV2_HUMAN	1	4203.26	2476.45	3591			3766.21	1451.07	4411.22	7255.65
P19447	General transcription and DNA repair factor IIH helicase subunit XPB	ERCC3	P19447	P19447;A0A2R8Y6W8;A0A2R8Y5L2;A0A2R8YES7;A8K359;B3KTH1;G3V1S1;Q53HW5	ERCC3	General transcription and DNA repair factor IIH helicase subunit XPB	ERCC3_HUMAN	1	6683.51	8573.68	5823.72	5832.11	7418.43	4746.47	4009.48	3722.78
P19525	Interferon-induced, double-stranded RNA-activated protein kinase	EIF2AK2	P19525	P19525;A0A7P0TAL9;A0A7P0TBA9;A0A7P0Z4M0;B7ZKK7;Q05CP4;Q6PK38;Q8IW76	EIF2AK2	Interferon-induced, double-stranded RNA-activated protein kinase	E2AK2_HUMAN	7	24208.5	35407.3	22752.2	25399.6	26882	26851.4	11751.9	9662.96	5441.48
P19784	Casein kinase II subunit alpha'	CSNK2A2	P19784	P19784;H3BNI9;H3BSA1	CSNK2A2	Casein kinase II subunit alpha'	CSK22_HUMAN	8	27574.4	22444.8	28606.6	32122.1	30343.4	35690.4	48885.3	15727.7	7246.3
P19823	Inter-alpha-trypsin inhibitor heavy chain H2	ITIH2	P19823	P19823;A2RTY6;D3DRR6;Q5T985;Q5T987	ITIH2	Inter-alpha-trypsin inhibitor heavy chain H2	ITIH2_HUMAN	1	1397.66	1834.28	4010.59	12319.6	2534.76	4014.5	3585.76	3733.8	6928.11
P19827	Inter-alpha-trypsin inhibitor heavy chain H1	ITIH1	P19827	P19827;B7Z539;B7Z549;F8WAS2	ITIH1	Inter-alpha-trypsin inhibitor heavy chain H1	ITIH1_HUMAN	3	2707.65	4289.81		7385.41	4470.42		4672.85	11190.1	12877.6
P20042	Eukaryotic translation initiation factor 2 subunit 2	EIF2S2	P20042	P20042;Q6IBR8;B5BU01;Q96I16	EIF2S2	Eukaryotic translation initiation factor 2 subunit 2	IF2B_HUMAN	9	41304.9	28693.1	28547.5	23165.5	28336.7	29984.8	9894.07	16192.7	6940.98
P20226	TATA-box-binding protein	TBP	P20226	P20226;Q32MN6;B4DPC1;H0Y6D8;Q32MN7;Q5U0C8	TBP	TATA-box-binding protein	TBP_HUMAN	1	1677.1	1352.76	2828.75	1624.06	745.339	2268.87
P20339	Ras-related protein Rab-5A	RAB5A	P20339;P51148;P61020	P20339;P51148;P61020;A0A024R2K1;A0A024RB09;A0A024R1U4;A0A0A1HAN9;F8VPW9;F8VSF8;F8VUA5;F8VVK3;F8VVZ0;F8VWU4;F8VWZ7;F8WCY6;F8WD79;K7ERI8;K7ERQ8	RAB5A;RAB5B;RAB5C	Ras-related protein Rab-5A	RAB5A_HUMAN;RAB5B_HUMAN;RAB5C_HUMAN	1	7508.02		5068.27	8641.04	14325.2	10901.4	8456.31	8491.89	8768.59
P20340	Ras-related protein Rab-6A	RAB39A	P20340;Q14964;Q9NRW1	P20340;Q14964;Q9NRW1;A0A024R5H8;A0A024R5J5;B7Z5Z9;C9JB90;C9JU14;J3KR73;Q53ET8;Q6AZ91;Q6FGX3	RAB39A;RAB6A;RAB6B	Ras-related protein Rab-6A	RAB6A_HUMAN;RAB6B_HUMAN;RB39A_HUMAN	1	6166.43	17549.8	14855.1	16844.2	22180.4	16841.1	12404.7	12985.8	20310.7
P20585	DNA mismatch repair protein Msh3	MSH3	P20585	P20585;A0A384MDZ1;A0A590UJN8;A0A590UJW0;A0A590UKC9;A8K1E1	MSH3	DNA mismatch repair protein Msh3	MSH3_HUMAN	3	2434.64		1843.07	3832.09	2718.33
P20618	Proteasome subunit beta type-1	PSMB1	P20618	P20618;A0A140VK45;Q53FT8	PSMB1	Proteasome subunit beta type-1	PSB1_HUMAN	1	3854.33	8138.66	9269.59		14607.7	8335.34	2886.15	12733.9	5176.77
P20700	Lamin-B1	LMNB1	P20700	P20700;A0A0D9SFE5;A0A0D9SFY5;E9PBF6;Q6DC98	LMNB1	Lamin-B1	LMNB1_HUMAN	7	6333.83	15310	9385.74	13519.9	12253.4	14289.9	8505.95	9471.96	8406.23
P20701	Integrin alpha-L	ITGAL	P20701	P20701;B2RAL6;A0A7I2V4B0	ITGAL	Integrin alpha-L	ITAL_HUMAN	1			5264.13	3375.01			4485.57	3568.87
P20742	Pregnancy zone protein	PZP	P20742	P20742;B2R950;F5GXY0	PZP	Pregnancy zone protein	PZP_HUMAN	1		3543.42	3306.3	3811.95	2711.17			2701.5
P20929	Nebulin	NEB	P20929	P20929;Q14214	NEB	Nebulin	NEBU_HUMAN	1	670.438					3025.32			3403.46
P20930	Filaggrin	FLG	P20930	P20930;I0B0K3;I0B0K4;I0B0K5;I0B0K6;I0B0K7;I0B0K8;Q05331;Q4JFL9	FLG	Filaggrin	FILA_HUMAN	1	14361.6	20933.2	22261	28654.1	34129.5	33708.8	33396.3	35455.5	36169.1
P21281	V-type proton ATPase subunit B, brain isoform	ATP6V1B2	P21281	P21281;A0A140VK65;H0YC04;Q59HF3	ATP6V1B2	V-type proton ATPase subunit B, brain isoform	VATB2_HUMAN	3	7013.61	2751.79	3973.78	2528.98	4545.13	3637.3	13868.1	1707.69
P21333	Filamin-A	FLNA	P21333	P21333;A6NDY9;Q60FE5;Q60FE6;Q6NXF2;Q8TES4;Q96C61	FLNA	Filamin-A	FLNA_HUMAN	1	37962.4	17114.7	28184.3	28458	28933	28420.9	20604.8	14842.7	8624.64
P21359	Neurofibromin	NF1	P21359	P21359;A0A8I5KWR6;A0A8Q3WL04;A0A8Q3WL49;H0UIC3;H0Y465;J3KRT8;J3KSB5;J3QQN8;Q59FX3	NF1	Neurofibromin	NF1_HUMAN	1	1736.17	1772.17		2692.32	1188.95	901.094	1817.84
P21399	Cytoplasmic aconitate hydratase	ACO1	P21399	P21399;V9HWB7;Q9HBB2	ACO1	Cytoplasmic aconitate hydratase	ACOHC_HUMAN	1		2810.27		3889.36		3099.11		6171.32	3996.71
P21741	Midkine	MDK	P21741	P21741;E9PLM6;E9PPJ5	MDK	Midkine	MK_HUMAN	3	3019.41	14779.2	19065.6	9430.67	13010.2	11930.5	3368.32	3889.07
P21796	Voltage-dependent anion-selective channel protein 1	VDAC1	P21796	P21796;A0A1L1UHR1;B3KTS5;B4DEI3	VDAC1	Voltage-dependent anion-selective channel protein 1	VDAC1_HUMAN	3	11028.7	7130.58	9959.51	12930	12943.2	11158.6	14557.1	8104.74	9961.3
P21912	Succinate dehydrogenase [ubiquinone] iron-sulfur subunit, mitochondrial	SDHB	P21912	P21912	SDHB	Succinate dehydrogenase [ubiquinone] iron-sulfur subunit, mitochondrial	SDHB_HUMAN	1	5634.89	4262.21	1531.72	2485.64	4777.67		3542.67
P22033	Methylmalonyl-CoA mutase, mitochondrial	MMUT	P22033	P22033;A0A024RD82;A0A0S2Z4X4;A0A2S1PH09;A0A2S1PH13;A0A2S1PH16;A0A2S1PH20;A0A2S1PH23;A0A2S1PH31;A0A2S1PH34;A0A2S1PH46;B2R6K1;T1WHH0;A0A0G3IFT0	MMUT	Methylmalonyl-CoA mutase, mitochondrial	MUTA_HUMAN	1	2324.28			1704.83
P22061	Protein-L-isoaspartate(D-aspartate) O-methyltransferase	PCMT1	P22061	P22061;A0A0A0MRJ6;A0A384MDK7;A0A3F2YNX8;B7Z972;F6S8N6	PCMT1	Protein-L-isoaspartate(D-aspartate) O-methyltransferase	PIMT_HUMAN	2	17854.1	16624	12405.6	20324.8	19099.1	18431.2	12038.3	7015.8	6102.27
P22087	rRNA 2'-O-methyltransferase fibrillarin	FBL	P22087	P22087;M0QXL5;M0R0P1;M0R1H0;M0R299;M0R2B0;M0R2Q4;M0R2U2;Q96BS4;B4DLD4	FBL	rRNA 2'-O-methyltransferase fibrillarin	FBRL_HUMAN	8	75942.8	257155	185592	134722	166307	166082	58240.5	52712.4	44559.9
P22102	Trifunctional purine biosynthetic protein adenosine-3	GART	P22102	P22102;Q59HH3;Q3B7A7;Q15374;F8WD69	GART	Trifunctional purine biosynthetic protein adenosine-3	PUR2_HUMAN	1	10529.3	2572.83	2752.08	6174.27	3922.18	6118.92			882.201
P22234	Bifunctional phosphoribosylaminoimidazole carboxylase/phosphoribosylaminoimidazole succinocarboxamide synthetase	PAICS	P22234	P22234;D6RF62;E9PBS1	PAICS	Bifunctional phosphoribosylaminoimidazole carboxylase/phosphoribosylaminoimidazole succinocarboxamide synthetase	PUR6_HUMAN	6	61995.5	10673.5	8463.28	23134.9	24891.4	25361.6	9152.36	6571.19	4477.35
P22314	Ubiquitin-like modifier-activating enzyme 1	UBA1	P22314	P22314;A0A024R1A3	UBA1	Ubiquitin-like modifier-activating enzyme 1	UBA1_HUMAN	1	4280.76	4675.54	5943.95	4497.85	5246.65	3643.24		2566.01	2013.3
P22392	Nucleoside diphosphate kinase B	NME2	P22392	P22392;O60361;Q32Q12;Q6FHN3	NME2	Nucleoside diphosphate kinase B	NDKB_HUMAN	1	19197.5	3411.7	4689.49	9564.37	9142.97	8185.05	4342.5	6605.97	5149.31
P22528	Cornifin-B	SPRR1B	P22528	P22528;P35321;B7ZLF8	SPRR1B	Cornifin-B	SPR1B_HUMAN	1	74147.2	61424.1	80182.9	68580.4	79050.8	106940	60789.7	77742.7	134428
P35326	Small proline-rich protein 2D	SPRR2B	P22532;P35325	P35326;P22531;P22532;P35325;Q9BYE4	SPRR2B;SPRR2D	Small proline-rich protein 2D	SPR2B_HUMAN;SPR2D_HUMAN	1	34807.8	32056.3	26601.8	40734.8	42528.2	53229.5	34520.5	41494.2	63400.7
P22626	Heterogeneous nuclear ribonucleoproteins A2/B1	HNRNPA2B1	P22626	P22626;A0A024RA28;A0A087WUI2;A0A384NL58;A0A7I2V323;A0A7I2V3P1;A0A7I2V3P7;A0A7I2V4I6;A0A7I2V4N1;A0A7I2V4S4;I6L957	HNRNPA2B1	Heterogeneous nuclear ribonucleoproteins A2/B1	ROA2_HUMAN	3	1048730	1741630	3271120	2740070	2716290	2678420	1580490	3133160	3474100
P22694	cAMP-dependent protein kinase catalytic subunit beta	PRKACB	P22694	P22694;A0A087WVC4;B2RB89;B4E2L0;B7ZA00;B1APF7;B1APF8;B1APF9;B1APG0;B1APG1;B1APG2;B1APG3	PRKACB	cAMP-dependent protein kinase catalytic subunit beta	KAPCB_HUMAN	1	1120.92						1440.52
P22695	Cytochrome b-c1 complex subunit 2, mitochondrial	UQCRC2	P22695	P22695;H3BRG4	UQCRC2	Cytochrome b-c1 complex subunit 2, mitochondrial	QCR2_HUMAN	1	6106.93	3741.61	5105.14	6346.69	5291.67	6605.9	4995.54		4870.19
P22735	Protein-glutamine gamma-glutamyltransferase K	TGM1	P22735	P22735;A8K5N5;B0AZM8;B0AZN7;H0YLT9	TGM1	Protein-glutamine gamma-glutamyltransferase K	TGM1_HUMAN	1	15664.7	15826	19520.2	30521.4	26199	28375.8	19467.9	27667.2	33519.7
P23246	Splicing factor, proline- and glutamine-rich	SFPQ	P23246	P23246;A0A384N5Z8;A0A8Q3WMA7;Q6PIX2;Q86VG2;Q9BSV4	SFPQ	Splicing factor, proline- and glutamine-rich	SFPQ_HUMAN	18	349520	401963	590255	630008	674644	648472	564386	819991	620261
P23258	Tubulin gamma-1 chain	TUBG1	P23258	P23258;Q9NRH3;A0A1B4Z394;A0A7P0T9G6;K7EIS0;K7EKE5	TUBG1	Tubulin gamma-1 chain	TBG1_HUMAN	5	18971	11993.4	17502.3	17519.2	15180.6	19299.2	21833.6	13031.4	16836.2
P23284	Peptidyl-prolyl cis-trans isomerase B	PPIB	P23284	P23284;A0A7P0T7U3;A0A7P0TB45;A0A7P0Z497;V9HWC6	PPIB	Peptidyl-prolyl cis-trans isomerase B	PPIB_HUMAN	1	29732.4	47922.4	64947.6	83711.4	86662.5	64278.6	70072.8	88341	92906.7
P23368	NAD-dependent malic enzyme, mitochondrial	ME2	P23368	P23368;A0A1W2PPH1;A0A1W2PQ37;A0A1W2PQF8;A0A1W2PQH3;A0A1W2PQT3;A0A1W2PQY8;A0A1W2PR68;A0A1W2PQH4;A0A1W2PRH1;A0A1W2PRS2;A0A1W2PRY9	ME2	NAD-dependent malic enzyme, mitochondrial	MAOM_HUMAN	1					3364.55
P23396	40S ribosomal protein S3	RPS3	P23396	P23396;E9PL09;Q53G83;E9PPU1;E9PJH4;E9PK82;E9PQ96;F2Z2S8;H0YCJ7;H0YF32	RPS3	40S ribosomal protein S3	RS3_HUMAN	2	662358	584072	842445	717164	726958	720092	550548	359634	226187
P23490	Loricrin	LORICRIN	P23490	P23490;O60354;Q6FHY3	LORICRIN	Loricrin	LORI_HUMAN	3	22454.5	17252	22581.9	22342.7	25601	30047.7	25949.9	22533.6	23502.7
P23526	Adenosylhomocysteinase	AHCY	P23526	P23526;A0A384MTQ3;Q1RMG2	AHCY	Adenosylhomocysteinase	SAHH_HUMAN	9	33246.1	14875	14359.9	23014	20962.2	23884.1	11965.5	12307.6	40030
P23528	Cofilin-1	CFL1	P23528	P23528;Q9Y281;B4E112;E9PK25;E9PLJ3;E9PP50;E9PQB7;G3V1A4;V9HWI5;Q549N0	CFL1	Cofilin-1	COF1_HUMAN	1	16579.7	12328.4	6289.36	16076.5	13844.4	16208	8751.49	16522.5	5471
P23588	Eukaryotic translation initiation factor 4B	EIF4B	P23588	P23588;E7EX17;B4DEP6;B4DRM3;B4DS01;Q7Z5Y0	EIF4B	Eukaryotic translation initiation factor 4B	IF4B_HUMAN	9	134462	38660.8	182970	301572	316128	301691	618953	384422	206035
P23919	Thymidylate kinase	DTYMK	P23919	P23919;Q6FGU2;G5E9E9	DTYMK	Thymidylate kinase	KTHY_HUMAN	1	12600	11339.2	17701.7	21403.3	21429.7	23721.4	25450.1	27479.9	33289
P23921	Ribonucleoside-diphosphate reductase large subunit	RRM1	P23921	P23921;B4DNN4;B4DS95;B4E0I8;Q53GZ5;B4DXB0;B4DXD1;E9PL69	RRM1	Ribonucleoside-diphosphate reductase large subunit	RIR1_HUMAN	2	3213.78	782.482		2592.88	3572.54	3353.47	874.175
P24390	ER lumen protein-retaining receptor 1	KDELR1	P24390;P33947	P24390;P33947;A0A024QZT7;M0R1Y2;Q96H29	KDELR1;KDELR2	ER lumen protein-retaining receptor 1	ERD21_HUMAN;ERD22_HUMAN	1	8724.65
P24534	Elongation factor 1-beta	EEF1B2	P24534	P24534;A0A024R3W7;C9JZW3;F2Z2G2;F8WF65	EEF1B2	Elongation factor 1-beta	EF1B_HUMAN	1	35166.5	46438.2	43502.8	56234.1	51660.5	42862.7	13766.8	42285.2	17306.1
P24928	DNA-directed RNA polymerase II subunit RPB1	POLR2A	P24928	P24928;A0A6Q8PGB0;B4DET1	POLR2A	DNA-directed RNA polymerase II subunit RPB1	RPB1_HUMAN	3	7181.62	4533.84	8305.3	6088.92	10488.3	7130.41	8995.8	4897.84
P24941	Cyclin-dependent kinase 2	CDK2	P24941	P06493;P24941;Q00526;A0A024RB77;A0A024QZJ8;A0A024QZP7;A0A024RB10;E7ESI2;G3V5T9;A0A024R8R3;B4DDL9;B7Z3D6;E5RIU6;G3V317;I6L9I5;Q5H9N4	CDK2	Cyclin-dependent kinase 2	CDK2_HUMAN	1	5231.41	1414.79	2896.19	2629.04	2596.65	2716.81	3078.62	4098.12
P25189	Myelin protein P0	MPZ	P25189	P25189;A0A5F9ZI26;Q14902	MPZ	Myelin protein P0	MYP0_HUMAN	1	7757.45	7928.37	6131.26	31249	11071.1	6351.84	4924.56	6548.72	2612.52
P25205	DNA replication licensing factor MCM3	MCM3	P25205	P25205;A0A0S2Z4T1;A0A0S2Z492;A0A499FHX9;B2R7C5;B4DS46;B4DUQ9;J3KQ69;Q53HJ4;Q8NHX6	MCM3	DNA replication licensing factor MCM3	MCM3_HUMAN	5	7791.65	6113.5	10213.8	6469.47	5560.11	5821.58	6184.17	5110.34
P25311	Zinc-alpha-2-glycoprotein	AZGP1	P25311	P25311;A0A140VK00;A0JLQ0;C9JEV0	AZGP1	Zinc-alpha-2-glycoprotein	ZA2G_HUMAN	7	29248.6	46460.8	47096.7	67374	72716.4	70625.3	59048.5	86801.3	87408.9
P25398	40S ribosomal protein S12	RPS12	P25398	P25398	RPS12	40S ribosomal protein S12	RS12_HUMAN	9	142063	80053.7	132728	137476	125077	120409	113871	106890	85872.1
P25705	ATP synthase subunit alpha, mitochondrial	ATP5F1A	P25705	P25705;V9HW26;B4DGW3;K7EJP1;K7EK77;K7ENJ4;K7EQH4;K7ERX7	ATP5F1A	ATP synthase subunit alpha, mitochondrial	ATPA_HUMAN	1	91688.7	118432	154450	137025	147734	160659	122250	109184	137625
P25786	Proteasome subunit alpha type-1	PSMA1	P25786	P25786;B4DEV8;B4E0X6;F5GX11;V9HW55	PSMA1	Proteasome subunit alpha type-1	PSA1_HUMAN	1	13676	18513.4	25656.3	19041.8	20103.5	14744.9	12852.3	19174	24845.4
P25787	Proteasome subunit alpha type-2	PSMA2	P25787	P25787;A0A024RA52;A0A7I2V2H3;Q53GF5;H3BT36	PSMA2	Proteasome subunit alpha type-2	PSA2_HUMAN	1	1161.35	911.116	4126.73	2518.93		2193.47	1700.78		1162.32
P25788	Proteasome subunit alpha type-3	PSMA3	P25788	P25788;A0A140VK43;Q6IB71;G3V4X5	PSMA3	Proteasome subunit alpha type-3	PSA3_HUMAN	1	2823.08	5539.2	8695	5134.77	5733.98	6942.9	5567.45	4655.95	2240.67
P25789	Proteasome subunit alpha type-4	PSMA4	P25789	P25789;H0YL69;H0YLC2;H0YMA1;H0YMZ1;B2RDG0;H0YLS6;H0YMI6	PSMA4	Proteasome subunit alpha type-4	PSA4_HUMAN	1	13854.4	14760.8	14361.9	16370.6	20911.3	20369.2	21629	17956	22641.8
P26196	Probable ATP-dependent RNA helicase DDX6	DDX6	P26196	P26196;B2R858	DDX6	Probable ATP-dependent RNA helicase DDX6	DDX6_HUMAN	14	40734.1	19615.4	33768.7	49478	45546	48070.2	87662.4	39901.1	17397.6
P26358	DNA (cytosine-5)-methyltransferase 1	DNMT1	P26358	P26358;A0A7I2V490;A0A7I2V5D0;A0A7I2V5F1;A0A7I2YQA8;A0A7I2YQQ0;A0A024R7E3;A0A7I2V5F6;A0A7I2V2G5;A0A7I2V3F8;K7EIZ6;K7EJL0;K7EMU8	DNMT1	DNA (cytosine-5)-methyltransferase 1	DNMT1_HUMAN	1	3844.26	2654.49	1710.91	1987.88	2702.14	5124.46	843.77
P26368	Splicing factor U2AF 65 kDa subunit	U2AF2	P26368	P26368;B5BU25;K7ENG2	U2AF2	Splicing factor U2AF 65 kDa subunit	U2AF2_HUMAN	13	88392.9	180189	112535	130473	125145	131927	63367.6	77838.4	45755.8
P26373	60S ribosomal protein L13	RPL13	P26373	P26373;A8K4C8;Q6NZ55;H3BUK8;J3KS98;O60250	RPL13	60S ribosomal protein L13	RL13_HUMAN	2	908356	1939220	945614	1184300	1154350	1190860	129517	88606.6	39488.7
P26599	Polypyrimidine tract-binding protein 1	PTBP1	P26599	O95758;P26599;A0A0U1RRM4;A0A6Q8PEX4;A0A7I2V4H6;A0A7I2V621;A6NLN1;A0A024R163;K7EKJ7;K7ELW5;K7ES59;Q59H49;X6R242	PTBP1	Polypyrimidine tract-binding protein 1	PTBP1_HUMAN	1	147704	81159.7	118643	123609	136836	121782	119913	81669.8	29243.9
P26640	Valine--tRNA ligase	VARS1	P26640	P26640;A0A024RCN6;A0A140T936;A0A1U9X9A1;A0A1U9X9A3;A0A1U9X9C1;A0A1U9X9C4;A0A1U9X9C7;A0A1U9X9C8;A0A1U9X9D5;B4DT32	VARS1	Valine--tRNA ligase	SYVC_HUMAN	1	10715	4935.85	4362.05	1815.21	10787.6	14854.3	9838.62
P26641	Elongation factor 1-gamma	EEF1G	P26641	P26641;Q53YD7	EEF1G	Elongation factor 1-gamma	EF1G_HUMAN	3	68632.5	50377.3	42827	59680.5	58313.3	67704.6	64905.3	40591.1	14499
P27348	14-3-3 protein theta	YWHAQ	P27348	P27348;B4DMT8;E9PG15;Q53S41	YWHAQ	14-3-3 protein theta	1433T_HUMAN	1	288624	86841.7	131377	149609	147438	171596	49050	51429	51110.3
L7RXH5	Mitogen-activated protein kinase 3	MAPK3	P27361	L7RXH5;P27361;P28482;P31152;Q16659;Q1HBJ4;B4DHN0;E9PBK7;E9PJF0;E9PQW4;Q499G7;Q7Z3H5;Q8NHX0;B3KR49;B4E104;H0YDH9;K7ELV1;K7EN18	MAPK3	Mitogen-activated protein kinase 3	MK03_HUMAN	1	30099.3	16120.4	17798.2	17252.5	19524.6	19145.3	751.98	6540.25	3592.71
P27448	MAP/microtubule affinity-regulating kinase 3	MARK3	P27448	P27448;A0A7I2V2E3;A0A7I2V2N8;A0A7I2V2U9;A0A7I2V3B9;A0A7I2V3I9;A0A7I2V409;A0A7I2V4G7;A0A7I2V4K8;A0A7I2V5G3;A0A7I2V639;A0A7I2YQF7;B4DKN1;H0YIY6;H0YJI9;H0YKP9;H0YNV4;J3KNR0;Q86U11;A0A7I2V2I9;A0A7I2V3C6;A0A7I2V3K2;A0A7I2V3P5;A0A7I2V4T2	MARK3	MAP/microtubule affinity-regulating kinase 3	MARK3_HUMAN	1	9112.86	6124.61	7275.86	8860.87	9591.24	8354.57	3511.64	6865.83
P27482	Calmodulin-like protein 3	CALML3	P27482	P27482	CALML3	Calmodulin-like protein 3	CALL3_HUMAN	1	4761.7	5907.53	9047.22		7823.89	6255.71	6633.99	5415.65	6747.64
P27635	60S ribosomal protein L10	RPL10	P27635	P27635;Q96L21;F8W7C6;X1WI28;X5D2T3;H7C123;H7C2C5	RPL10	60S ribosomal protein L10	RL10_HUMAN	6	641958	848277	550534	559118	588264	566589	140551	81015.3	27187
P27694	Replication protein A 70 kDa DNA-binding subunit	RPA1	P27694	P27694	RPA1	Replication protein A 70 kDa DNA-binding subunit	RFA1_HUMAN	1	6861.06	7719.6	11097.5	8549.52	14416.9	7501.5	10301
P27708	CAD protein	CAD	P27708	P27708;F8VPD4;Q53SY7	CAD	CAD protein	PYR1_HUMAN	38	87051.5	37867.3	47084.1	46262.3	48767.5	56115.6	19902.7	18643.9	11167
P27816	Microtubule-associated protein 4	MAP4	P27816	P27816;A0A024R2V0;A0A804HKE7;E7EVA0;F8W9U4;H0Y2V1;H7C4C5;Q86Y04;Q8NDS5;B4DSQ1	MAP4	Microtubule-associated protein 4	MAP4_HUMAN	2	11745.4	12809.6	36002.1	14848.2	14915.4	16229.7	4283.78	5219.43	4126.84
P27824	Calnexin	CANX	P27824	P27824;A0A7P0T840;A0A7P0T8G1;A0A7P0T937;A0A7P0T9L0;A0A7P0TAE9;A0A7P0TAR9;A0A7P0TB65;A0A7P0Z484;A0A7P0Z4D6;D6RGY2;Q6ZP56	CANX	Calnexin	CALX_HUMAN	1	3424.88	425.882			6272.33
P28066	Proteasome subunit alpha type-5	PSMA5	P28066	P28066;A0A109NGN6;Q5U0A0	PSMA5	Proteasome subunit alpha type-5	PSA5_HUMAN	4	5407.71	3386.41	6635.4	4683.29	5909.21	6461.45	4319.2	4991.57	2189.49
P28070	Proteasome subunit beta type-4	PSMB4	P28070	P28070;A0A140VK46	PSMB4	Proteasome subunit beta type-4	PSB4_HUMAN	1	3791.62			9780.3	7961.47	8241.01
P28072	Proteasome subunit beta type-6	PSMB6	P28072	P28072;Q6IAT9	PSMB6	Proteasome subunit beta type-6	PSB6_HUMAN	2	3511.28	6732.67	8148.75	8614.72	5502.59	8803.37	6716.06	9821.87	11865
P28074	Proteasome subunit beta type-5	PSMB5	P28074	P28074;H0YJM8	PSMB5	Proteasome subunit beta type-5	PSB5_HUMAN	1	4679.52	6909.88	5226.34	5113.31	6723.79	8549.97	6679.11	5884.68	7022.2
P28288	ATP-binding cassette sub-family D member 3	ABCD3	P28288	P28288;A0A3B3ITW3;B4DL07;B4DZ22	ABCD3	ATP-binding cassette sub-family D member 3	ABCD3_HUMAN	3	6348.41	1255.26			4228.48	2020.35
P28331	NADH-ubiquinone oxidoreductase 75 kDa subunit, mitochondrial	NDUFS1	P28331	P28331;A0A291FIZ5;E5KRK5;B4DJ81;Q9P1A0	NDUFS1	NADH-ubiquinone oxidoreductase 75 kDa subunit, mitochondrial	NDUS1_HUMAN	3	5491.83	10385.6	5432.84	6964.3	6421.21	7887.9	5603.73	3784.31	2328.09
P28340	DNA polymerase delta catalytic subunit	POLD1	P28340	P28340;A0A024R4F4;A0A087WYJ2;A0A2R8Y705;M0R2B7;A0A2R8Y7K6;M0QZR8;Q308M6;Q59FA0	POLD1	DNA polymerase delta catalytic subunit	DPOD1_HUMAN	2	32005	5937.74	8668.31	12542.9	15517.2	11377.9	1622.95	5901.14
P28370	Probable global transcription activator SNF2L1	SMARCA1	P28370	P28370;B7ZLQ5;A0A0A0MRP6;Q86UA8;D7EZH4	SMARCA1	Probable global transcription activator SNF2L1	SMCA1_HUMAN	1	6738.9	8796.62	11626.8
P28482	Mitogen-activated protein kinase 1	MAPK1	P28482	P28482;Q1HBJ4;B4DHN0;Q499G7	MAPK1	Mitogen-activated protein kinase 1	MK01_HUMAN	7	33207.8	16885.6	21385	16500.1	18841.6	21571	9789.9
P29144	Tripeptidyl-peptidase 2	TPP2	P29144	P29144;A0A494C0U1;A0A494C1B8;Q5VZU9;B7Z920;A0A494C1L2	TPP2	Tripeptidyl-peptidase 2	TPP2_HUMAN	1	10812.6	17059.7	12788.1	16348.1	15033.5	15806.9	9810.48	11403	12250.2
P29372	DNA-3-methyladenine glycosylase	MPG	P29372	P29372;A2IDA3;Q1W6H1	MPG	DNA-3-methyladenine glycosylase	3MG_HUMAN	5	9810.88	12426	7973.95	9841.03	10041.9	10431	9146.32	10656.7	3403.39
P29401	Transketolase	TKT	P29401	P29401;V9HWD9;A0A0K0K1H9;B3KPZ8;B3KSI4;B4DVU1;B4E022;Q53EM5	TKT	Transketolase	TKT_HUMAN	1	4439.26	5608.17	3495.73	6679.25	8383.74	1790.95	2792.56	3370.02	12119.2
P29508	Serpin B3	SERPINB3	P29508	P29508;P48594;C9JZ65;H0Y5H9;Q5K633;Q5K634;Q5K684;Q86W03;Q86W05;Q9BYF7	SERPINB3	Serpin B3	SPB3_HUMAN	3	44594	56243.9	91966.3	112416	106587	98834.3	84996.9	140067	152008
P29558	RNA-binding motif, single-stranded-interacting protein 1	RBMS1	P29558	P29558;A0A0S2Z499;A0A0S2Z4B3;B4DN88;E7ETU5;Q5CZ65;Q5CZ66	RBMS1	RNA-binding motif, single-stranded-interacting protein 1	RBMS1_HUMAN	1	21024.1	19814.9	34653.3	32411.4	33490.6	37759.6	13622.8	46618.2	25047.3
P29590	Protein PML	PML	P29590	P29590;Q15156;A0A2Z5DI29;A4VCI9;H3BT29;H3BT57;H3BUJ5;H3BVD2;Q05835;Q59GQ8;Q59H09;Q9BZY1	PML	Protein PML	PML_HUMAN	1	2544.39	2421.25	4105.74		4298.4
P29597	Non-receptor tyrosine-protein kinase TYK2	TYK2	P29597	P29597;A0A024R7E4;A0A8E7DA23;B4E123;E9PM19;A0A8V8TN55;A0A8V8TPJ0	TYK2	Non-receptor tyrosine-protein kinase TYK2	TYK2_HUMAN	1	39354.6	69180	85220	85712.4	77990.4	77824	67446.3	59638.6	53296.8
P29692	Elongation factor 1-delta	EEF1D	P29692	P29692;A0A087X1X7;E9PK01;E9PRY8;B2RAR6;D3DWK1;E9PI39;E9PIZ1;E9PL12;E9PMW7;E9PPR1;E9PQ49;H0YCK7;Q71RH4;Q9H7G6	EEF1D	Elongation factor 1-delta	EF1D_HUMAN	1	50930.2	30992.5	25516.3	76397.7	60920.8	83832.9	140898	67945.5	31694.4
P29966	Myristoylated alanine-rich C-kinase substrate	MARCKS	P29966	P29966;Q6NVI1	MARCKS	Myristoylated alanine-rich C-kinase substrate	MARCS_HUMAN	2	2305.79	1754.83	2853.37	1572.55	2791.05	5057.9	1216.42
P30041	Peroxiredoxin-6	PRDX6	P30041	P30041;V9HWC7;A4UCS6	PRDX6	Peroxiredoxin-6	PRDX6_HUMAN	2	11382.5	7028.33	10083.5	12719.7	12388.5	17316.1	9960.27	8951.82	8894.8
P30044	Peroxiredoxin-5, mitochondrial	PRDX5	P30044	P30044;V9HW35	PRDX5	Peroxiredoxin-5, mitochondrial	PRDX5_HUMAN	2	3830.13		4745.57	11000	2838.5		4552.28	2444.66	3132.63
P30048	Thioredoxin-dependent peroxide reductase, mitochondrial	PRDX3	P30048	P30048;A0A384MTR2;Q53HC2	PRDX3	Thioredoxin-dependent peroxide reductase, mitochondrial	PRDX3_HUMAN	4	6798.12	5953.06	7083.45	8164.68	6288.29	5168.07	4895.02	3967.9	3628.08
P30050	60S ribosomal protein L12	RPL12	P30050	P30050;Q59FI9;D3DS95	RPL12	60S ribosomal protein L12	RL12_HUMAN	4	979509	1800180	1343650	1247120	1224600	1216840	452612	396033	213252
P30084	Enoyl-CoA hydratase, mitochondrial	ECHS1	P30084	P30084;A0A384MDW7	ECHS1	Enoyl-CoA hydratase, mitochondrial	ECHM_HUMAN	2	8060.22	9115.88							9209.13
P30086	Phosphatidylethanolamine-binding protein 1	PEBP1	P30086	P30086;B4DRT4;D9IAI1	PEBP1	Phosphatidylethanolamine-binding protein 1	PEBP1_HUMAN	1	1563.55	3132.22	3823.72	6043.65	10616	7064.58	6615.12	11444.8	6019.42
P30101	Protein disulfide-isomerase A3	PDIA3	P30101	P30101;V9HVY3;A0A8I5KS72;A0A8I5KW00;A0A8I5KW33;A0A8I5KXC9;A0A8I5QKQ5;B3KQT2;B3KQT9;B4DDM1;B4DJ98	PDIA3	Protein disulfide-isomerase A3	PDIA3_HUMAN	1	4588.73	7681.58	6210.42	8682.42	8602.06	10882.8	8388.43	11324.2	19893.4
P30153	Serine/threonine-protein phosphatase 2A 65 kDa regulatory subunit A alpha isoform	PPP2R1A	P30153	P30153;A8K7B7;A8K3H8;B3KQV6;B4DDF7;B4DE69;B4DQY1;C9J9C1;Q8NB89	PPP2R1A	Serine/threonine-protein phosphatase 2A 65 kDa regulatory subunit A alpha isoform	2AAA_HUMAN	12	289881	150406	165760	160885	155899	158174	28237.5	15194.9	13739.8
P30154	Serine/threonine-protein phosphatase 2A 65 kDa regulatory subunit A beta isoform	PPP2R1B	P30154	P30154;A8K8B0;B7Z1G3	PPP2R1B	Serine/threonine-protein phosphatase 2A 65 kDa regulatory subunit A beta isoform	2AAB_HUMAN	3	16813.1	12446.4	6314.8	12204.3	11035.9	11759.3		15387.1
P30260	Cell division cycle protein 27 homolog	CDC27	P30260	P30260;G5EA36;B4DL80	CDC27	Cell division cycle protein 27 homolog	CDC27_HUMAN	4	38796.4	23278.2	33993.8	25813.8	24701.2	28755	8607.47	7034.25	25350.8
P30414	NK-tumor recognition protein	NKTR	P30414	P30414;Q6M1B8	NKTR	NK-tumor recognition protein	NKTR_HUMAN	3	5347.78	6373.68	6385.42	4642.88	10637.3	6855.46	3984.18	1342.48	2369.36
O60551	Glycylpeptide N-tetradecanoyltransferase 1	NMT1	P30419	O60551;P30419;Q5VUC6;A0A7I2V539;B2RCF3;B3KT39;B4DHU9;B4DXS1;Q5VUC7;Q96HI4	NMT1	Glycylpeptide N-tetradecanoyltransferase 1	NMT1_HUMAN	1	2890.94	7623.35	10761.2	9074.54	3755.7	7508.32	5791.59
P30622	CAP-Gly domain-containing linker protein 1	CLIP1	P30622	P30622;A0A024RBR1;F5H0N7;F5H6A0;J3KP58;O43667;Q59GJ4;Q6P5Z9;Q6Q318	CLIP1	CAP-Gly domain-containing linker protein 1	CLIP1_HUMAN	1	80492.5	123151	178667	193496	205685	208853	178369	226213	263911
P30825	High affinity cationic amino acid transporter 1	SLC7A1	P30825	P30825;A0A024RDQ9;B2R728;Q5JR49	SLC7A1	High affinity cationic amino acid transporter 1	CTR1_HUMAN	1		7295.91	16642.7	11382.5	5066.74	14238.8
P30837	Aldehyde dehydrogenase X, mitochondrial	ALDH1B1	P30837	P30837;A0A384MTJ7;B4DLJ0	ALDH1B1	Aldehyde dehydrogenase X, mitochondrial	AL1B1_HUMAN	1	779.023	7702.97	3337.82			1859.77			4114.52
P30876	DNA-directed RNA polymerase II subunit RPB2	POLR2B	P30876	P30876;B4DH29;B4DHJ3;C9J2Y9;C9J4M6	POLR2B	DNA-directed RNA polymerase II subunit RPB2	RPB2_HUMAN	1	27197.2	18964.7	23563.1	22971.5	28682.4	30823.4	17430.8	16270.5	14354
P31025	Lipocalin-1	LCN1	P31025	P31025;A0A024R8D7	LCN1	Lipocalin-1	LCN1_HUMAN	5	29080.6	48159.5	75576.9	93962.1	83233.3	90873.1	94240.1	75669	121397
P31040	Succinate dehydrogenase [ubiquinone] flavoprotein subunit, mitochondrial	SDHA	P31040	P31040;A0A024QZ30;B4DYN5;D6RFM5;Q0QF12;A0A494C1T6;B3KT34;B7Z6J5	SDHA	Succinate dehydrogenase [ubiquinone] flavoprotein subunit, mitochondrial	SDHA_HUMAN	1	4207.53	2160.48	1797.88		1644.48	4963.8	3466.64	6505.51	7590.55
P31151	Protein S100-A7	S100A7	P31151	P31151;Q86SG5	S100A7	Protein S100-A7	S10A7_HUMAN	4	53015.1	74553.6	81787.2	119377	112229	122209	143435	156226	158174
P31153	S-adenosylmethionine synthase isoform type-2	MAT2A	P31153	P31153;A0A140VJP5;B4DEX8	MAT2A	S-adenosylmethionine synthase isoform type-2	METK2_HUMAN	3	9834.32	7077.29	5210.59	5299.09	8543.96	4943.92	4254.15	3733.71	4348.23
P31327	Carbamoyl-phosphate synthase [ammonia], mitochondrial	CPS1	P31327	P31327;A0A024R454;A8K134;Q5R206;Q5R208;Q5R209;Q5R210	CPS1	Carbamoyl-phosphate synthase [ammonia], mitochondrial	CPSM_HUMAN	2		9062.72		15790	16042.7	15640.4			62499.1
P31350	Ribonucleoside-diphosphate reductase subunit M2	RRM2	P31350	P31350;A0A286YFD6;D6W4Z6;Q9UKM0	RRM2	Ribonucleoside-diphosphate reductase subunit M2	RIR2_HUMAN	1	1437.34		909.952		2026.48		665.732
P31483	Cytotoxic granule associated RNA binding protein TIA1	TIA1	P31483	P31483;F8W8I6;C9JTN7;E5RGV5;H7BY49;Q59G98	TIA1	Cytotoxic granule associated RNA binding protein TIA1	TIA1_HUMAN	1	2827.26	2470.33			5876.58	6291.56	5218.31		657.83
P31689	DnaJ homolog subfamily A member 1	DNAJA1	P31689	P31689;B7Z5C0;Q9NXZ8	DNAJA1	DnaJ homolog subfamily A member 1	DNJA1_HUMAN	5	12895.4	5893.36	7271.28	10931.4	8631.72	8633.15	5366.3	2518.15	3334.3
P31930	Cytochrome b-c1 complex subunit 1, mitochondrial	UQCRC1	P31930	P31930	UQCRC1	Cytochrome b-c1 complex subunit 1, mitochondrial	QCR1_HUMAN	1	14351	6106.42	7045.04	5852.5	10049.8	14457.4	8509.86	11557.8	14079.9
P31939	Bifunctional purine biosynthesis protein ATIC	ATIC	P31939	P31939;V9HWH7;B4DP06;C9JLK0	ATIC	Bifunctional purine biosynthesis protein ATIC	PUR9_HUMAN	1	4651.32	6601.1	5004.61	8004.03	12536.1	12548.1	11832.2	11128.7	15575.6
P31942	Heterogeneous nuclear ribonucleoprotein H3	HNRNPH3	P31942	P31942;A0A024QZK8;A0A024QZP1;B4DHY1;Q53F48	HNRNPH3	Heterogeneous nuclear ribonucleoprotein H3	HNRH3_HUMAN	7	187231	348358	853919	554213	543724	544584	358705	399366	777368
P31943	Heterogeneous nuclear ribonucleoprotein H	HNRNPH1	P31943	P31943;A0A384MEJ3;G8JLB6;H0YB39	HNRNPH1	Heterogeneous nuclear ribonucleoprotein H	HNRH1_HUMAN	1	312085	301768	606017	567610	585944	572836	653229	626446	554094
P31944	Caspase-14	CASP14	P31944	P31944;B2CIS9;A9UFC0	CASP14	Caspase-14	CASPE_HUMAN	10	41622.5	62480.2	71956.9	95664.9	96834.1	99635.5	93427.8	114441	125505
P31946	14-3-3 protein beta/alpha	YWHAB	P31946	P31946;V9HWD6;B5BU24	YWHAB	14-3-3 protein beta/alpha	1433B_HUMAN	1	8902.2	4887.93	10015.1	7672.22	15646.3	11098.3	4971.69		795.932
P31947	14-3-3 protein sigma	SFN	P31947	P31947	SFN	14-3-3 protein sigma	1433S_HUMAN	2	2580.85	4013.55	6301.16	4799.71	7944.85	6985.75		6933.7	8431.71
P31949	Protein S100-A11	S100A11	P31949	P31949;B2R5H0;V9HWH9	S100A11	Protein S100-A11	S10AB_HUMAN	2	7829.89	4445.51	8925.03	7539.24	8182.9	7456.97	8452.81	7144.74	12584.9
P32119	Peroxiredoxin-2	PRDX2	P32119	P32119;V9HW12;B4DF70	PRDX2	Peroxiredoxin-2	PRDX2_HUMAN	3	104462	25282.6	39970.1	69730.5	73229.7	71805.3	40339.6	58119.1	63909.5
P32121	Beta-arrestin-2	ARRB2	P32121	P32121;A8K4I6;I3L412;K7ENA6;Q59EM5	ARRB2	Beta-arrestin-2	ARRB2_HUMAN	1	6570.14	6434.62	5998.28	9340.16	4551.7	7297.06	3622.72	4721.17
P32322	Pyrroline-5-carboxylate reductase 1, mitochondrial	PYCR1	P32322	P32322;A0A024R8U9;A0A1B2JLU7;E7D7X9;E7D7Y0;J3KQ22;J3QKT4;J3QL24;Q2TU78;Q8TBX0	PYCR1	Pyrroline-5-carboxylate reductase 1, mitochondrial	P5CR1_HUMAN	1	1850.88	4213.94	3584.22		4009.31	3906.59		6332.07
P32780	General transcription factor IIH subunit 1	GTF2H1	P32780	P32780;A0A384MTQ8;B2R7G4;B4DSG6;E9PM51	GTF2H1	General transcription factor IIH subunit 1	TF2H1_HUMAN	1	3367.33	5816.48	4823.57	3296.05
P32969	60S ribosomal protein L9	RPL9P9	P32969	P32969;B4DLV8;D6RAN4;Q53Z07;B4E1M5	RPL9P9	60S ribosomal protein L9	RL9_HUMAN	1	89687	171500	133007	112202	116762	123822	51327.6	59256.3	22010.4
P33176	Kinesin-1 heavy chain	KIF5B	P33176	P33176;V9HW29;C1PHA2;M1V481;A8K048;D3DRX6;M1V490;M1VE89;M1VE91;M1VKI9;M1VKJ2;M1VPF7;M1VPF9;M1VRN0;M1VRN1	KIF5B	Kinesin-1 heavy chain	KINH_HUMAN	3	12238.2	3027	2513.82	6850.29	6586.53	8124.24	7721.73	3493.19	2365.95
P33240	Cleavage stimulation factor subunit 2	CSTF2	P33240	P33240;E7EWR4;A0A0A0MT56;B3V096;B4DUD5;E9PID8	CSTF2	Cleavage stimulation factor subunit 2	CSTF2_HUMAN	2	6427.49	12362.8	11962.5	12959.6	13748.3	7746.31	15928.9	4920.82	8811.04
P33991	DNA replication licensing factor MCM4	MCM4	P33991	P33991;A0A024R7U6;A0A3B3IS57;A0A3B3IT92;A0A3B3IU45;B3KMX0;B4DLA6;E5RG31;A4FS09	MCM4	DNA replication licensing factor MCM4	MCM4_HUMAN	2	6906.53	3352.67	2603.13	2511.33	6236.38	3835.97	3372.18
P33992	DNA replication licensing factor MCM5	MCM5	P33992	P33992;A8K521;B1AHB0;B1AHB1;B3KVF0;B4DQ39;B4DVK5;Q53FG5;B1AHB2	MCM5	DNA replication licensing factor MCM5	MCM5_HUMAN	1	10964.1	6322.98	9265.6	9970.28	10378.5	10556.1	8015.35	5355.29	5639.06
P33993	DNA replication licensing factor MCM7	MCM7	P33993	P33993;A0A0S2Z4A5;B2RBA6;B3KUD7;B4DDF5;C6EMX8;Q9H4N9	MCM7	DNA replication licensing factor MCM7	MCM7_HUMAN	6	12249.3	13682.2	11330.2	12144.6	14708.9	10210.7	9177.16	6397.51
P34931	Heat shock 70 kDa protein 1-like	HSPA1L	P34931	P34931;A0A1U9X7W7;A0A1U9X7X4;A0A1U9X7X9;B2RCQ9;B4DI54;B4DXY3;Q53FA3	HSPA1L	Heat shock 70 kDa protein 1-like	HS71L_HUMAN	1	4742.07	4676.78	3056.84	2387.19	5248.2	3888.46	2568.8
P34932	Heat shock 70 kDa protein 4	HSPA4	P34932	P34932;B4DH02;Q59GF8;V9HW33;O14992;Q7KYN0	HSPA4	Heat shock 70 kDa protein 4	HSP74_HUMAN	4	27613.1	17908.5	15375.2	14180	20254.6	18281.9	4163	6855.04
P34947	G protein-coupled receptor kinase 5	GRK5	P34947	P34947;B2R7K0;B4DWB2	GRK5	G protein-coupled receptor kinase 5	GRK5_HUMAN	1						1084.17			2515.53
P35030	Trypsin-3	PRSS3	P35030	P35030;A0A7P0MNE9;A1A508;Q7Z5F4;Q86W20;Q8N2U3	PRSS3	Trypsin-3	TRY3_HUMAN	2	227932	390973	473146	687659	696489	657918	661367	851569	838616
P35080	Profilin-2	PFN2	P35080	P35080;B4DNH1;C9J0J7;C9J712;C9JQ45;D3DNI2;D3DNI3;G5E9Q6	PFN2	Profilin-2	PROF2_HUMAN	1	6818.3	1184.54			1932.12	6773.49	2620.24
A0A384MDY0	Catenin alpha-1	CTNNA1	P35221	A0A384MDY0;P26232;P35221;A0A0A0MRI5;A0A0A0MTJ6;F6KRI5;G3XAM7;Q49AD3;B3KSR8;B4DKT9;B4DU00;B4E2G8;B7Z259	CTNNA1	Catenin alpha-1	CTNA1_HUMAN	1	7165.34	4166.58	5206.52	8009.02	9134.09	10125.8	6124.54	14384.8	18734.7
A0A024R2Q3	Catenin beta-1	CTNNB1	P35222	A0A024R2Q3;P35222;A0A2R8Y543;A0A2R8Y5A3;A0A2R8Y5C3;A0A2R8Y5Z1;A0A2R8Y750;A0A2R8Y7Z0;A0A2R8Y804;A0A2R8YCH5;B4DGU4;B4DL06;B4DSW9;B5BU28;A0A2R8YG06	CTNNB1	Catenin beta-1	CTNB1_HUMAN	1	12480.9	9962.8	17295.4	26546.9	22742.8	23962.5	17140.6	34325.6	47932.8
P35232	Prohibitin 1	PHB1	P35232	P35232;A8K401;C9JW96;C9JZ20;E9PCW0;E7ESE2;Q53FV0;Q6FHP5;Q6PUJ7	PHB1	Prohibitin 1	PHB1_HUMAN	4	62234.5	19932.5	9550.69	41309.3	42623.1	37602.9	55185.1	20691.3	13365
A0A024R1J8	Merlin	NF2	P35240	A0A024R1J8;P35240;A0A024R1D9;A0A024R1F6;A0A024R1I0;A0A024R1J9;A0A5K1VW66;B7Z4B6	NF2	Merlin	MERL_HUMAN	1				13140		17008.4
P35249	Replication factor C subunit 4	RFC4	P35249	P35249;C9JZI1;C9J8M3;C9JXZ7	RFC4	Replication factor C subunit 4	RFC4_HUMAN	2	49290.1	53833.2	41563	49377.3	47460.6	45805.9	28967.9	18627.8	6495.55
P35250	Replication factor C subunit 2	RFC2	P35250	P35250;A0A087WVY3;B5BUD2;H7C596;H7C5P4;Q75MT5	RFC2	Replication factor C subunit 2	RFC2_HUMAN	3	60909.3	74648.6	58076.9	66528	57109.3	62509.8	30927.6	15483.7	5176.48
P35251	Replication factor C subunit 1	RFC1	P35251	P35251	RFC1	Replication factor C subunit 1	RFC1_HUMAN	10	54444.7	78635.4	58125.1	55376.4	52135.6	58847.9	21722.3	14896.2	2768.79
P35268	60S ribosomal protein L22	RPL22	P35268	P35268;K7EJT5;K7EKS7;K7ELC4;K7EMH1;K7EP65;K7ERI7;Q7Z4W8	RPL22	60S ribosomal protein L22	RL22_HUMAN	2	457751	655310	500767	506589	511207	547785	208769	124748	79688.6
P35520	Cystathionine beta-synthase	CBS	P35520	P35520;B7Z2D6;B7Z6W5	CBS	Cystathionine beta-synthase	CBS_HUMAN	1	10321.5	3920.09	2087.8		5490.91	6170.53
P35527	Keratin, type I cytoskeletal 9	KRT9	P35527	P35527	KRT9	Keratin, type I cytoskeletal 9	K1C9_HUMAN	20	1637580	2023250	3801710	4968640	4661060	4849030	3613270	5190360	8989060
P35573	Glycogen debranching enzyme	AGL	P35573	P35573;A0A0M4G3H8;A0A0S2A4E4;G1UI17	AGL	Glycogen debranching enzyme	GDE_HUMAN	47	83468.2	28434.7	45626.8	43208.8	46640.2	49892.5	19780.5	10124.2	14614.1
A0A024R1N1	Myosin-9	MYH9	P35579	A0A024R1N1;P35579;A0A0U4BW16;A0A8I5KWT8;B4E3S1;Q86XU5	MYH9	Myosin-9	MYH9_HUMAN	14	235456	94663.1	64132.9	172833	168970	175798	303759	57216	13366.3
P35580	Myosin-10	MYH10	P35580	P35580;Q7Z406;A0A8I5KZ38;B3KWH4;M0QY43	MYH10	Myosin-10	MYH10_HUMAN	2	349918	169954	110646	288040	302056	288872	476967	213856	35093.6
P35606	Coatomer subunit beta'	COPB2	P35606	P35606;A0A7I2V258;H0Y938;H0YAC7;A0A7I2V3G0;A0A7I2YQF9;B4E2C9	COPB2	Coatomer subunit beta'	COPB2_HUMAN	2	84313.6	28114.4	27253.2	46679.9	45391.4	41167.7	13299	12648.8	9104.91
P35609	Alpha-actinin-2	ACTN2	P35609	P35609;A0A494C1A0;A0A804HI95;B7Z2N5;B7Z4K1;B7Z4P6;Q59FD9	ACTN2	Alpha-actinin-2	ACTN2_HUMAN	1	8001.46	6875.01	7689.41		7783.45	7562.75	1243.6
P35611	Alpha-adducin	ADD1	P35611	P35611;A0A804HL01;H0Y9H2;E7ENY0;E7EV99;Q4TT76	ADD1	Alpha-adducin	ADDA_HUMAN	1	5118.63	3338.61	1631.7	6820.32	2554.06	5345.44	4287.46	6493.41
P35613	Basigin	BSG	P35613	P35613;A0A087WUV8;A0A7P0T8A7;A0A7P0TA85;A0A7P0TB04;B4DNE1;B4DY23;Q54A51	BSG	Basigin	BASI_HUMAN	1	2901.33	8597.71	2072.11	5551.35	5532.19	7662.85	2771.66	1585.38	3944.61
P35637	RNA-binding protein FUS	FUS	P35637	P35637;H3BPE7;Q59H57;Q6IBQ5;Q8TBR3;A8K4H1;B4DR70;Q13344;Q70T18	FUS	RNA-binding protein FUS	FUS_HUMAN	9	168759	270119	721457	486520	477094	451359	243635	596937	454760
P35659	Protein DEK	DEK	P35659	P35659;A0A494C028;A0A494C198;B4DFG0;B4DNW3;H0Y993;Q6MZJ9	DEK	Protein DEK	DEK_HUMAN	1	22010.3	49133.4	36131	25359.6	29541	31540.8	6534.34	10985.9	7783.35
P35908	Keratin, type II cytoskeletal 2 epidermal	KRT2	P35908	P35908	KRT2	Keratin, type II cytoskeletal 2 epidermal	K22E_HUMAN	51	642192	966085	1159650	1474140	1477770	1502860	1282070	1649280	1861510
P35914	Hydroxymethylglutaryl-CoA lyase, mitochondrial	HMGCL	P35914	P35914;B1AK13	HMGCL	Hydroxymethylglutaryl-CoA lyase, mitochondrial	HMGCL_HUMAN	1		4054.16			5619.47	7168	5771.84		5812.99
P35998	26S proteasome regulatory subunit 7	PSMC2	P35998	P35998;A0A140VK70;C9JX88;Q75L23	PSMC2	26S proteasome regulatory subunit 7	PRS7_HUMAN	14	34613.9	16116.8	11980	20933.9	21770.9	18536.8	9935.71	5446.31	13058.3
P36542	ATP synthase subunit gamma, mitochondrial	ATP5F1C	P36542	P36542;B4DL14;Q8TAS0	ATP5F1C	ATP synthase subunit gamma, mitochondrial	ATPG_HUMAN	3	13421	11260.7	13961.8	14645.7	15879.6	16761.1	19358.5	7087.45	5086.6
P36543	V-type proton ATPase subunit E 1	ATP6V1E1	P36543	P36543;Q53Y06;C9J8H1	ATP6V1E1	V-type proton ATPase subunit E 1	VATE1_HUMAN	1	19761.3	15404.3		19525	24151.1	21904.4	25125.3
P36551	Oxygen-dependent coproporphyrinogen-III oxidase, mitochondrial	CPOX	P36551	P36551	CPOX	Oxygen-dependent coproporphyrinogen-III oxidase, mitochondrial	HEM6_HUMAN	1	3382.37			3327.62
P36578	60S ribosomal protein L4	RPL4	P36578	P36578;B4DFI6;B4DMJ2;B4DMJ6;H3BM89;H3BTP7;Q59GY2	RPL4	60S ribosomal protein L4	RL4_HUMAN	4	583717	1085480	728119	684986	672306	677745	73114.8	62563	20686.5
K7EJE8	Lon protease homolog, mitochondrial	LONP1	P36776	K7EJE8;K7EKE6;P36776;B3KU28;B3KXS5;B4DPX0;E5KMI6;Q2VPA0;K7EQF8	LONP1	Lon protease homolog, mitochondrial	LONM_HUMAN	1	24038.8	28393	19787.7	18888.4	18638.3	11123.7		4264.13
P36873	Serine/threonine-protein phosphatase PP1-gamma catalytic subunit	PPP1CC	P36873	P36873;P62136;P62140;A0A024RBP2;A0A140VJS9;A0A7I2V4F7;B3KXM2;B4DJ75;E9PMD7;F8VR82;F8VYE8;F8W0W8;Q9UPN1;V9HW04;A0A087WYY5;B4E163;B7ZB67;C9J9S3;C9JP48;A0A8V8TQ71;A0A8V8TRH9;H0Y3Y6	PPP1CC	Serine/threonine-protein phosphatase PP1-gamma catalytic subunit	PP1G_HUMAN	4	24818.1	25787.2	22346.7	28504.9	28426.7	30209.6	31602.2	23899.5	7207.62
P36915	Guanine nucleotide-binding protein-like 1	GNL1	P36915	P36915;A0A024RCR2;A0A140T8Y2;A0A140T994;A0A1U9X7R2;A2AB27;B4DNS8;B4DWZ0;B4DYK6;B7ZAS6;Q0EFC6;Q6P458;Q86Z07;Q96QB8	GNL1	Guanine nucleotide-binding protein-like 1	GNL1_HUMAN	1	5536.21	2733.05	3724.03	3089.9	5586.42	5538.81	2000.17	870.912
P36957	Dihydrolipoyllysine-residue succinyltransferase component of 2-oxoglutarate dehydrogenase complex, mitochondrial	DLST	P36957	P36957;A0A024R6C9;Q16187;Q6IBS5;Q86SW4;Q86TQ8;Q86TW7;B7Z6J1	DLST	Dihydrolipoyllysine-residue succinyltransferase component of 2-oxoglutarate dehydrogenase complex, mitochondrial	ODO2_HUMAN	1	21944.2	10217.5	13914.1	19980.3	18753	13687.1	13724.5	19891	16830
P36969	Phospholipid hydroperoxide glutathione peroxidase	GPX4	P36969	P36969;K7ERP4;Q6PI42;Q6PJX4	GPX4	Phospholipid hydroperoxide glutathione peroxidase	GPX4_HUMAN	1	5046.72			3326.86					1900
P37108	Signal recognition particle 14 kDa protein	SRP14	P37108	P37108;H0YLA2	SRP14	Signal recognition particle 14 kDa protein	SRP14_HUMAN	9	107626	101972	78192.1	93109.5	89476.4	93596	43394.1	34179.4	14446.1
P37802	Transgelin-2	TAGLN2	P37802	P37802;A0A384MTL2;X6RJP6	TAGLN2	Transgelin-2	TAGL2_HUMAN	1	2018.52	1168.96	5063.35	1408.74	1117.32	1306.19			3007.69
P37837	Transaldolase	TALDO1	P37837	P37837;A0A140VK56;B4DID5;F2Z393	TALDO1	Transaldolase	TALDO_HUMAN	1	28218.1	24864.2	45063.6	66537.5	63769	52248.3	54734.9	64735.4	83506.5
P38159	RNA-binding motif protein, X chromosome	RBMX	P38159	P38159;Q96E39;B3KRG5;B4E352;H3BUY5;Q2VIN3	RBMX	RNA-binding motif protein, X chromosome	RBMX_HUMAN	3	86215.3	345869	312155	270837	274152	282729	123878	185428	239401
P38398	Breast cancer type 1 susceptibility protein	BRCA1	P38398	P38398;A0A024R1V0;A0A024R1V7;A0A024R1V8;A0A024R1W0;A0A024R1Y0;A0A024R1Y1;A0A024R1Z8;A0A386IN41;A0A386IN52;A0A386IN53;A0A386IN60;A0A386INJ5;A0A386INP3;A0A386INP8;A0A386INQ5;A0A386IPB0;A0A386IPK6;A0A386IPL0;A0A386IPW2;A0A386IPW4;A0A386IPY7;A0A386IQ64;A0A386IQ66;A0A4P8DLA0;A0A649U8H0;A0A6G8IU30;A0A6G8IU58;A0A7G8KP80;B4DES0;G8I0D8;Q3LRH8;Q5XLT4;Q5YLB2;A0A0U1RRA9;E7EUM2;G3XAC3;Q5U3B7;A0A068BI53;A0A068…	BRCA1	Breast cancer type 1 susceptibility protein	BRCA1_HUMAN	1	1029.69	2346.93			1261.31
P38606	V-type proton ATPase catalytic subunit A	ATP6V1A	P38606	P38606;C9JA17;C9JVW8	ATP6V1A	V-type proton ATPase catalytic subunit A	VATA_HUMAN	1	12410.2	3233.99	9196.04	9903.56	8516.89	9080.88	3818.2	7294.39
P38646	Stress-70 protein, mitochondrial	HSPA9	P38646	P38646;A0A384P5G6;A0A7I2V2G2;A0A7I2V2S7;A0A7I2YQB2;B7Z4V2;D6RCD7;Q8N1C8;V9HW84;A0A3B3ITI4;A0A7I2V3F7;B7Z1V7;H0Y8K0	HSPA9	Stress-70 protein, mitochondrial	GRP75_HUMAN	6	219688	189184	172411	174025	179393	173992	51017.6	38763.6	25384.3
P38919	Eukaryotic initiation factor 4A-III	EIF4A3	P38919	P38919;A0A024R8W0;I3L3H2	EIF4A3	Eukaryotic initiation factor 4A-III	IF4A3_HUMAN	16	25637	44930.1	41388.7	51146	46883.9	47153.7	55636.3	36609.3	14404.1
P38935	DNA-binding protein SMUBP-2	IGHMBP2	P38935	P38935;A0A6Q8PGT6;A0A6Q8PEZ5;A0A6Q8PFK9;A0A6Q8PGQ2;A0A6Q8PGX2;A0A6Q8PHG1	IGHMBP2	DNA-binding protein SMUBP-2	SMBP2_HUMAN	2	11024	10035	7291.98	7560.61	6187.81	6952.66	2589.18
P39019	40S ribosomal protein S19	RPS19	P39019	P39019;B0ZBD0;Q8WVX7;M0QYF7;M0R140;M0R2L9	RPS19	40S ribosomal protein S19	RS19_HUMAN	6	163521	133369	220500	271734	259644	272222	320700	280200	282156
P39023	60S ribosomal protein L3	RPL3	P39023	P39023;Q92901;B5MCW2;G5E9G0;H7C422;B2R7Y3;Q49AJ9;Q8TBW1;Q96QL0;Q9BT63;Q9NY85	RPL3	60S ribosomal protein L3	RL3_HUMAN	3	586268	916506	658468	629624	609663	623652	106309	54500.3	17181.9
P39086	Glutamate receptor ionotropic, kainate 1	GRIK1	P39086	P39086;E7EPZ0	GRIK1	Glutamate receptor ionotropic, kainate 1	GRIK1_HUMAN	1	4464.42	4323.34	4405.35			3432.49
P39656	Dolichyl-diphosphooligosaccharide--protein glycosyltransferase 48 kDa subunit	DDOST	P39656	P39656;A0A024RAD5;A0A0C4DGS1;U3KQ84	DDOST	Dolichyl-diphosphooligosaccharide--protein glycosyltransferase 48 kDa subunit	OST48_HUMAN	4	9049.95	8964.72	10762.6	12544.8	10676.3	12025.6	9381.82	8413.61	5578.85
P39687	Acidic leucine-rich nuclear phosphoprotein 32 family member A	ANP32A	P39687	P39687;O43423;A0A384P5U2;H0YN26;Q08AJ6;Q3KPI8;Q6PKH8	ANP32A	Acidic leucine-rich nuclear phosphoprotein 32 family member A	AN32A_HUMAN	1	23214.5	35085	47072	24485.1	24162.1	21950	3405.67	7139.4	6995.34
P39748	Flap endonuclease 1	FEN1	P39748	P39748;Q6FHX6;F5H1Y3	FEN1	Flap endonuclease 1	FEN1_HUMAN	1	5838.46	4794.87	6294.12	6565.1	4090.85	3266.68	1333.68	5014.19
P40123	Adenylyl cyclase-associated protein 2	CAP2	P40123	P40123;B7Z4M3;E9PDI2;Q5JPJ8;F8WDB9	CAP2	Adenylyl cyclase-associated protein 2	CAP2_HUMAN	1	3438.26	2395.7		5006.64	3238.97	3866.51
P40227	T-complex protein 1 subunit zeta	CCT6A	P40227	P40227;A0A024RDL1;A1JUI8;B2R9K8;B4DN39;B4DPJ8;Q59ET3	CCT6A	T-complex protein 1 subunit zeta	TCPZ_HUMAN	7	81180.7	40743.1	50361.7	49403.2	50165.1	56414	17697.6	14315.4	8888.65
P40429	60S ribosomal protein L13a	RPL13A	P40429	P40429;A0A384ME37;A0A7I2V2L9;A0A7I2V5L3;M0QYS1;Q6NVV1;Q8J015;Q53H34;Q5QTS3;Q9BSQ6	RPL13A	60S ribosomal protein L13a	RL13A_HUMAN	1	361051	748026	559720	447638	458411	482164	65856.4	38550.3	25496.8
P40616	ADP-ribosylation factor-like protein 1	ARL1	P40616	P40616;B4DR16;F8VP63;F8VP99;F8VYN9	ARL1	ADP-ribosylation factor-like protein 1	ARL1_HUMAN	1	6968.43	6929.65	4928.62	6100.8	8940.04	7921.52	7593.97	8972.31	8719.14
P40763	Signal transducer and activator of transcription 3	STAT3	P40763	P40763;A0A7I2V2G1;A0A7I2V395;A0A7I2V3V0;A0A7I2V444;A0A7I2V4C8;A0A7I2V4R2;A0A7I2V4R3;A0A7I2V5N9;A0A7I2YQD2;A0A7I2YQI1;A0A7I2YQR5;B4DNP0;B4DVR6;B5BTZ6;B7ZA24;G8JLH9;A0A7I2V2T1;A0A7I2V4F6	STAT3	Signal transducer and activator of transcription 3	STAT3_HUMAN	1	1581.95				1639.6			2497.98
P40925	Malate dehydrogenase, cytoplasmic	MDH1	P40925	P40925;A0A5K1VW95;V9HWF2;B8ZZ51;B9A041	MDH1	Malate dehydrogenase, cytoplasmic	MDHC_HUMAN	1			11903.9	15601.2	13093.9	6993.07	12482.8		24909.6
P40926	Malate dehydrogenase, mitochondrial	MDH2	P40926	P40926;A0A024R4K3;Q0QF37;Q6FHZ0;Q75MT9	MDH2	Malate dehydrogenase, mitochondrial	MDHM_HUMAN	1	4275.46	5984.98	10168.2	10904.9	10803.4	13294	9504.07	11946.6	14377.8
P40937	Replication factor C subunit 5	RFC5	P40937	P40937;A8K3S0;C9JH72;F5H0U6;F5H304;Q59GW7;Q6LES9	RFC5	Replication factor C subunit 5	RFC5_HUMAN	3	83793.5	100955	92081.3	86568.7	87873.7	84856.4	70420.4	45075.2	16410.4
P40938	Replication factor C subunit 3	RFC3	P40938	P40938;A0A024RDQ8;B4DKE6;Q53HK8;Q5U0C2	RFC3	Replication factor C subunit 3	RFC3_HUMAN	7	46853.4	56167.6	44930.6	48018.8	48765.1	50810.8	30020.2	19695.4	5593.53
P40939	Trifunctional enzyme subunit alpha, mitochondrial	HADHA	P40939	P40939;E9KL44;H0YFD6;A0A2R8Y688;A0A2R8YG21	HADHA	Trifunctional enzyme subunit alpha, mitochondrial	ECHA_HUMAN	1	43265.9	19165.6	57427.3	32979.9	36952.3	33622.9	12519.6	14188.1	7807.09
P41091	Eukaryotic translation initiation factor 2 subunit 3	EIF2S3	P41091	P41091;Q2VIR3	EIF2S3	Eukaryotic translation initiation factor 2 subunit 3	IF2G_HUMAN	11	60427.3	35739	42727.1	44933.8	37522.3	43067.1	16581	23415.4	9030.55
P41214	Eukaryotic translation initiation factor 2D	EIF2D	P41214	P41214;Q59FU5;Q5SY38	EIF2D	Eukaryotic translation initiation factor 2D	EIF2D_HUMAN	1	19130		31865.2	15660	12033.2	15642.4	6604.19	13783.4	17312.7
P41219	Peripherin	PRPH	P41219	P41219;B3KWQ6;H7C5W5	PRPH	Peripherin	PERI_HUMAN	1	1327.79	2666.81	3184.02	8389.38	3362.53	2830.43			2972.61
P41227	N-alpha-acetyltransferase 10	NAA10	P41227	P41227	NAA10	N-alpha-acetyltransferase 10	NAA10_HUMAN	2	7809.38		3406.62				2303.51
P41240	Tyrosine-protein kinase CSK	CSK	P41240	P41240;B2R6Q4;A8K3B6;B4DMZ0;B5BU52;Q53EL3;H3BU69;H3BUM9	CSK	Tyrosine-protein kinase CSK	CSK_HUMAN	1	6161.03	2549.32	5978.57	1473.96				3940.57
P41250	Glycine--tRNA ligase	GARS1	P41250	P41250;A0A6Q8PFZ6;A0A6Q8PGZ8;A0A6Q8PHI7;H7C443;A0A6Q8PGA8;A0A6Q8PGI6;A0A6Q8PGW4;A0A6Q8PHH9	GARS1	Glycine--tRNA ligase	GARS_HUMAN	1	9211.7	5611.27	6018.48	6866.45	4909.73	6047.96	8517.57
P41252	Isoleucine--tRNA ligase, cytoplasmic	IARS1	P41252	P41252;A0A0A0MSX9;A0A804HHW9;A0A804HIG2;A0A804HIV9;A0A804HJ36;A0A804HJN6;A0A804HK69;A0A804HKU1;A0A804HL54;J3KR24;Q59G75;Q6P0M4;Q7Z355;Q7Z3U5	IARS1	Isoleucine--tRNA ligase, cytoplasmic	SYIC_HUMAN	5	42828	26513.1	23747.4	26832.6	31280.8	29044.6	18411.5	12340.3	4958.85
P41743	Protein kinase C iota type	PRKCI	P41743	P41743;B5BUK7;B2RCZ4	PRKCI	Protein kinase C iota type	KPCI_HUMAN	2	3028.7	1574.93		2442.9		1893.27
P42166	Lamina-associated polypeptide 2, isoform alpha	TMPO	P42166	P42166	TMPO	Lamina-associated polypeptide 2, isoform alpha	LAP2A_HUMAN	2	3309.39	4539.04	3494.1	4846.63	5993.2	5009.61	3136.58	10810.6
P42167	Lamina-associated polypeptide 2, isoforms beta/gamma	TMPO	P42167	P42167;A0A024RBE7;A0A024RBH7;G5E972;H0YJH7;Q59G12;Q9P1N8	TMPO	Lamina-associated polypeptide 2, isoforms beta/gamma	LAP2B_HUMAN	3	27054.1	10495.4	13665.6	21309.2	23979.3	18479.9	28078.9	17944.9	2733.73
P42224	Signal transducer and activator of transcription 1-alpha/beta	STAT1	P42224	P42224;J3KPM9;A0A669KB53;A0A669KB56;A0A669KB68;A0A669KBA4;A0A669KBI6;A0A8V8TN81	STAT1	Signal transducer and activator of transcription 1-alpha/beta	STAT1_HUMAN	1	2676.56		5363.51			2054.03
P42285	Exosome RNA helicase MTR4	MTREX	P42285	P42285;A8K6I4;B4E3M6	MTREX	Exosome RNA helicase MTR4	MTREX_HUMAN	37	91218.7	108225	130639	129310	126564	131440	119843	101848	51520.3
P42345	Serine/threonine-protein kinase mTOR	MTOR	P42345	P42345;B1AKP8;B3KX59;Q96QW8;A0A8V8TQN3;A0A8V8TRG9	MTOR	Serine/threonine-protein kinase mTOR	MTOR_HUMAN	1	2458.94		6615.75	5556.53	4277.12
P42356	Phosphatidylinositol 4-kinase alpha	PI4KA	P42356	P42356;B4DYG5;Q4LE69;D3DX33	PI4KA	Phosphatidylinositol 4-kinase alpha	PI4KA_HUMAN	2	2687.83	1780.14			3297.82			1190.31
P42357	Histidine ammonia-lyase	HAL	P42357	P42357;F8W0V1	HAL	Histidine ammonia-lyase	HUTH_HUMAN	1		4359.06	2209.11	5357.86	7531.38	7741.8	6113.73	6347.62	5108.98
P42566	Epidermal growth factor receptor substrate 15	EPS15	P42566	P42566;B1AUU8;Q7Z5V0	EPS15	Epidermal growth factor receptor substrate 15	EPS15_HUMAN	1	4501.44			8200.53		15418.6	7734.54
P42677	40S ribosomal protein S27	RPS27	P42677	P42677;Q71UM5;A4D1G5;C9JLI6;H0YMV8	RPS27	40S ribosomal protein S27	RS27_HUMAN	2	369946	283591	339521	299583	316935	317422	203428	95530.2	43716.8
P42694	Probable helicase with zinc finger domain	HELZ	P42694	P42694;A0A024R8K8;A0A075B6R3;A0A2P0H7U5;B7ZLW2;J3QS41	HELZ	Probable helicase with zinc finger domain	HELZ_HUMAN	3	8486.02	4690.43	6302.95	7938.83	8085.1	5435.07	9896.16	7389.72	4171.33
P42695	Condensin-2 complex subunit D3	NCAPD3	P42695	P42695;A0A8I5KT00;G3V1A9;E9PLE0	NCAPD3	Condensin-2 complex subunit D3	CNDD3_HUMAN	1	6375.03	4675.08	6739.62	1075.88	5276.52	7751.72	2880.4
P42696	RNA-binding protein 34	RBM34	P42696	P42696;A2A2V2;A0A384NL74	RBM34	RNA-binding protein 34	RBM34_HUMAN	13	36063.8	117527	61891.8	58119	60119.8	62997.4	17514.3	5063.59	7879.11
P42704	Leucine-rich PPR motif-containing protein, mitochondrial	LRPPRC	P42704	P42704;E5KNY5;A0A0C4DG06;A0A804HHY9;A0A804HI14;A0A804HI40;A0A804HIG4;A0A804HIN4;A0A804HIQ7;A0A804HIV5;A0A804HJH8;A0A804HJZ1;A0A804HK02;A0A804HK30;A0A804HKI2;A0A804HKJ0;A0A804HKR3;A0A804HKR5;A0A804HKX0;A0A804HL40;A0A804HLG8;B4DSR0;B8ZZ38;C9JCA9	LRPPRC	Leucine-rich PPR motif-containing protein, mitochondrial	LPPRC_HUMAN	7	15161.3	12288.7	16664.4	15901.1	14861.6	13329.4	7976.89	9127.55	6358.99
P42765	3-ketoacyl-CoA thiolase, mitochondrial	ACAA2	P42765	P42765;A0A0B4J2A4;B2RB23;B3KNP8;K7EME0	ACAA2	3-ketoacyl-CoA thiolase, mitochondrial	THIM_HUMAN	1						2472.39			12920.1
P42766	60S ribosomal protein L35	RPL35	P42766	P42766;A0A024R866;F2Z388	RPL35	60S ribosomal protein L35	RL35_HUMAN	1	276962	452264	359956	313355	283704	331824	47596.5	22885.3	20030.4
P42771	Cyclin-dependent kinase inhibitor 2A	CDKN2A	P42771	P42771;D1LYX3;J3QRG6;K7PML8;Q208B5;Q2MJK0;R9S252	CDKN2A	Cyclin-dependent kinase inhibitor 2A	CDN2A_HUMAN	1	5389.52						6168.17	10175.4
P42858	Huntingtin	HTT	P42858	P42858;A0A7P0TA78;A0A7P0TAC5;A0A7P0TAN5;A0A7P0Z417;D3DVR8	HTT	Huntingtin	HD_HUMAN	1	1926.45	371.358		1372.84
P42898	Methylenetetrahydrofolate reductase (NADPH)	MTHFR	P42898	P42898;A0A286YF17;A0A286YFD0;F8W9T8;Q59GJ6;Q5SNW5;Q5SNW7;A0A286YF47	MTHFR	Methylenetetrahydrofolate reductase (NADPH)	MTHR_HUMAN	1	6440.09	9341.35
P43034	Platelet-activating factor acetylhydrolase IB subunit beta	PAFAH1B1	P43034	P43034;A0A6Q8PFU3;A0A6Q8PFT2;B4DF38;B4DZN3;I3L3N5	PAFAH1B1	Platelet-activating factor acetylhydrolase IB subunit beta	LIS1_HUMAN	1		1708.19		4801.3	1578.66	2454.36		1562.83	494.817
P43243	Matrin-3	MATR3	P43243	P43243;A0A0R4J2E8;A8MXP9;B3KM87;B4DF66;B4DRS1;D6R991;D6RBI2;D6RBK5;D6RE02;D6REM6;D6RIA2;H0Y8T4;Q5CZA7;Q68D11	MATR3	Matrin-3	MATR3_HUMAN	1	73708.7	64150.1	91851.7	84503.1	90144.6	87518.2	98522	59540.2	28400.2
P43246	DNA mismatch repair protein Msh2	MSH2	P43246	P43246;A0A2R8Y6P0;A0A2R8YFH0;A0A2R8YG02;B4DN49;E9PHA6;Q53FK0;Q53GS1;V9H019;A0A2R8Y7S8;Q53RU4;V9H015;V9H023;V9H062;V9H068;V9H0B2;V9H0D5	MSH2	DNA mismatch repair protein Msh2	MSH2_HUMAN	1	5646.11	2546.45	6346.29	3983.41	3706.57	6326.28	6010.5
P43304	Glycerol-3-phosphate dehydrogenase, mitochondrial	GPD2	P43304	P43304;A0A0S2Z3S0;A0A140VJK2;A8K1Z2;B7Z601;F5GYK7;Q53T76;Q8WUQ0	GPD2	Glycerol-3-phosphate dehydrogenase, mitochondrial	GPDM_HUMAN	1	1809.92	1384.23		2804.36	1443.3	1185.61
P43307	Translocon-associated protein subunit alpha	SSR1	P43307	P43307;A0A3B3IRT8;C9IZQ1;E9PAL7;B2R6N9;C9J3L8;C9J5W0	SSR1	Translocon-associated protein subunit alpha	SSRA_HUMAN	3	17644.4	19107.3	22035.7	24182.2	22106.6	21886.2	12484.3	11161.7	7600.29
P43686	26S proteasome regulatory subunit 6B	PSMC4	P43686	P43686;A8K2M0	PSMC4	26S proteasome regulatory subunit 6B	PRS6B_HUMAN	14	83336.3	40582.3	42919.4	59391	52923.4	55995.8	39776.9	22940.6	38572.1
P45880	Voltage-dependent anion-selective channel protein 2	VDAC2	P45880	P45880;A0A024QZN9;A0A024QZT0;A0A0A0MR02;B4DKM5	VDAC2	Voltage-dependent anion-selective channel protein 2	VDAC2_HUMAN	4	56662.4	16771	18042	31031.2	37777.2	31349.3	24667.6	20511.1	11153.3
P45974	Ubiquitin carboxyl-terminal hydrolase 5	USP5	P45974	P45974;A0A140VJZ1	USP5	Ubiquitin carboxyl-terminal hydrolase 5	UBP5_HUMAN	3	4040.31	4881.08	8563.94	5723.47	6059.37	3944.3	3916.22		973.669
P45984	Mitogen-activated protein kinase 9	MAPK9	P45984	P45984;B5BUJ7;D7R526;D7R527	MAPK9	Mitogen-activated protein kinase 9	MK09_HUMAN	1	6700.2					2420.34
P46013	Proliferation marker protein Ki-67	MKI67	P46013	P46013;Q70L74	MKI67	Proliferation marker protein Ki-67	KI67_HUMAN	1	7196.52	7799.1	6456.77	6019.18	5186.49	6430.2	4532.34	9651.71
P46019	Phosphorylase b kinase regulatory subunit alpha, liver isoform	PHKA2	P46019	P46019	PHKA2	Phosphorylase b kinase regulatory subunit alpha, liver isoform	KPB2_HUMAN	15	22698.9	18004.6	17333	16247	16059.7	15272.6	7463.98	6131.8	7161.05
P46020	Phosphorylase b kinase regulatory subunit alpha, skeletal muscle isoform	PHKA1	P46020	P46020;A6NMN0	PHKA1	Phosphorylase b kinase regulatory subunit alpha, skeletal muscle isoform	KPB1_HUMAN	2	29204.4	33444.9	26885.6	29749.8	29542.7	26433.8	10511.3	7866.33	4832.13
P46060	Ran GTPase-activating protein 1	RANGAP1	P46060	P46060;A0A024R1U0;H0Y4Q3;B4DY16;B4E0U0	RANGAP1	Ran GTPase-activating protein 1	RAGP1_HUMAN	3	11707.7	6465.91	9792.94	11745	10325.8	14024.2	8916.27	5790.28
P46063	ATP-dependent DNA helicase Q1	RECQL	P46063	P46063;A0A024RAV2	RECQL	ATP-dependent DNA helicase Q1	RECQ1_HUMAN	2	20639.9	10827.4	15770.6	14422.1	14688.8	13009.7	8177.83		6487.81
P46087	Probable 28S rRNA (cytosine(4447)-C(5))-methyltransferase	NOP2	P46087	P46087	NOP2	Probable 28S rRNA (cytosine(4447)-C(5))-methyltransferase	NOP2_HUMAN	15	127257	309004	154610	164363	171046	165406	25732.4	19832	2725.23
P46109	Crk-like protein	CRKL	P46109	P46109	CRKL	Crk-like protein	CRKL_HUMAN	6	8903.25	3147.1	3381.37	4340.96	5993.26	3755.19	4106.11
P46379	Large proline-rich protein BAG6	BAG6	P46379	P46379;A0A1U9X7A6;A0A024RCR6;A0A0G2JK23;A0A0G2JL47;A0A1U9X7A9;A0A7I2V508;A0A7P0MQS5;H0Y4L1;H0Y710	BAG6	Large proline-rich protein BAG6	BAG6_HUMAN	1	3419.36	1730.17	6390.64	1293.6
P46776	60S ribosomal protein L27a	RPL27A	P46776	P46776;E9PLL6;Q6NZ52;Q9BQQ5	RPL27A	60S ribosomal protein L27a	RL27A_HUMAN	2	557670	960130	540950	588898	619446	602844	132898	68498.9	21315.6
P46777	60S ribosomal protein L5	RPL5	P46777	P46777;A0A2R8Y6J3;A2RUM7;B3KTM6;Q59GX9	RPL5	60S ribosomal protein L5	RL5_HUMAN	10	215574	310130	356367	256911	247490	255750	75354.1	98682.5	32092.9
P46778	60S ribosomal protein L21	RPL21	P46778	P46778;G3V1B3;M0R181;Q6IAX2;Q59GK9	RPL21	60S ribosomal protein L21	RL21_HUMAN	9	270336	530804	366191	362311	338305	346599	61238.3	39552.9	26083.6
P46779	60S ribosomal protein L28	RPL28	P46779	P46779;H0YKD8;H0YLP6;H0YMF4;Q59F34	RPL28	60S ribosomal protein L28	RL28_HUMAN	7	314140	499478	330054	352715	330701	328988	57875.9	40935.8	14130.9
P46781	40S ribosomal protein S9	RPS9	P46781	P46781;A0A024R4M0;A8MXK4;B5MCT8;B7Z732;C9JM19;F2Z3C0	RPS9	40S ribosomal protein S9	RS9_HUMAN	5	497992	637428	461888	482987	454955	451696	113716	34755.3	21561.3
P46782	40S ribosomal protein S5	RPS5	P46782	P46782;A0A024R4Q8;M0R0F0;M0R0R2;Q53G25	RPS5	40S ribosomal protein S5	RS5_HUMAN	2	407155	311033	883121	665663	722849	716126	581838	841157	548062
P46783	40S ribosomal protein S10	RPS10	P46783	P46783;A0A1W2PQS6;A0A2R8Y7H1;A0A2R8YFH6;F6U211;Q14489;Q59GE4;S4R435	RPS10	40S ribosomal protein S10	RS10_HUMAN	2	347365	294910	644326	799254	753440	793306	776046	1158770	1179220
P46821	Microtubule-associated protein 1B	MAP1B	P46821	P46821;A0A024RAM4;A2BDK6;Q5H9P1	MAP1B	Microtubule-associated protein 1B	MAP1B_HUMAN	12	12876.4	13746.7	15464.8	12199	12851.1	13735.8	9312.15	7904.51	2527.16
P46939	Utrophin	UTRN	P46939	P46939;A8K8Z1	UTRN	Utrophin	UTRN_HUMAN	7	10094.3	4686.9	5443.55	8216.73	6307.31	8552.43	2586.75	5702.55
P46940	Ras GTPase-activating-like protein IQGAP1	IQGAP1	P46940	P46940;A0A024RC65;A4QPB0;B4DNP4;B4E2M0;H0YLE8	IQGAP1	Ras GTPase-activating-like protein IQGAP1	IQGA1_HUMAN	4	10815.6	9099.67	11801.3	10515.5	8363.4	9380.08	7548.95	7060.97	6999.42
P46976	Glycogenin-1	GYG1	P46976	P46976;B2R5R5;C9JQ42;Q8N5Y3	GYG1	Glycogenin-1	GLYG_HUMAN	1	16728.4	7601.46	54007	20751.5	21091.2	25297.4	13687.1
P46977	Dolichyl-diphosphooligosaccharide--protein glycosyltransferase subunit STT3A	STT3A	P46977	P46977;A0A024R3J7	STT3A	Dolichyl-diphosphooligosaccharide--protein glycosyltransferase subunit STT3A	STT3A_HUMAN	3	8969.15	8204.83	15622.9	7378.74	7463.99	13099.9	9296.44		7948.6
P47755	F-actin-capping protein subunit alpha-2	CAPZA2	P47755	P47755;A4D0V4;B4DE01;C9JUG7;F8W9N7;Q53GC7;Q53GE2	CAPZA2	F-actin-capping protein subunit alpha-2	CAZA2_HUMAN	1	11967	14577.4	23987.8	8070.97	13308	9756.92	6293.02	9434.18	3551.68
P47756	F-actin-capping protein subunit beta	CAPZB	P47756	P47756;A0A384MR50;A0A6I8PRV6;B1AK85;B1AK87;B1AK88;B2R7T8;B4DWA6	CAPZB	F-actin-capping protein subunit beta	CAPZB_HUMAN	4	42191.1	27419.4	31281.3	35971.2	34346.3	34539.9	23699.9	19245.5	6302.06
P47897	Glutamine--tRNA ligase	QARS1	P47897	P47897;A0A1B0GVU9;A8K3A8;B4DDN1;B4DNN3;Q53HS0;Q96AW5;Q9BUZ3;Q9H3A5;H7C0R3	QARS1	Glutamine--tRNA ligase	SYQ_HUMAN	3	17727.3	9184.02	6912.35	12795.6	13203	11706	6838.96	4626.04	2368.8
P47914	60S ribosomal protein L29	RPL29	P47914	P47914;A0A024R326;A0A3B3ITT5;Q6IPI1	RPL29	60S ribosomal protein L29	RL29_HUMAN	3	173529	372956	220543	239119	221497	234974	26187.5	16594.3	4924.91
P47929	Galectin-7	LGALS7B	P47929	P47929	LGALS7B	Galectin-7	LEG7_HUMAN	8	10860.5	14802.4	29801.6	42035.3	37032.6	36171.3	24718.9	50170	70073
P48047	ATP synthase subunit O, mitochondrial	ATP5PO	P48047	P48047;A0A494C0K9;H7C086;H7C0C1;Q53HH2	ATP5PO	ATP synthase subunit O, mitochondrial	ATPO_HUMAN	2	7647.65	7879.1	6255.65	9815.33	9325.04	7306.48	10935.4	6803.24	4608.11
P48147	Prolyl endopeptidase	PREP	P48147	P48147;A0A499FJL1;B2RAH7;Q9UM02	PREP	Prolyl endopeptidase	PPCE_HUMAN	4	2732.98	517.27	12587	4222.62	8003.51	4136.43
P48444	Coatomer subunit delta	ARCN1	P48444	P48444;B0YIW5;B0YIW6;Q6MZV5;Q6P1Q5	ARCN1	Coatomer subunit delta	COPD_HUMAN	7	62328.3	19439.5	23055.6	33341.2	30574.8	31284.2	6307.95	4409.13
P48556	26S proteasome non-ATPase regulatory subunit 8	PSMD8	P48556	P48556;A0A8V8TPK1;A0A8V8TQ44;A0A8V8TR48;K7EJC1;K7EJR3;K7ERW6;Q5U0B3;R4GMR5;V9HW09	PSMD8	26S proteasome non-ATPase regulatory subunit 8	PSMD8_HUMAN	1	27966.9	13244.5	8818.46	20011.3	18823.9	15197	13098.4	5973.26	4843.35
P48594	Serpin B4	SERPINB4	P48594	P48594;C9JZ65;Q5K633;Q5K634;Q86W03;Q86W05	SERPINB4	Serpin B4	SPB4_HUMAN	1	5119.01	6019.1	6787.37	6088.53	4395.93	11125.2	11388.5	12256.9	13410.8
P48634	Protein PRRC2A	PRRC2A	P48634	P48634;A0A1U9X974;A0A1U9X972;A0A1U9X975;A0A1U9X977;A0A1U9X982;A0A1U9X985;A0A1U9X987;A0A1U9X988;A0A1U9X993;A0A1U9X996;A0A1U9X998;A0A1U9X999;A0A1U9X9A5;A0A1U9X9A9;B4DZ56	PRRC2A	Protein PRRC2A	PRC2A_HUMAN	16	61669.5	54493.4	74469.9	76748.4	80989.9	74585.1	71429.1	64514.3	29759
P48643	T-complex protein 1 subunit epsilon	CCT5	P48643	P48643;B4DDU6;B4DE30;B4DX08;B4DZT5;B7ZAR1;E9PCA1;Q9BU08;V9HW37;B4DYC8;E7ENZ3	CCT5	T-complex protein 1 subunit epsilon	TCPE_HUMAN	1	61270.2	23608.7	34069	40235.5	34468.6	33826.5	11982.5	9299.53	6796.18
P48651	Phosphatidylserine synthase 1	PTDSS1	P48651	P48651;A8KAH1;Q9BSY0	PTDSS1	Phosphatidylserine synthase 1	PTSS1_HUMAN	2	6567.98	3824.3		6531.07	5675.3		5548.28
P48681	Nestin	NES	P48681	P48681;A5PKT9;D3DVC4;Q05BW3	NES	Nestin	NEST_HUMAN	14	5318.04	11505.3	6016.25	8572.03	9806.68	9176.09	5249.14	14500	2011.82
P48729	Casein kinase I isoform alpha	CSNK1A1	P48729	P48729;A0A5F9W493;U3KPX3;A0A590UJ43;B4DER9;B4DFH4;B4E1D9;D6REM4;E7ETM0;H0Y9X2;Q05DL3;Q6PJ06;U3KQK7;V9HW00	CSNK1A1	Casein kinase I isoform alpha	KC1A_HUMAN	1	9941.21	11453.9	8655.08	9942.7	11706.2	9404.43	7781.22	7788.09	8545.23
P48730	Casein kinase I isoform delta	CSNK1D	P48730	P48730;B4DIJ9;H7BYT1;Q59FJ7;A0A024R8X3;B4E0G1	CSNK1D	Casein kinase I isoform delta	KC1D_HUMAN	1	4941.31	4476.54		4175.49	4512.89	10069.1		7001.45
P48735	Isocitrate dehydrogenase [NADP], mitochondrial	IDH2	P48735	O75874;P48735;A0A024R3Y6;B2R5M8;B4DSZ6;C9J4N6;Q0QER2;Q53GL5;Q6FI37;Q6FIA4;V9HW78;A0A0A0U6N4	IDH2	Isocitrate dehydrogenase [NADP], mitochondrial	IDHP_HUMAN	1	6596.02	11730.4	15912.7	14247.1	16024.7	20576.3	11391.5	15762.9	17721.4
P48995	Short transient receptor potential channel 1	TRPC1	P48995	P48995;A7VJS2;A0A8V8TLK5	TRPC1	Short transient receptor potential channel 1	TRPC1_HUMAN	1	204810	140850	72933.8	116677	138256	140537	43160.1	12836.6
P49005	DNA polymerase delta subunit 2	POLD2	P49005	P49005;A0A087WWF6;A0A8V8TMJ0;A0A8V8TMJ5;A0A8V8TMK0;A0A8V8TMZ6;A0A8V8TN02;A0A8V8TN07;A0A8V8TNY7;A0A8V8TPA1;A0A8V8TPA6;A0A8V8TPB6;B4DP28;C9IZD2;C9J8Z7;C9JHC7;C9JLE1;H7C1B3	POLD2	DNA polymerase delta subunit 2	DPOD2_HUMAN	1	952.444		1699.5		1139.67
P49006	MARCKS-related protein	MARCKSL1	P49006	P49006	MARCKSL1	MARCKS-related protein	MRP_HUMAN	1	2212.12			1698.62
P49207	60S ribosomal protein L34	RPL34	P49207	P49207;A1LUY1	RPL34	60S ribosomal protein L34	RL34_HUMAN	5	172177	313591	257620	214908	208445	208989	34632.4	28545.3	14507.2
P49321	Nuclear autoantigenic sperm protein	NASP	P49321	P49321;B4DS57;Q53H03;E9PPR5;Q6PJY7	NASP	Nuclear autoantigenic sperm protein	NASP_HUMAN	2	13091	7156.05	6787.71	8403.03	7697.76	6339.88	2655.38	4135.97
A0A0U1RQF0	Fatty acid synthase	FASN	P49327	A0A0U1RQF0;P49327	FASN	Fatty acid synthase	FAS_HUMAN	48	65158.1	15577.7	14556.8	28637	27165.5	29806.7	9334.79	8178.66	7648.67
P49356	Protein farnesyltransferase subunit beta	FNTB	P49356	P49356;A0A384MEJ5;B3KSC2;B4DJ86;B4DL54;Q86TX8	FNTB	Protein farnesyltransferase subunit beta	FNTB_HUMAN	1	1041.99					1445.24
P49366	Deoxyhypusine synthase	DHPS	P49366	P49366;A0A024R7D0;M0R0V2	DHPS	Deoxyhypusine synthase	DHYS_HUMAN	2	17061.4	5068.68		5693.16	3779.74	6202.25	3271.18
P49368	T-complex protein 1 subunit gamma	CCT3	P49368	P49368;B3KX11;B4DUR8;Q2TU64;Q59H77;E9PQ35;E9PRC8;Q5SZW8;Q5SZX6	CCT3	T-complex protein 1 subunit gamma	TCPG_HUMAN	2	104860	48805.6	60814.7	58010.1	61452.8	63506.7	25032	14384.7	7688.04
P49406	39S ribosomal protein L19, mitochondrial	MRPL19	P49406	P49406;A0A0A0MRF4;A8K5D5;B4DIG4;S4R3W9	MRPL19	39S ribosomal protein L19, mitochondrial	RM19_HUMAN	4	29853	14900.6	19015.3	26153.5	20091.3	22980.6	18590.1	13132.6	15843.2
P49407	Beta-arrestin-1	ARRB1	P49407	P49407;A8K103;H0YET9	ARRB1	Beta-arrestin-1	ARRB1_HUMAN	1		2325.5	2543.97			4598.92
P49411	Elongation factor Tu, mitochondrial	TUFM	P49411	P49411;A0A384ME17	TUFM	Elongation factor Tu, mitochondrial	EFTU_HUMAN	23	83881.8	15922.5	27365.2	45498.5	48035.1	50172.4	51109.5	26502.9	14389.6
P49419	Alpha-aminoadipic semialdehyde dehydrogenase	ALDH7A1	P49419	P49419;A0A1B0GTJ4;A0A1B0GUA1;A0A1B0GUY0;A0A1B0GV49;A0A1B0GW77;A0A1B0GW82;A0A384MDZ8;A0A0J9YWF7;A0A1B0GTG2;A0A1B0GTY9;A0A1B0GVU0;H0YHM6	ALDH7A1	Alpha-aminoadipic semialdehyde dehydrogenase	AL7A1_HUMAN	1	3414.35	2166.97	5728.01		6713.27	854.718			2492.72
P49427	Ubiquitin-conjugating enzyme E2 R1	CDC34	P49427	P49427;A0A024R1Z1;U3KQP9	CDC34	Ubiquitin-conjugating enzyme E2 R1	UB2R1_HUMAN	1	7111.49					950.621
P49458	Signal recognition particle 9 kDa protein	SRP9	P49458	P49458;Q8WVW9	SRP9	Signal recognition particle 9 kDa protein	SRP09_HUMAN	2	92651	114139	53538.9	72280.8	88247.1	61925.3	31876.1	27956	10588.3
P49588	Alanine--tRNA ligase, cytoplasmic	AARS1	P49588	P49588;A0A6Q8PF33;A0A6Q8PFK3;A0A6Q8PFY2;A0A6Q8PGB5;A0A6Q8PGE8;A0A6Q8PGN5;A0A6Q8PGR9;A0A6Q8PH44;A0A6Q8PHJ2;H3BPK7	AARS1	Alanine--tRNA ligase, cytoplasmic	SYAC_HUMAN	1	18223.5	9531.26	24579.4	14450.7	14770.9	15906.7
P49643	DNA primase large subunit	PRIM2	P49643	P49643;A0A5F9ZHU7;A8K7A0;A0A024RD43;A0A024RD63;A0A5F9ZHR0	PRIM2	DNA primase large subunit	PRI2_HUMAN	1	1664.83
P49674	Casein kinase I isoform epsilon	CSNK1E	P49674	P48730;P49674;Q5U045;A0A669KBC0;H7BYT1;A0A024R8X3;B0QY34;B0QY35;B0QY36;B3KRV2;B4E0G1;H0Y2N6;H0Y645;J3QQI9;Q53EZ1	CSNK1E	Casein kinase I isoform epsilon	KC1E_HUMAN	1	10488.2	10137.8	12120.2	12938.6	11573.2	8762.01	10725.1	6364.88	4674.94
P49711	Transcriptional repressor CTCF	CTCF	P49711	P49711;A0A2R8Y595;A0A2R8YFL0;B3KSE4	CTCF	Transcriptional repressor CTCF	CTCF_HUMAN	1	8550.3	22896.6	16563.6	9334.8	12163.7	8293.8
P49720	Proteasome subunit beta type-3	PSMB3	P49720	P49720;A0A087WUL2;A0A087WXQ8;A0A087WY10;A0A384NL22	PSMB3	Proteasome subunit beta type-3	PSB3_HUMAN	2	2161.7	3681.15	5136.07	8168.58	5362.99	4780.25	6840.9	6311.64	6356.11
P49721	Proteasome subunit beta type-2	PSMB2	P49721	P49721;A0A140VJS6;B7Z478;Q59FJ0;A0A087WVV1	PSMB2	Proteasome subunit beta type-2	PSB2_HUMAN	1	8095.38	7520.03	19762.6	13373.8	12121.9	10689.6	2537.89		7902.16
P49736	DNA replication licensing factor MCM2	MCM2	P49736	P49736;B3KXZ4;B4DSV5;B7Z8Z6;H0Y8E6	MCM2	DNA replication licensing factor MCM2	MCM2_HUMAN	2	4086.33	4848.43	4171.13	5434.86	2304.21	3149.41
P49750	YLP motif-containing protein 1	YLPM1	P49750	P49750;B4DMQ9;F8VU51;H0YI23;H0YIQ2;Q8NF45	YLPM1	YLP motif-containing protein 1	YLPM1_HUMAN	2	13232.8	17830.4	14226.5	24725.5	19683.2	26076.8	22119.6	10957.8	23528.4
P49754	Vacuolar protein sorting-associated protein 41 homolog	VPS41	P49754	P49754;B2RB94;B4DR83;Q75MX9;Q9H348;H7BZX6	VPS41	Vacuolar protein sorting-associated protein 41 homolog	VPS41_HUMAN	1	2514.84	2173.06
P49756	RNA-binding protein 25	RBM25	P49756	P49756;H0YE46	RBM25	RNA-binding protein 25	RBM25_HUMAN	3	15904.7	22988.3	34636.3	17227.3	18969.2	18974.3	15663.2	13416	3783.82
P49792	E3 SUMO-protein ligase RanBP2	RANBP2	P49792	P49792;A0A8V8TL79;A0A8V8TLA0;A0A8V8TLN4;A0A8V8TMX6;Q5JC45;Q5JC46	RANBP2	E3 SUMO-protein ligase RanBP2	RBP2_HUMAN	1	9769.73	10751.9	13797	10758.9	8995.95	12172.7	7354.14	10690.4	9813.59
P49821	NADH dehydrogenase [ubiquinone] flavoprotein 1, mitochondrial	NDUFV1	P49821	P49821;E5KNH5;G3V0I5;Q53G70;B4DUN7;E9PPS5;E9PQP1	NDUFV1	NADH dehydrogenase [ubiquinone] flavoprotein 1, mitochondrial	NDUV1_HUMAN	1	3462.42							3599.99
P49841	Glycogen synthase kinase-3 beta	GSK3B	P49841	P49841;A0A3B3ITW1;A0A7I2YQK0;Q6FI27;B5BUC0;A0A7I2V2V4;A0A7I2V3D8;A0A7I2V3T3;A0A7I2V441;A0A7I2V4F3;A0A7I2V5K9	GSK3B	Glycogen synthase kinase-3 beta	GSK3B_HUMAN	1	3213.4
P49842	Serine/threonine-protein kinase 19	STK19	P49842	P49842;B7ZLI8;A0A140T8X5;A0A140TA37;A0A1U9X8K5;A0A1U9X8L3	STK19	Serine/threonine-protein kinase 19	STK19_HUMAN	1	1263.24	3961.55	3835.57	3164.14	2959.67	4654.97			1381.85
P49848	Transcription initiation factor TFIID subunit 6	TAF6	P49848	P49848;A0A8I5KQQ6;A0A8I5KR77;A0A8I5KRU1;A0A8I5KSI7;A4D299;C9J088;C9JFL8;C9JTY6;J3KR72;B3KUR4;C9JIS2	TAF6	Transcription initiation factor TFIID subunit 6	TAF6_HUMAN	1	1623.89		1856.1
P49862	Kallikrein-7	KLK7	P49862	P49862;A0A024R4H6;A0A2H4GDB2;B4DHX9;B8K1J4;X2J289;X2J4X7	KLK7	Kallikrein-7	KLK7_HUMAN	1	11471.7	3619.94	12049.4	19090.9	22736.2	12891.1	19661.1	21792.9	27358
P49902	Cytosolic purine 5'-nucleotidase	NT5C2	P49902	P49902;A0A6Q8PHP0;A0A384MED8;A0A6Q8PHB5;A8K6K2;B3KXN5;Q5JUV4	NT5C2	Cytosolic purine 5'-nucleotidase	5NTC_HUMAN	1	4471.14	1572.44	2147.02	4592.73	1439.78	2627.69	1065.88
P49915	GMP synthase [glutamine-hydrolyzing]	GMPS	P49915	P49915;A0A140VJK6;B4DUT7;Q53F90	GMPS	GMP synthase [glutamine-hydrolyzing]	GUAA_HUMAN	6	12710.9	7875.75	7179.02	7163.8	6855.94	6338.47	4906.54	4194.17
P49916	DNA ligase 3	LIG3	P49916	P49916;B7Z6I3	LIG3	DNA ligase 3	DNLI3_HUMAN	4	14873.5	12421.6	4900.92	15336.7	11570.6	12283.1	10906.6	8568.84	8376.66
A0A024RE06	DNA ligase 4	LIG4	P49917	A0A024RE06;P49917;A0A0C4DGV9;A8K8Q4;B2RBW4	LIG4	DNA ligase 4	DNLI4_HUMAN	1	7025.67	2928.38	2921.74	7365.29		3548.13
P49959	Double-strand break repair protein MRE11	MRE11	P49959	P49959;A0A024R395;F8W7U8;Q05D78	MRE11	Double-strand break repair protein MRE11	MRE11_HUMAN	4	10148.4	4764.98		7716.05	7443.36	9554.72	10328.9	4829.78
P50395	Rab GDP dissociation inhibitor beta	GDI2	P50395	P50395;B4DLV7;Q6IAT1;Q8TB95;B3KVE3	GDI2	Rab GDP dissociation inhibitor beta	GDIB_HUMAN	2	1566.84	2742.42	4486.05	4433.82	3138.22	3812.67	3350.53	2591.23	3155.3
P50402	Emerin	EMD	P50402	P50402;A0A804HIV7;A0A804HLA2	EMD	Emerin	EMD_HUMAN	3	14966.3	13869.5	13657.3	16020.9	13059.7	11988.4	11529.8	9685.42
P50416	Carnitine O-palmitoyltransferase 1, liver isoform	CPT1A	P50416	P50416;A0A024R5F4;B2RAQ8;H3BMD2	CPT1A	Carnitine O-palmitoyltransferase 1, liver isoform	CPT1A_HUMAN	1	3750.89		2573.66
P50452	Serpin B8	SERPINB8	P50452	P50452;A0A024R2B1;B2R9H3	SERPINB8	Serpin B8	SPB8_HUMAN	1	7069.72	6054.29		9673.72	3745.85	12486.4	7421.51	6498.76	4237.12
P50542	Peroxisomal targeting signal 1 receptor	PEX5	P50542	P50542;A0A0S2Z4H1;A0A0S2Z480;A0A0S2Z4F3;B4E0T2;B4DR50;B4DS19;B4DWW0	PEX5	Peroxisomal targeting signal 1 receptor	PEX5_HUMAN	2	4403.85	1753.29		1848.49	3454.63		2964.21
P50570	Dynamin-2	DNM2	P50570	P50570;A0A024R7C9;B3KUU8;B4DJ53;Q8N1K8;Q9UPH5	DNM2	Dynamin-2	DYN2_HUMAN	1	2183.49	2755.2	2952.28	2610.92	3062.93	3277.77	1536.18		2338.35
P50613	Cyclin-dependent kinase 7	CDK7	P50613	P50613;A0A0S2Z3F9;D6R9G1;D6RAD4;D6REC6	CDK7	Cyclin-dependent kinase 7	CDK7_HUMAN	1	4856.53	5149.09	5321.72	3449.54	5542.38	2502.27
P50748	Kinetochore-associated protein 1	KNTC1	P50748	P50748;E7ES84;B4E0D8	KNTC1	Kinetochore-associated protein 1	KNTC1_HUMAN	1	2177.98	3524.32	2077.15	1441.13	1277.64			867.044
P50750	Cyclin-dependent kinase 9	CDK9	P50750	P50750;A0A024R880;B2R9L6;B5BU53	CDK9	Cyclin-dependent kinase 9	CDK9_HUMAN	8	42298.8	19179.6	27645.4	29797.6	27754.7	30875.7	23687.7	7159.79	3161.5
P50851	Lipopolysaccharide-responsive and beige-like anchor protein	LRBA	P50851	P50851;A0A494BZW2;A0A494C0R9;A0A494C1L5;E9PEM5;H0Y9N9;H0YAC6;Q59HC1	LRBA	Lipopolysaccharide-responsive and beige-like anchor protein	LRBA_HUMAN	1	7863.6	8609.33	6628.75		2779.79	9740.3
P50914	60S ribosomal protein L14	RPL14	P50914	P50914;A0PJ62;A8K7N0;E7EPB3;Q6IPH7;B7Z6S8	RPL14	60S ribosomal protein L14	RL14_HUMAN	2	403484	720217	491242	446656	469072	408740	85910.4	38649.6	20148.9
P50990	T-complex protein 1 subunit theta	CCT8	P50990	P50990;H7C4C8;Q53HU0;Q7Z759	CCT8	T-complex protein 1 subunit theta	TCPQ_HUMAN	14	80076.1	38090.9	54616.7	49068.4	49033.4	46202.3	15467.9	10749.2	7319.85
P50991	T-complex protein 1 subunit delta	CCT4	P50991	P50991;A8K3C3;B7Z2Z8;B7Z9L0;B7Z2F4	CCT4	T-complex protein 1 subunit delta	TCPD_HUMAN	18	106428	51741.8	63297	70350.3	65819.1	71041.5	25175.9	19696.9	10684.8
P51003	Poly(A) polymerase alpha	PAPOLA	P51003;Q9BWT3	P51003;Q9BWT3;A0A024R6J7;A0A024R6M3;B4DHB8;B4DYF4;G3XAH6;F8WAT4;H0YJ00;Q05DB9;Q2TAI9;Q53T17	PAPOLA;PAPOLG	Poly(A) polymerase alpha	PAPOA_HUMAN;PAPOG_HUMAN	1	1082.88
P51114	RNA-binding protein FXR1	FXR1	P51114	P51114;A0A0F7KYT8;B4DXZ6;E7EU85;E9PFF5;A0A0F7L0Q8;A0A0F7L1S3;A0A8V8TMQ1;A0A8V8TNP6;B4DGH9;B4DM21;B4DM78	FXR1	RNA-binding protein FXR1	FXR1_HUMAN	10	206517	177745	152962	203486	213041	210095	298779	98568	58615.7
P51116	RNA-binding protein FXR2	FXR2	P51116	P51116	FXR2	RNA-binding protein FXR2	FXR2_HUMAN	15	55138.2	70381	52364.6	58163	61130.3	64826.8	57036.9	22242.6	9173.8
A0A024R7I7	Ras-related protein Rab-13	RAB13	P51153	A0A024R7I7;O95716;P20336;P20337;P51153;P61006;Q92930;Q96E17;A0A024R7I3;A0A024R7G2;A0A0A1HAV6;A8K6I8;B2R8W8;A0A024RB27;B4DE50;B4DMS1;D3DV69;H0YMN7;H0YNE9;M0R257;Q504R6;Q59EP4	RAB13	Ras-related protein Rab-13	RAB13_HUMAN	1	8738.36	11418.6	7972.49	14892.1	13793.2	15148.1	7373.09	12094.7
P51398	28S ribosomal protein S29, mitochondrial	DAP3	P51398	P51398;V9GYL9;V9GZ03	DAP3	28S ribosomal protein S29, mitochondrial	RT29_HUMAN	5	62800.4	38927.1	50687.3	44237.4	52808.9	45733.6	23157.9	18594.6	9427.92
P51531	Transcription activator BRG1	SMARCA4	P51532	P51531;P51532;A0A2R8Y4P4;A0A2R8Y526;A0A2R8Y6N0;A0A2R8Y6V2;A0A2R8Y7F3;A0A2R8Y7S2;A0A2R8Y7Y7;A0A2R8YF58;A0A2R8YF80;A7E2E1;Q9HBD4;A0A0U1RQZ9;A0A2R8Y440;A0A2R8Y4C5;A0A2R8Y523;A0A2R8YDA1;A0A2R8YG32;A0A2R8YGG3;A0A2R8YGP5;B3KNW7;B4DSC8;B4DSI8;B4E0F1;B9EGQ8;Q59FZ6;A0A0U1RQE1;A0A2R8Y4R6;A0A2R8YCY3;A0A2R8YFV8;B4DK35	SMARCA4	Transcription activator BRG1	SMCA4_HUMAN	1	19216.6	21025.8	16220.4	23888.3	19937.7	20865	26103.9	12148.2	4730.65
P51570	Galactokinase	GALK1	P51570	P51570;V9HWE7;C8CHJ6;Q6ZP37;Q71UH7	GALK1	Galactokinase	GALK1_HUMAN	2	3923.79	3775.1	4330.9	4844.85		3675.51	3719.69	1619.18
P51571	Translocon-associated protein subunit delta	SSR4	P51571	P51571;A6NLM8	SSR4	Translocon-associated protein subunit delta	SSRD_HUMAN	2	3615.67	7306.49	4563.22	4191.53	8570.26	8314.56	3863.18	4242.46
P51572	B-cell receptor-associated protein 31	BCAP31	P51572	P51572;A0A2R8Y5M6;C9J0M4;C9JM14;C9JMD7;C9JQ75;C9JSP1;Q53G72;Q53HT6	BCAP31	B-cell receptor-associated protein 31	BAP31_HUMAN	1	802.245	791.468	2661.67	2778.88			2338.76
P51587	Breast cancer type 2 susceptibility protein	BRCA2	P51587	P51587;A0A386IN22;A0A386IN23;A0A386INM2;A0A386IP91;A0A386IP96;A0A386IPI4;A0A386IPJ4;A0A386IPV5;A0A386IPV8;A0A386IPY1;A0A386IQ54;A0A4P8DKU7;A0A4P8DL22;A0A649UI46;A0A6G8IU57;A0A7G9ZE27;A0A7P0T9D7;A0A7P0TAP7;A1YBP1;Q9BX99	BRCA2	Breast cancer type 2 susceptibility protein	BRCA2_HUMAN	1		1000.37
P51610	Host cell factor 1	HCFC1	P51610	P51610;A6NEM2;A0A223PQH6;Q05C05	HCFC1	Host cell factor 1	HCFC1_HUMAN	4	9655.39	5732.75	6757.21	8190.46	8457.64	9209.09	6407.71	6080.5	7618.5
P51648	Aldehyde dehydrogenase family 3 member A2	ALDH3A2	P51648	P51648;A0A5F9ZGX4;A0A5F9ZHI5;A0A5F9ZHN9;A0A5F9ZI12;A0A5K1VW72;J3QRD1;Q59H65;Q68D64	ALDH3A2	Aldehyde dehydrogenase family 3 member A2	AL3A2_HUMAN	1	14394.4	9359.77	16324.7	13389.2	10607.7	11441.7	9931.1	15150.1	14143.2
P51659	Peroxisomal multifunctional enzyme type 2	HSD17B4	P51659	P51659;A0A0S2Z4J1;A0A2R8YD50;A0A0S2Z460;A0A0S2Z4Q6;A0A2R8YDT8;A0A2R8YEG2;A0A2R8YF45;A0A804HIR1;A0A804HK65;A0A804HKT2;A0A804HKU2;A0A804HLJ0;B2R659;B4DDM5;E7EPL9;E7ER27	HSD17B4	Peroxisomal multifunctional enzyme type 2	DHB4_HUMAN	1	2933.33	5517.27	4675.18	3770.09	9313.32	2684.98	2092.88	7091.12	7794.28
P51665	26S proteasome non-ATPase regulatory subunit 7	PSMD7	P51665	P51665;B2RD27;H3BNT7;H3BQV2;H3BTM8	PSMD7	26S proteasome non-ATPase regulatory subunit 7	PSMD7_HUMAN	1	14857.4	6413.09	10368.8	8462.22	12882.2	6391.69	9963.27	5994.45	3013.39
P51784	Ubiquitin carboxyl-terminal hydrolase 11	USP11	P51784	P51784;G5E9A6;B3KP28;B4DGK3;Q6P453	USP11	Ubiquitin carboxyl-terminal hydrolase 11	UBP11_HUMAN	4	9865.41	4858.92	2703.09	6754.92	6641.7	6384.96	3607.29
P51801	Chloride channel protein ClC-Kb	CLCNKB	P51801	P51801;A0A804HJB2;A8K8H0;A0A804HI21;A0A804HJU7;Q8WW53	CLCNKB	Chloride channel protein ClC-Kb	CLCKB_HUMAN	1	7421.74	8143.81	14480.3	23750.1	22544.9	26454.7	20919	21860	31659.9
P51814	Zinc finger protein 41	ZNF41	P51814	P51814;A0A024R1C4;Q59FE0	ZNF41	Zinc finger protein 41	ZNF41_HUMAN	1	2196.82	3858.86			403.287
P51884	Lumican	LUM	P51884	P51884;A0A384N669;Q53FV4	LUM	Lumican	LUM_HUMAN	1	1315650	2381040	3233130	3953280	4113980	3869760	3547800	4035750	5498420
P51970	NADH dehydrogenase [ubiquinone] 1 alpha subcomplex subunit 8	NDUFA8	P51970	P51970;B7Z768	NDUFA8	NADH dehydrogenase [ubiquinone] 1 alpha subcomplex subunit 8	NDUA8_HUMAN	1	3549.25	6349.2				6643.61	12556.1
P51991	Heterogeneous nuclear ribonucleoprotein A3	HNRNPA3	P51991	P51991;A0A384NL63;A0A7I2V2R3;A0A7I2V4G0;A0A7I2V4J6;A0A7I2V5D8;B4DDB6;B4E3E6;Q65ZQ3	HNRNPA3	Heterogeneous nuclear ribonucleoprotein A3	ROA3_HUMAN	2	250860	460806	821311	616661	616052	595330	293076	544757	710906
P52272	Heterogeneous nuclear ribonucleoprotein M	HNRNPM	P52272	P52272;A0A087X0X3;M0QZM1;Q59ES8;Q7KYM9	HNRNPM	Heterogeneous nuclear ribonucleoprotein M	HNRPM_HUMAN	2	176017	236843	385462	301154	291265	301149	164780	291426	176906
P52292	Importin subunit alpha-1	KPNA2	P52292	P52292;A0A7I2V351;A0A7I2V487;A0A7I2YQE1;A8K7D9;Q7Z726;A0A7I2V3Z3	KPNA2	Importin subunit alpha-1	IMA1_HUMAN	8	140315	119284	85574.8	96868.1	106922	105135	56709.5	25389.1	13127.6
P52294	Importin subunit alpha-5	KPNA1	P52294	P52294;C9JYI4;Q5BKZ2;B3KWR2;B3KXZ2	KPNA1	Importin subunit alpha-5	IMA5_HUMAN	2	25170.4	17516.7	20566.2	19043.6	18889.6	21375.9	10540.3	5868.15	10189.8
P52298	Nuclear cap-binding protein subunit 2	NCBP2	P52298	P52298;B3KSB0;C9JQX9	NCBP2	Nuclear cap-binding protein subunit 2	NCBP2_HUMAN	1	14226.3	19074.5	21842.5	24993.1	23963.3	21110.8	20425.5	21015.6	17072.4
P52434	DNA-directed RNA polymerases I, II, and III subunit RPABC3	POLR2H	P52434	P52434;C9JLU1	POLR2H	DNA-directed RNA polymerases I, II, and III subunit RPABC3	RPAB3_HUMAN	1	3384.41	3783.89	2241.69	4462.47	7018.17	5010.32
P52597	Heterogeneous nuclear ribonucleoprotein F	HNRNPF	P52597	P52597;A0A024R7T3;B4DKS8	HNRNPF	Heterogeneous nuclear ribonucleoprotein F	HNRPF_HUMAN	13	304943	352604	500470	548899	565475	526324	613354	624625	423965
P52655	Transcription initiation factor IIA subunit 1	GTF2A1	P52655	P52655;J3KNC0	GTF2A1	Transcription initiation factor IIA subunit 1	TF2AA_HUMAN	1	6464.71				4758.41
P52657	Transcription initiation factor IIA subunit 2	GTF2A2	P52657	P52657;A0A024R5Z5;A0A0B4J1Z5;B2R506	GTF2A2	Transcription initiation factor IIA subunit 2	T2AG_HUMAN	1	21330.5	3671.48	6416.15	8984.88	10558.6	7856.93	4616.98
P52701	DNA mismatch repair protein Msh6	MSH6	P52701	P52701;A0A494C0M1;A0A8V8TQJ0;A0A8V8TQW9;Q1L838	MSH6	DNA mismatch repair protein Msh6	MSH6_HUMAN	8	12985.9	9076.47	11265.7	8825.11	10922.7	11120.9	4894.62	6106.63
P52732	Kinesin-like protein KIF11	KIF11	P52732	P52732;A0A7I2V3A9;A0A7I2V3V3;A0A7I2YQY4;B2RAM6	KIF11	Kinesin-like protein KIF11	KIF11_HUMAN	13	28540.9	20180.1	22514.7	29182	28900.2	29082.5	43159.9	12424.1	7223.2
P52756	RNA-binding protein 5	RBM5	P52756	P52756;P98175;A0A024R2U6;A0A0S2Z4W4;A0A0S2Z4X1;Q7Z3D7;Q59HE6	RBM5	RNA-binding protein 5	RBM5_HUMAN	3	68926.2	106589	164045	205102	182333	185996	222626	201125	148976
P52758	2-iminobutanoate/2-iminopropanoate deaminase	RIDA	P52758	P52758;A0A024R9H2;H0YB34;H0YBX3	RIDA	2-iminobutanoate/2-iminopropanoate deaminase	RIDA_HUMAN	2	4609.1	2584.37		4351.75	2341.51	2799.89	7072.08
P52815	39S ribosomal protein L12, mitochondrial	MRPL12	P52815	P52815;B4DLN1;Q96Q74	MRPL12	39S ribosomal protein L12, mitochondrial	RM12_HUMAN	4	26332.3	12020.7	21874.2	20305.4	20692.1	18153.2	10655.3	9532.38	8415.36
P52888	Thimet oligopeptidase	THOP1	P52888	P52888;B4DU96;K7EKB6;K7EP46;Q96CV8;Q9BW75	THOP1	Thimet oligopeptidase	THOP1_HUMAN	1		1957.9		2104.7
P42330	Aldo-keto reductase family 1 member C2	AKR1C1	P52895;Q04828	P42330;P52895;Q04828;A0A0A0MSS8;B4DK69;S4R3Z2;Q2XPP3;H0Y804	AKR1C1;AKR1C2	Aldo-keto reductase family 1 member C2	AK1C1_HUMAN;AK1C2_HUMAN	1						4519.99			20032.3
P52907	F-actin-capping protein subunit alpha-1	CAPZA1	P52907	P47755;P52907;A4D0V4;A8K0T9;B4DE01;Q53GC7;Q53GE2	CAPZA1	F-actin-capping protein subunit alpha-1	CAZA1_HUMAN	2	34636.4	24140.7	23555.1	26668.5	30867	26429.2	20474.4	14874.6	3013.28
P52948	Nuclear pore complex protein Nup98-Nup96	NUP98	P52948	P52948;A0A024RCC4;A0A3B3ITD8;A0A8V8TPW9;A0A8V8TPX4;A0A8V8TQF7;A0A8V8TR21;A0A8V8TRC7;H0YCR0;H0YDA1;H0YEN4;H7C3P6	NUP98	Nuclear pore complex protein Nup98-Nup96	NUP98_HUMAN	1	7286.52	6329.39	5427.17	16482.8	4793.34	2373.57	3808.77
A0A0S2Z383	Homeobox protein Nkx-2.5	NKX2-5	P52952	A0A0S2Z383;P52952;A0A165EY39;A0A2R4LFC5;A0A2R4LFK0;A0A2R4LG35	NKX2-5	Homeobox protein Nkx-2.5	NKX25_HUMAN	1	1053.15	3782.91	2448.54
P53004	Biliverdin reductase A	BLVRA	P53004	P53004;A0A140VJF4	BLVRA	Biliverdin reductase A	BIEA_HUMAN	1	3726.91				2269.27	2981.15	1401.56
P53007	Tricarboxylate transport protein, mitochondrial	SLC25A1	P53007	P53007;D9HTE9;Q6LAP8	SLC25A1	Tricarboxylate transport protein, mitochondrial	TXTP_HUMAN	2	29141.6	28511.9	40246.1	31170.4	26908.3	25426.5	22113.2	4682.36
P53350	Serine/threonine-protein kinase PLK1	PLK1	P53350	P53350;B2R841;B4E083;Q59GD0;D3DWF3;I3L2H5;I3L309	PLK1	Serine/threonine-protein kinase PLK1	PLK1_HUMAN	1	10214.5	8417.33	11560.2	6449.53	8819.3	8863.89	3229.42
P53396	ATP-citrate synthase	ACLY	P53396	P53396;A0A024R1T9;A0A024R1Y2;Q4LE36;K7ESG8	ACLY	ATP-citrate synthase	ACLY_HUMAN	3	18530.5	6412.56	5076.54	16317.3	11023.8	12210.4	7769.59	4901.53	6048.23
P53618	Coatomer subunit beta	COPB1	P53618	P53618	COPB1	Coatomer subunit beta	COPB_HUMAN	19	75916.4	25142.8	27975.8	36260.4	35192	35419	11636.5	10758.4	6860.86
P53621	Coatomer subunit alpha	COPA	P53621	P53621;A0A3B3IS84;A0A3B3ISC6;A0A3B3IT15;A0A3B3ITV3;A0A3B3IU89	COPA	Coatomer subunit alpha	COPA_HUMAN	6	131663	49586.2	44924.3	64240.1	59578.9	68831.9	18792	9529.97
P53634	Dipeptidyl peptidase 1	CTSC	P53634	P53634;A0A7I2V2Q8;A0A7I2V466;H0YCY8;A0A7I2V5C5;A0A7I2V6E3;B4DJQ8;A0A7I2V2F3;A0A7I2V2V5;A0A7I2V3A2;A0A7I2V3M6;A0A7I2V4Z3;A0A7I2V5J2;A0A7I2V5L5;I3V9T0	CTSC	Dipeptidyl peptidase 1	CATC_HUMAN	1	6745.54	10597.1	3421.13	11853.4	15074.6	14278.9	6581.69	21470.6	16099.8
P53675	Clathrin heavy chain 2	CLTCL1	P53675	P53675;A0A087WX41	CLTCL1	Clathrin heavy chain 2	CLH2_HUMAN	1	2545.2			2322.36
P53680	AP-2 complex subunit sigma	AP2S1	P53680	P53680;M0QYZ2;M0R0N4;X6R390	AP2S1	AP-2 complex subunit sigma	AP2S1_HUMAN	1	9012.79	2826.76	5817.7			12635.2	7933.4		1317.43
P53985	Monocarboxylate transporter 1	SLC16A1	P53985	P53985;A0A024R0H1;Q5T8R3;Q5T8R4;Q5T8R5;B2R6A5;B4DKS0;B4E106	SLC16A1	Monocarboxylate transporter 1	MOT1_HUMAN	1	20184.1	25324.8	32786	26215.8	28320.8	32945.3	25310.7	16475	12803
P53992	Protein transport protein Sec24C	SEC24C	P53992	P53992;A0A024QZM6;B4DSN3;G5EA31;B7ZAY6	SEC24C	Protein transport protein Sec24C	SC24C_HUMAN	1					2359.14
P53999	Activated RNA polymerase II transcriptional coactivator p15	SUB1	P53999	P53999;Q6IBA2;Q59G24;Q6E433	SUB1	Activated RNA polymerase II transcriptional coactivator p15	TCP4_HUMAN	1	7673.29	5851.55		3986.75	9710.02	2834.31	9960.9	2326.62	4294.03
P54105	Methylosome subunit pICln	CLNS1A	P54105	P54105;E9PJF4;E9PMI6;J3KN38	CLNS1A	Methylosome subunit pICln	ICLN_HUMAN	1	11765.7	3832.63		1914.66	6610.42	7195.01	4870.56
P54132	RecQ-like DNA helicase BLM	BLM	P54132	P54132;A0A3B3IT82;A0A7P0TBM9;B7ZKN7;H0YNU5;B2RAN0;B7Z2X2;B7Z8C1	BLM	RecQ-like DNA helicase BLM	BLM_HUMAN	3	13375.3	16732.1	8600.93	14781.2	12873.1	14440.2	5537.69	6518.78
P54136	Arginine--tRNA ligase, cytoplasmic	RARS1	P54136	P54136	RARS1	Arginine--tRNA ligase, cytoplasmic	SYRC_HUMAN	2	28678.8	18823.5	13103.2	24725.3	18446.7	19545.8	13854.9	9448.84	4665.82
P54619	5'-AMP-activated protein kinase subunit gamma-1	PRKAG1	P54619	P54619;A0A024R125;F8VYY9	PRKAG1	5'-AMP-activated protein kinase subunit gamma-1	AAKG1_HUMAN	1	3933.77
P54652	Heat shock-related 70 kDa protein 2	HSPA2	P54652	P54652;A0A024R6B5;A0A384MDT7;B3KUS2	HSPA2	Heat shock-related 70 kDa protein 2	HSP72_HUMAN	2	13156.6	9693.54	10044.9	13076.7	10192.7	16531.6	3760.24	8465.15	13267
P54819	Adenylate kinase 2, mitochondrial	AK2	P54819	P54819;A0A140VK93;F8W1A4;A0A5F9ZHP2;A0A5K1VW67;B4DLK2;F8VY04;F8VZG5;G3V213;A0A8Q3SHW4;F8VPP1	AK2	Adenylate kinase 2, mitochondrial	KAD2_HUMAN	1	10576.2			2865.04	8819.79	5633.91		4532.02	7915.79
A0A140VJL2	Hydroxymethylglutaryl-CoA synthase, mitochondrial	HMGCS2	P54868	A0A140VJL2;P54868	HMGCS2	Hydroxymethylglutaryl-CoA synthase, mitochondrial	HMCS2_HUMAN	1									9856.42
P54886	Delta-1-pyrroline-5-carboxylate synthase	ALDH18A1	P54886	P54886	ALDH18A1	Delta-1-pyrroline-5-carboxylate synthase	P5CS_HUMAN	12	17139.1	4811.2	8071.5	10198.8	8641.13	9093.62	6652.24	4110.18
P55036	26S proteasome non-ATPase regulatory subunit 4	PSMD4	P55036	P55036;A2A3N6;Q5VWC4;A6PVX3	PSMD4	26S proteasome non-ATPase regulatory subunit 4	PSMD4_HUMAN	1	7778.27	3032.88	8112.2	5273.77		5016.44	5864.55	2721.86
P55039	Developmentally-regulated GTP-binding protein 2	DRG2	P55039	P55039;Q59FW9	DRG2	Developmentally-regulated GTP-binding protein 2	DRG2_HUMAN	1	3788.42					1624.39
P55060	Exportin-2	CSE1L	P55060	P55060;A0A384NKW7;B4DM31;B4DPS6;B4DS32;B4DUC5	CSE1L	Exportin-2	XPO2_HUMAN	6	19457.7	20629.5	34103.5	18367.8	19264.1	20088.7	10621.8	9009.21	12474.3
P55072	Transitional endoplasmic reticulum ATPase	VCP	P55072	P55072;V9HW80;C9JUP7;A0A7I2V540;A0A7P0T8A3;A0A7P0T8Q5;A0A7P0TAQ1;A0A7P0TAW3;A0A7P0Z4C6;Q0IIN5;Q96IF9;Q9HAP0;Q9NTC4	VCP	Transitional endoplasmic reticulum ATPase	TERA_HUMAN	6	29821.8	16690	26205.1	24139	22075.5	25317.5	15512.6	14222.1	12040.7
P55081	Microfibrillar-associated protein 1	MFAP1	P55081	P55081	MFAP1	Microfibrillar-associated protein 1	MFAP1_HUMAN	4	10340.1	4312.48	10634.2	11847.2	8053.35	9244.22	7772.23	2473.97	3556.32
P55084	Trifunctional enzyme subunit beta, mitochondrial	HADHB	P55084	P55084;B4DDC9;B4DY96;B5MD38;F5GZQ3	HADHB	Trifunctional enzyme subunit beta, mitochondrial	ECHB_HUMAN	4	41980.5	20035.6	57362.5	36878.3	35446.9	39428.1	18475	22563.8	11523.6
P55209	Nucleosome assembly protein 1-like 1	NAP1L1	P55209	P55209;A0A024RBB7;A0A024RBE6;B7Z2V4;B7Z5H0;B7Z9C2;F5H4R6;F8VRJ2;F8VV59;F8VVB5;F8VY35;F8W020;F8W0J6;F8W118;F8W543;H0YH88;H0YHC3;H0YIV4	NAP1L1	Nucleosome assembly protein 1-like 1	NP1L1_HUMAN	1	18741.1	17504	16258.7	17951.4	13105.4	20510.7	12034	13382.2	4552.4
P55265	Double-stranded RNA-specific adenosine deaminase	ADAR	P55265	P55265;A0A3B3IRQ9;A0A024DAK3;A0A3B3ISU1;A0A3B3ISX1;A0A7P0Z4F9;A0A7P0Z4K3;B7Z8Y3;D3DV75;Q59EC0	ADAR	Double-stranded RNA-specific adenosine deaminase	DSRAD_HUMAN	2	64431.1	118162	126554	105684	88722.7	90819.4	45075	52472.6	27052
P55735	Protein SEC13 homolog	SEC13	P55735	P55735;A8MXL6;Q53GB2;Q59FA6	SEC13	Protein SEC13 homolog	SEC13_HUMAN	1	5309.71	2715.3		7333.17	6149.21	6683.27	8687.87	7582.31
P55769	NHP2-like protein 1	SNU13	P55769	P55769;A0A3B3IUA2;B1AHD1;Q6FHM6;A0A3B3IRU2	SNU13	NHP2-like protein 1	NH2L1_HUMAN	1	18846	72721.8	44465.9	47436.5	42210.6	41383.9	13238.6	15638.4	10053.2
P55786	Puromycin-sensitive aminopeptidase	NPEPPS	P55786	P55786;A6NEC2;A0A7I2V389;A0A7I2V3W8;B3KU93;B7Z4B2;B7Z899;E9PLK3;A0A7I2V604;A0A8V8TQ95;B3KTP2;B7Z6T6;E9PP11;E9PPZ2	NPEPPS	Puromycin-sensitive aminopeptidase	PSA_HUMAN	1	4318.59	2255.81	5462.23	3979.07	6272.52	4903.89	1576.65	2994.17	3273.29
P55795	Heterogeneous nuclear ribonucleoprotein H2	HNRNPH2	P55795	P55795;A0A384MDT2;B4DFK9;B4DP00	HNRNPH2	Heterogeneous nuclear ribonucleoprotein H2	HNRH2_HUMAN	11	67959.8	73585.3	114265	110914	114625	112447	136399	130328	100178
P55884	Eukaryotic translation initiation factor 3 subunit B	EIF3B	P55884	P55884;A0A024R821;A4D210;B4DV79;B4DXN6;C9JQN7;C9JZG1;Q86UM1;Q96G38	EIF3B	Eukaryotic translation initiation factor 3 subunit B	EIF3B_HUMAN	6	438908	128564	854745	1175090	1173030	1155920	2260310	1552950	972911
P56134	ATP synthase subunit f, mitochondrial	ATP5MF	P56134	P56134;C9JU26;C9JJT5;B4DJ38;G3V325	ATP5MF	ATP synthase subunit f, mitochondrial	ATPK_HUMAN	1	12386.4	13172.7	12093.9	9251.38	10522.4	14117.9	15082.9	10121.7	4872.91
P56178	Homeobox protein DLX-5	DLX2	P56178;Q07687	P56178;Q07687;Q53QU7;Q53Y73;X5D7D8;Q59HD6	DLX2;DLX5	Homeobox protein DLX-5	DLX2_HUMAN;DLX5_HUMAN	1	2934.63	3559.35	2709.46	6168.08	7995.46	5524.34		3306.74
P56182	Ribosomal RNA processing protein 1 homolog A	RRP1	P56182	P56182;Q6PJJ2;B4DZM3;D6RE82;Q53FR7	RRP1	Ribosomal RNA processing protein 1 homolog A	RRP1_HUMAN	2	7914.09	11122.9	14266.9	7258.27	6831.56	10955.4		1370.11
P56192	Methionine--tRNA ligase, cytoplasmic	MARS1	P56192	P56192;A8K492;B4E0E9;A0A024RBA2;H0YHV5;Q8NAB3	MARS1	Methionine--tRNA ligase, cytoplasmic	SYMC_HUMAN	1	24006.4	15195	12542.7	18899	17720.3	15463.3	10284.4	9479.95	2978.85
P56537	Eukaryotic translation initiation factor 6	EIF6	P56537	P56537;B7ZBH1	EIF6	Eukaryotic translation initiation factor 6	IF6_HUMAN	3	28216.3	70514.3	46679.4	53584.8	45296.5	57429.7	35863.9	26016.2	20757
P56556	NADH dehydrogenase [ubiquinone] 1 alpha subcomplex subunit 6	NDUFA6	P56556	P56556;A0A2Y9D025;R4GN43	NDUFA6	NADH dehydrogenase [ubiquinone] 1 alpha subcomplex subunit 6	NDUA6_HUMAN	1			7079.02	4351.59		6060.59		2391.68	1040.96
P56557	Transmembrane protein 50B	TMEM50B	P56557	P56557;C9K0I4;F8WBF4;F8WDH1;Q2V8N0	TMEM50B	Transmembrane protein 50B	TM50B_HUMAN	1	2309.8	5801.8		15420.3	9579.16	13245.9	13333.7	13299.8	14271.6
P57071	PR domain zinc finger protein 15	PRDM15	P57071	P57071;E7ER26;Q4W8S1;Q6NXF8	PRDM15	PR domain zinc finger protein 15	PRD15_HUMAN	2	1245.28	4105.85	3296.08			2964.77		2285.97
P57088	Transmembrane protein 33	TMEM33	P57088	P57088;A0A024R9W7;A6QKW0;D6RAA6;H0Y8N0	TMEM33	Transmembrane protein 33	TMM33_HUMAN	3	15128.5	9017.64	9275.14	8928.46	12442.6	10692.9	5553.55	1355.36	3463.56
P57678	Gem-associated protein 4	GEMIN4	P57678	P57678;I3L2C7;I3L399;I3L4A4;I3L4M4;B4DZ29;E7EN12;Q8WUM5;Q9HBB9;Q9HC39	GEMIN4	Gem-associated protein 4	GEMI4_HUMAN	2	33060.5	22513.6	17993	26411.7	22700.1	22710	23055.4	8337.13
P57737	Coronin-7	CORO7	P57737	P57737;A0A0A6YYL4;B3KSY4;B3KUH7;B4DKU9	CORO7	Coronin-7	CORO7_HUMAN	1	2710.16	831.531	1861.27	451.947	3145.29	804.196
P57740	Nuclear pore complex protein Nup107	NUP107	P57740	P57740;B3KMK0	NUP107	Nuclear pore complex protein Nup107	NU107_HUMAN	6	7215.28	6288.49	5898.18	4005.9	5980.95	4308.19	2892.76		4676.7
P57772	Selenocysteine-specific elongation factor	EEFSEC	P57772	P57772;C9J8T0	EEFSEC	Selenocysteine-specific elongation factor	SELB_HUMAN	5	13400.2	13050.8	18915.3	10158	8370.11	10973.3	7670.11	4989.21
P58107	Epiplakin	EPPK1	P58107	P58107;A0A075B730	EPPK1	Epiplakin	EPIPL_HUMAN	9	9264.26	11000.6	10947.8	15198.1	14206.1	13168.3	8814.89	18715.7	12189.2
P59665	Neutrophil defensin 1	DEFA1B	P59665;P59666	P59665;P59666;Q6EZE9	DEFA1B;DEFA3	Neutrophil defensin 1	DEF1_HUMAN;DEF3_HUMAN	2	6520.7	11846.6	14999.1	15623.8	21399.2	21592.9	19589.4	16933.8	31001.8
P59780	AP-3 complex subunit sigma-2	AP3S2	P59780	P59780;A0A024RC62;A0A0A6YYH1;H0YLI7;Q6PK37	AP3S2	AP-3 complex subunit sigma-2	AP3S2_HUMAN	2	1642.28			2796.27	1811.78
P59998	Actin-related protein 2/3 complex subunit 4	ARPC4	P59998	P59998;A0A0A6YYG9;F8WCF6;F8WDD7;H7C0A3;Q9H7Z5	ARPC4	Actin-related protein 2/3 complex subunit 4	ARPC4_HUMAN	2	23688	37947.4	28784.7	31810.9	23491.1	35962.4	39779.3	23195.9	24093.2
P60059	Protein transport protein Sec61 subunit gamma	SEC61G	P60059	P60059;A0A024QYZ0	SEC61G	Protein transport protein Sec61 subunit gamma	SC61G_HUMAN	1	2276.87	644.237		1355.82	3724.42	4471.05	2983.46	338.74
P60174	Triosephosphate isomerase	TPI1	P60174	P60174;B4DUI5;Q2QD09;Q53HE2;U3KPZ0;U3KQF3;V9HWK1	TPI1	Triosephosphate isomerase	TPIS_HUMAN	1	4856.36	11199.9	12254.5	14303.2	15959.5	12610.6	7081.53	13149.1	13639
P60228	Eukaryotic translation initiation factor 3 subunit E	EIF3E	P60228	P60228;A0A7I2V2H9;A0A7I2V2W0;A0A7I2V3I0;A0A7I2V3I2;A0A7I2V3S3;A0A7I2V4B4;A0A7I2V5P9;A0A7I2V5Z6;B2R806;B3KW56;E5RGA2;E5RHS5;Q6IAX5	EIF3E	Eukaryotic translation initiation factor 3 subunit E	EIF3E_HUMAN	7	730554	214162	1671990	2386610	2385580	2442350	4960700	3566980	2037290
P60368	Keratin-associated protein 10-1	KRTAP10-1	P60331;P60369;P60370;P60409	P60368;P60370;P60372;P60409;P60410;P60411;P60331;P60369;P60413;A0A087WZD6	KRTAP10-1;KRTAP10-3;KRTAP10-5;KRTAP10-7	Keratin-associated protein 10-1	KR101_HUMAN;KR103_HUMAN;KR105_HUMAN;KR107_HUMAN	1	10404.1	11745.7	7075.27	24282	24402.1	20564.2	26702.1	20818.8	8112.71
P60468	Protein transport protein Sec61 subunit beta	SEC61B	P60468	P60468	SEC61B	Protein transport protein Sec61 subunit beta	SC61B_HUMAN	1	11186	8182.64	9565.71	10793	9335.34	11158.8	7841.24		1431.67
P60510	Serine/threonine-protein phosphatase 4 catalytic subunit	PPP4C	P60510	P60510;A0A024R625;H3BTA2;H3BV22;Q5U086	PPP4C	Serine/threonine-protein phosphatase 4 catalytic subunit	PP4C_HUMAN	1	12594	11274.4	9912.67	6310.09	9107.56	12351.6	8801.96	5339.49
P60660	Myosin light polypeptide 6	MYL6	P60660	P60660;B7Z6Z4;F8VPF3;F8VZU9;F8W180;F8W1R7;G3V1V0;G3V1Y7;G8JLA2;J3KND3;Q6IBG5	MYL6	Myosin light polypeptide 6	MYL6_HUMAN	1	61829	26690	25773	70064.9	42938	57542.2	107896	21261.2	12138.6
P60709	Actin, cytoplasmic 1	ACTB	P60709	P60709;P63261;Q1KLZ0;A0A2R8Y793;A0A2R8YGF8;A0A6Q8PFE4;A0A6Q8PH58;A0A804GS07;A1E282;B4DVQ0;B4DW52;B4E335;B4E3A4;E7EVS6;G5E9R0;I3L1U9;I3L3I0;I3L3R2;I3L4N8;J3KT65;K7EM38;Q53G76;Q53G99;Q53GK6;Q562L5;Q562L6;Q562L9;Q562N0;Q562N4;Q562N6;Q562N8;Q562P0;Q562P9;Q562R8;Q562S0;Q562U2;Q562V5;Q562X9;Q562Y6;Q562Z4;Q562Z7;Q8WVW5	ACTB	Actin, cytoplasmic 1	ACTB_HUMAN	2	1024640	1027390	1012740	1255640	1258650	1216440	1247790	997790	325692
P60842	Eukaryotic initiation factor 4A-I	EIF4A1	P60842	P60842;Q14240;A8K7F6;E7EQG2;B4DNH2;Q96B07;Q9NZE6	EIF4A1	Eukaryotic initiation factor 4A-I	IF4A1_HUMAN	1	52359.8	28485.7	33778.4	51498.8	53078.9	55405.4	77874.7	51550.6	27022.3
P60866	40S ribosomal protein S20	RPS20	P60866	P60866;A0A7P0S5H5;E5RJX2	RPS20	40S ribosomal protein S20	RS20_HUMAN	1	516405	439682	868558	628827	629483	648262	519062	253345	358595
P11908	Ribose-phosphate pyrophosphokinase 1	PRPS1	P60891	P11908;P21108;P60891;A0A0B4J207;A0A2R8Y7H4;A0A140VK41;B2R860;Q53FW2;A0A0A0MRQ9;A0A6Q8PGP2;B1ALA9;B7ZB02;H7C540	PRPS1	Ribose-phosphate pyrophosphokinase 1	PRPS1_HUMAN	1	26660.2	7447.33	9259.43	13481.8	12106.3	18236.5	13238.6	10843.5	4422.43
P60900	Proteasome subunit alpha type-6	PSMA6	P60900	P60900;A0A140VK44;G3V295;G3V3I1;G3V3U4;G3V5Z7	PSMA6	Proteasome subunit alpha type-6	PSA6_HUMAN	1	3308.77	5222.3	4293.91	11214	7354.37	5246.26	6715.41	4995.68	9641.21
P60903	Protein S100-A10	S100A10	P60903	P60903;D3DV26;Q6FGE5	S100A10	Protein S100-A10	S10AA_HUMAN	2	18272.9	1824.24	5708.06	14784	13464.7	12052.5	13069.1	4994.78	7054.05
P60981	Destrin	DSTN	P60981	P60981;B7Z9M9;F6RFD5;V9HWA6	DSTN	Destrin	DEST_HUMAN	1	3384.1	4915.23				2649.55		7927.79	5717.89
P61019	Ras-related protein Rab-2A	RAB2A	P61019	P61019;Q8WUD1;A0A023HJ61;A0A024R7V6;A0A0A1HAW1;A0A3B3ITL1;B4DUD4;E9PKL7;Q5HYI5;Q6PIK3;Q96K32	RAB2A	Ras-related protein Rab-2A	RAB2A_HUMAN	1			2208.87	1873.66	3382.13	2957.85	4497.76		3065.26
P61081	NEDD8-conjugating enzyme Ubc12	UBE2M	P61081	P61081;A0A024R4T4	UBE2M	NEDD8-conjugating enzyme Ubc12	UBC12_HUMAN	1	3950.56	2567.46	6629.67	4480.58	6334.7	3933.03
P61088	Ubiquitin-conjugating enzyme E2 N	UBE2N	P61088;Q5JXB2	P61088;F8VSD4;F8VV71;Q5JXB2;V9HW41;F8VZ29	UBE2N;UBE2NL	Ubiquitin-conjugating enzyme E2 N	UBE2N_HUMAN;UE2NL_HUMAN	1	3371.87	3128.46	5334.56	2182.16	5138.83				529.449
P61158	Actin-related protein 3	ACTR3	P61158	P61158;A0A024RAI1;B4DTI0;B4DXW1;B4DT29;Q59FV6	ACTR3	Actin-related protein 3	ARP3_HUMAN	1	7585.29	6915.34	6313.88	10064	9551.6	7311.62	7957.64	8658.64
P61160	Actin-related protein 2	ACTR2	P61160	P61160;B4DHK9;B4DWQ5;Q8IY98	ACTR2	Actin-related protein 2	ARP2_HUMAN	3	9425.49	7921.32	5261.95	13785.4	11634.6	11846.3	13766.8	8164.13	5746.44
P42025	Alpha-centractin	ACTR1A	P61163	P42025;P61163;A0A1B0GVS3;A0A384NQ21;B4DM97;Q13841;R4GMT0	ACTR1A	Alpha-centractin	ACTZ_HUMAN	2	33748	17873.7	34923	22159	29059.5	27009.2	29058.4	14075.2	5482.47
P61201	COP9 signalosome complex subunit 2	COPS2	P61201	P61201;B2R6N0;B4DIH5;Q53HJ0;Q59EL2	COPS2	COP9 signalosome complex subunit 2	CSN2_HUMAN	6	32604.9	7063.29	6558.27	13743.7	15837.7	11335.7	3074.41	10762.9
P61221	ATP-binding cassette sub-family E member 1	ABCE1	P61221	P61221;D6R9I9;D6RGF4;H0Y990	ABCE1	ATP-binding cassette sub-family E member 1	ABCE1_HUMAN	6	80603.4	51192	145528	112206	109311	123053	158617	74765.4	44185.2
P61224	Ras-related protein Rap-1b	RAP1A	P61224;P62834	P61224;P62834;A6NIZ1;A0A024RB87;A8KAH9;E7ESV4;F5GWU8;F5GX62;F5GYB5;F5GYH7;F5H004;F5H077;F5H0B7;F5H491;F5H4H0;F5H500;F5H6R7;F5H7Y6;F8WBC0;Q5U0C3;Q9BXV4	RAP1A;RAP1B	Ras-related protein Rap-1b	RAP1A_HUMAN;RAP1B_HUMAN	1	8912.47	10521.4		11331.3		7090.34	17511.5	12365.6	6541.07
P61247	40S ribosomal protein S3a	RPS3A	P61247	P61247;E9PFI5;Q6NXR8;A8K4W0;B7Z3M5;H0Y8L7;H0Y9Y4;D6RI02	RPS3A	40S ribosomal protein S3a	RS3A_HUMAN	3	703899	807845	639853	662021	698073	637422	324102	106820	58382.8
P61254	60S ribosomal protein L26	RPL26	P61254	P61254;A0A024RBF6;Q6IBH6	RPL26	60S ribosomal protein L26	RL26_HUMAN	1	42299.8	62743.9	47052.7	43914.6	37358.9	25004.6	6009.68	2873.22
P61289	Proteasome activator complex subunit 3	PSME3	P61289	P61289;K7ENH2;A0A024R203;B7Z8D3;J7FRP4;K9J957;Q6FHK7;V9HWJ8	PSME3	Proteasome activator complex subunit 3	PSME3_HUMAN	1	2543.38	1069.81			2544.04	553.779
P61313	60S ribosomal protein L15	RPL15	P61313	P61313;A0A024R2Q4;A0A2R8Y738;A0A2R8YEM3;B4DEN1;B4DLP4;E7ENU7;E7EQV9;E7EX53	RPL15	60S ribosomal protein L15	RL15_HUMAN	1	157382	526209	192623	243702	265897	281516	29689.9	21897.7	16612
P61326	Protein mago nashi homolog	MAGOH	P61326;Q96A72	P61326;Q96A72;A0A023T6R1;F5H6P7	MAGOH;MAGOHB	Protein mago nashi homolog	MGN2_HUMAN;MGN_HUMAN	2	13327.3	31481.3	32098.4	22224.2	26423.1	14367.9	26228.2	15256.1	8044.79
P61353	60S ribosomal protein L27	RPL27	P61353	P61353;A0A024R1V4;B2R4D8;E4W6B6;K7ELC7	RPL27	60S ribosomal protein L27	RL27_HUMAN	6	344117	488516	511630	369815	383510	343542	131841	86787.6	53546.9
P61513	60S ribosomal protein L37a	RPL37A	P61513	P61513;A6NKH3;C9J4Z3;E9PEL3;G5E9R3;M0R0A1;M0R2L6;Q6P4E4	RPL37A	60S ribosomal protein L37a	RL37A_HUMAN	1	81621.7	138269	76966.3	104133	102117	92700.6	57382.2	47415.3	31522.3
P61619	Protein transport protein Sec61 subunit alpha isoform 1	SEC61A1	P61619	P61619;Q9H9S3;B3KNF6;A0A8V8TMZ3;A0A8V8TMZ5;A0A8V8TN19;A0A8V8TN25;A0A8V8TNG8;A6NIF9;A6NK38;B3KQ68;B4DR61;C9JJV4;C9JXC6;F2Z2C7;F8W776;H7C069;H7C1Q9;Q8TC24	SEC61A1	Protein transport protein Sec61 subunit alpha isoform 1	S61A1_HUMAN	1	21759.2	17310.9	26297.7	24863.6	16356	22097.6	15881.9		6494.41
P61626	Lysozyme C	LYZ	P61626	P61626;A0A0B4J259;B2R4C5;F8VV32	LYZ	Lysozyme C	LYSC_HUMAN	8	29217.1	42027.3	71148.8	101598	94918	100871	116976	78929.9	259540
P61758	Prefoldin subunit 3	VBP1	P61758	P61758;Q6FH24;D3DWY7	VBP1	Prefoldin subunit 3	PFD3_HUMAN	1	1814.87					579.763	1574.47
P61916	NPC intracellular cholesterol transporter 2	NPC2	P61916	P61916;A0A024R6C0;B4DV10;E7EMS2;G3V2V8;G3V3D1;G3V3E8;J3KMY5;H0YIZ1;Q53HV6	NPC2	NPC intracellular cholesterol transporter 2	NPC2_HUMAN	1	1488.84	1199.93				1759.11	2318.72	1727.17	1590.15
P61923	Coatomer subunit zeta-1	COPZ1	P61923	P61923;A0A024RB72;F8VUC5;F8VVA7;F8VXB1;F8VXR1;F8VYZ4;F8W156;Q53FU3	COPZ1	Coatomer subunit zeta-1	COPZ1_HUMAN	1	14842.5	6202.17	5516.25	5839.73	10325.6	7979.37	803.671		937.025
P61927	60S ribosomal protein L37	RPL37	P61927	P61927	RPL37	60S ribosomal protein L37	RL37_HUMAN	1	6795.63	16935.7	4820.84	6312.98	9696.19	10195.3
P61962	DDB1- and CUL4-associated factor 7	DCAF7	P61962	P61962;A0A087WWI6;A0A8I5KQ63;A0A8I5KRG1;A0A8I5KT41;A0A8I5KTU5;A0A8I5KY66	DCAF7	DDB1- and CUL4-associated factor 7	DCAF7_HUMAN	1	9619.28	4675.96	10475.2	5861.64	10743.8	5358.31	8538.66
P61964	WD repeat-containing protein 5	WDR5	P61964	P61964	WDR5	WD repeat-containing protein 5	WDR5_HUMAN	4	8419.28	12897.1	10779.9	9592.07	10195.8	10212.9	9788.17	3603.71	1033.18
P61978	Heterogeneous nuclear ribonucleoprotein K	HNRNPK	P61978	P61978;A0A024R228;B4DFF1;B4DUQ1;Q5EC54;Q5T6W2	HNRNPK	Heterogeneous nuclear ribonucleoprotein K	HNRPK_HUMAN	9	376837	250802	576788	678800	663225	668766	877832	742813	666952
P61981	14-3-3 protein gamma	YWHAG	P61981	P61981;B3KNB4;B4DHC4	YWHAG	14-3-3 protein gamma	1433G_HUMAN	1	15578.4	4789.69	27106.3	15190.7	12980.7	10531.2	3448.51	5185.33
P62081	40S ribosomal protein S7	RPS7	P62081	P62081;A0A2R8Y623	RPS7	40S ribosomal protein S7	RS7_HUMAN	1	161658	139617	190992	157396	161722	154255	110541	71605.1	43727.4
P62136	Serine/threonine-protein phosphatase PP1-alpha catalytic subunit	PPP1CA	P62136	P62136;A0A140VJS9;A0A7I2V4F7;E9PMD7;C0STL0	PPP1CA	Serine/threonine-protein phosphatase PP1-alpha catalytic subunit	PP1A_HUMAN	1	7051.69	6371.65	9208.81	7877.93	6909.17	5809.32	10119.6	8273.1	5523.83
P62140	Serine/threonine-protein phosphatase PP1-beta catalytic subunit	PPP1CB	P62140	P62140;B4DJ75;V9HW04;A0A8V8TQ71;A0A8V8TRH9	PPP1CB	Serine/threonine-protein phosphatase PP1-beta catalytic subunit	PP1B_HUMAN	1	12964	14932	10343	16092	16821	13452.1	12738.6	16407.3	12360.6
P62191	26S proteasome regulatory subunit 4	PSMC1	P62191	P62191;Q53HB3;Q53XL8	PSMC1	26S proteasome regulatory subunit 4	PRS4_HUMAN	12	51614.7	23352.1	18745.1	29031.1	30357	28922.1	18192.9	13568.8	6662.76
P62195	26S proteasome regulatory subunit 8	PSMC5	P62195	P62195;A0A140VJS3;Q59GS3;J3KRP2;J3QLH6;J3QQM1;J3QRW1;J3QSA9;J3QSE0	PSMC5	26S proteasome regulatory subunit 8	PRS8_HUMAN	1	30330.4	17543.9	9920.11	17192.9	19454.5	17133.9	15367.4	5588.2	4434.87
P62241	40S ribosomal protein S8	RPS8	P62241	P62241;Q5JR94;Q5JR95	RPS8	40S ribosomal protein S8	RS8_HUMAN	5	241073	381913	242481	244892	227847	241874	73048.3	12981.8	14492.1
P62244	40S ribosomal protein S15a	RPS15A	P62244	P62244;B2R4W8;I3L3P7;A8K7H3;H3BVC7	RPS15A	40S ribosomal protein S15a	RS15A_HUMAN	2	281842	284082	280437	297445	294636	295583	172997	85581.5	58467.6
P62249	40S ribosomal protein S16	RPS16	P62249	P62249;M0R1M5;M0R3H0;Q6IPX4	RPS16	40S ribosomal protein S16	RS16_HUMAN	2	473309	525040	438499	469330	493490	477394	316207	88560.2	80797
P62256	Ubiquitin-conjugating enzyme E2 H	UBE2H	P62256	P62256;A4D1L5;C9J8Q9;C9JZG9;C9JZY6;H7C4M9	UBE2H	Ubiquitin-conjugating enzyme E2 H	UBE2H_HUMAN	1	2136.33	3282.59	2644.63		3364.48	958.81
P62258	14-3-3 protein epsilon	YWHAE	P62258	P62258;V9HW98;B3KT37;B7ZA86;G9K388;G9K389;K7EM20	YWHAE	14-3-3 protein epsilon	1433E_HUMAN	2	108571	44034.7	104817	75089.6	73838.1	78107.9	22622.6	30991	26192.4
P62263	40S ribosomal protein S14	RPS14	P62263	P62263;A0A2R8Y811;E5RH77	RPS14	40S ribosomal protein S14	RS14_HUMAN	6	664931	581438	655754	590585	613059	584142	490633	246508	170762
P62266	40S ribosomal protein S23	RPS23	P62266	P62266;A8K517	RPS23	40S ribosomal protein S23	RS23_HUMAN	1	200429	189975	168693	174516	164056	175678	57493.7	18622.8	7006.32
P62269	40S ribosomal protein S18	RPS18	P62269	P62269;J3JS69	RPS18	40S ribosomal protein S18	RS18_HUMAN	3	277426	299297	436958	426873	394761	423573	560173	232668	204186
P62273	40S ribosomal protein S29	RPS29	P62273	P62273;A0A087WTT6;A0A2R8Y6P7;A0A2R8Y851	RPS29	40S ribosomal protein S29	RS29_HUMAN	1	29955.9	32624.2	49689.8	43076.4	43189.7	33900.6	44696.8	51528	38527.9
P62277	40S ribosomal protein S13	RPS13	P62277	P62277	RPS13	40S ribosomal protein S13	RS13_HUMAN	3	478996	540591	461343	501781	482898	483713	383381	86491.9	88230
P62280	40S ribosomal protein S11	RPS11	P62280	P62280;M0QZC5;M0R1H6	RPS11	40S ribosomal protein S11	RS11_HUMAN	3	455047	426328	455858	456787	435831	441469	231439	106726	64394.3
P62304	Small nuclear ribonucleoprotein E	SNRPE	P62304	P62304	SNRPE	Small nuclear ribonucleoprotein E	RUXE_HUMAN	3	52565.9	146137	85757.4	114152	82804.8	121628	87657.1	98534.4	64233.9
P62306	Small nuclear ribonucleoprotein F	SNRPF	P62306	P62306;F8W0W6;A0A0B4J254	SNRPF	Small nuclear ribonucleoprotein F	RUXF_HUMAN	1	10149.2	18136.1	14485.8	10967.6	16060.3	13772.2	11420.4	14236.9	2336.23
P62314	Small nuclear ribonucleoprotein Sm D1	SNRPD1	P62314	P62314;Q7Z5A3;J3QLI9	SNRPD1	Small nuclear ribonucleoprotein Sm D1	SMD1_HUMAN	2	40055.4	107272	67255.9	68695.9	71064.5	67600	59139.3	45140.5	31404.2
P62316	Small nuclear ribonucleoprotein Sm D2	SNRPD2	P62316	P62316;K7ERG4	SNRPD2	Small nuclear ribonucleoprotein Sm D2	SMD2_HUMAN	5	98963.9	245200	127917	148830	195744	183399	173042	133343	63070.6
P62318	Small nuclear ribonucleoprotein Sm D3	SNRPD3	P62318	P62318;H3BT13	SNRPD3	Small nuclear ribonucleoprotein Sm D3	SMD3_HUMAN	2	117483	265270	141767	177168	192317	189882	196944	109984	81716.9
P62333	26S proteasome regulatory subunit 10B	PSMC6	P62333	P62333;A0A087X2I1;V9HW24;H0YJC0;H0YJS8	PSMC6	26S proteasome regulatory subunit 10B	PRS10_HUMAN	1	105229	44905.2	41636	61037.1	58261.2	74773.3	43364.1	34653
P62424	60S ribosomal protein L7a	RPL7A	P62424	P62424;Q5T8U3	RPL7A	60S ribosomal protein L7a	RL7A_HUMAN	13	962106	1923010	1181100	1219200	1184560	1205180	244210	73096.7	33285.4
P62495	Eukaryotic peptide chain release factor subunit 1	ETF1	P62495	P62495;B7Z7P8;D6RCB3;D6RJE8;I3L492	ETF1	Eukaryotic peptide chain release factor subunit 1	ERF1_HUMAN	1	4115.94	1546.76		1514.47	2435.93	6348.54	1109.72	7514.14	5682.78
P62633	CCHC-type zinc finger nucleic acid binding protein	CNBP	P62633	P62633;A0A0S2Z4K2;A0A0S2Z4Q3;Q6T598	CNBP	CCHC-type zinc finger nucleic acid binding protein	CNBP_HUMAN	3	7903.53	43407.8	54345.5	42707.4	44931.8	39174	4215.71	63056.4	48626.6
P62699	Protein yippee-like 5	YPEL5	P62699	P62699	YPEL5	Protein yippee-like 5	YPEL5_HUMAN	2	5851.98	3999.97	6958.22	6247.56	4405.58	5071.42	7601.24	4097.86
P62701	40S ribosomal protein S4, X isoform	RPS4X	P62701	P62701;B2R491;Q8TD47;Q53HV1;Q96IR1	RPS4X	40S ribosomal protein S4, X isoform	RS4X_HUMAN	3	607311	521923	489596	502296	510508	516443	367380	134300	73315
P62736	Actin, aortic smooth muscle	ACTA2	P62736;P63267	P62736;P63267;P68032;P68133;D2JYH4;A0A804HKV3;A6NL76;A8K3K1;B3KW67;B4DUI8;B7Z6I1;B7Z6P1;B8ZZJ2;C9JFL5;F6QUT6;F6UVQ4;F8WB63;Q13707;Q7Z7J6	ACTA2;ACTG2	Actin, aortic smooth muscle	ACTA_HUMAN;ACTH_HUMAN	2	47435.4	43795.4	56302.1	69722.8	70893.9	78015.1	78674.3	91788.4	113441
P62750	60S ribosomal protein L23a	RPL23A	P62750	P62750;H7BY10;K7EJV9;K7ERT8;A8MUS3;K7EMA7	RPL23A	60S ribosomal protein L23a	RL23A_HUMAN	8	191994	348426	231912	251181	240714	231439	89186.9	69483.1	24122.6
P62753	40S ribosomal protein S6	RPS6	P62753	P62753;A2A3R6;A2A3R5;Q96DV6	RPS6	40S ribosomal protein S6	RS6_HUMAN	3	360728	420032	409823	315070	315703	334279	72020.7	49454.5	19101.7
P62760	Visinin-like protein 1	VSNL1	P62760	P62760;E7ER47;E9PE24;Q53RT2	VSNL1	Visinin-like protein 1	VISL1_HUMAN	1	1913.35	2663.95			7467.03
P62805	Histone H4	H4C16	P62805	P62805;B2R4R0;Q0VAS5;Q6B823	H4C16	Histone H4	H4_HUMAN	2	156795	270086	210548	241137	228866	238097	142481	103810	145364
P62820	Ras-related protein Rab-1A	RAB1A	P62820;Q9H0U4	P62820;Q9H0U4;Q5U0I6;E7END7;Q6FIG4;Q92927;Q9H1C9	RAB1A;RAB1B	Ras-related protein Rab-1A	RAB1A_HUMAN;RAB1B_HUMAN	1	8018.45	13419.7	16359.6	10114.3	17280.3	9637		14679.2	15912.9
P62826	GTP-binding nuclear protein Ran	RAN	P62826	P62826;B5MDF5;F5H018;H0YFC6;J3KQE5;Q0EFC9;Q96QB7	RAN	GTP-binding nuclear protein Ran	RAN_HUMAN	1	25768.9	18818.8	11369.4	29142.6	26658	24302.4	25076.1	20984.2	24620.9
P62829	60S ribosomal protein L23	RPL23	P62829	P62829;A0A024R1Q8;J3KT29;J3KTJ3;Q9BTQ7;C9JD32;J3QQT9	RPL23	60S ribosomal protein L23	RL23_HUMAN	2	417928	402960	308605	380623	381138	387018	268468	91968.8	42201.1
P62841	40S ribosomal protein S15	RPS15	P62841	P62841;A0A0B4J2B4;K7ELC2;K7EM56;S4R417;K7EQJ5	RPS15	40S ribosomal protein S15	RS15_HUMAN	1	155336	143729	171639	167449	165167	161627	166410	58089	67566
P62847	40S ribosomal protein S24	RPS24	P62847	P62847;E7ETK0;A0A2R8Y849;A0A2R8Y8A0;A0A2R8YD14	RPS24	40S ribosomal protein S24	RS24_HUMAN	3	56757	86133.2	57013.8	49837.9	55212.4	59787.5	35520.2	8849.97	11832
P62851	40S ribosomal protein S25	RPS25	P62851	P62851	RPS25	40S ribosomal protein S25	RS25_HUMAN	9	552746	505954	554756	521740	552503	515938	446847	199901	140526
P62854	40S ribosomal protein S26	RPS26	P62854	P62854;A0A024RB14;Q5JNZ5;Q75MH1;Q76N57	RPS26	40S ribosomal protein S26	RS26_HUMAN	1	277260	276494	228203	228956	218601	250701	157515	69704.4	43019.6
P62857	40S ribosomal protein S28	RPS28	P62857	P62857;B2R4R9	RPS28	40S ribosomal protein S28	RS28_HUMAN	3	72548.5	54845.7	227387	199233	205085	200056	165473	269424	255749
P62861	FAU ubiquitin-like and ribosomal protein S30	FAU	P62861	P62861;E9PR30	FAU	FAU ubiquitin-like and ribosomal protein S30	RS30_HUMAN	3	56081.7	89827.3	46317.7	72672.4	64012.3	70663.2	61338.8	35753.8	20713.5
P16520	Guanine nucleotide-binding protein G(I)/G(S)/G(T) subunit beta-1	GNB1	P62873	P16520;P62873;P62879;Q9HAV0;A0A140VJJ8;F1T0G5;A0A6Q8PFE0;A0A6Q8PFV8;A0A6Q8PFW8;A0A6Q8PG88;A0A7I2S2S9;A8K3F6;B1AKQ8;B2R6K4;C9JD14;C9JIS1;C9JXA5;C9JZN1;E7EP32;E9PCP0;F1T0G4;F5H0S8;F5H100;F5H8J8;F6UT28;F6X3N5;H7C5J5;Q59G26;Q6FHM2	GNB1	Guanine nucleotide-binding protein G(I)/G(S)/G(T) subunit beta-1	GBB1_HUMAN	1	18150.9	32185.1	16432.6	15418.9	12742.3	12959	12582.7	7558.56
P62888	60S ribosomal protein L30	RPL30	P62888	P62888;A0A024R9D3;A0A0B4J213;A0A0C4DH44;E5RI99	RPL30	60S ribosomal protein L30	RL30_HUMAN	2	151272	148985	175388	158897	129073	141675	73770.7	38801.6	24446.1
P62891	60S ribosomal protein L39	RPL39	P62891;Q59GN2	P62891;Q59GN2	RPL39;RPL39P5	60S ribosomal protein L39	R39L5_HUMAN;RL39_HUMAN	2	46634.6	81666.4	44196.5	54769.6	54821.1	55678.2	33955.2	28731	16977.1
P62899	60S ribosomal protein L31	RPL31	P62899	P62899;B2R4C1;B7Z4C8;B7Z4E3;B8ZZK4;C9JU56;H7C2W9	RPL31	60S ribosomal protein L31	RL31_HUMAN	4	340214	604122	410775	385664	427941	414844	128895	38186.7	31376.3
P62906	60S ribosomal protein L10a	RPL10A	P62906	P62906;A0A024RCW3;Q1JQ76	RPL10A	60S ribosomal protein L10a	RL10A_HUMAN	14	777345	1169350	942276	858909	846059	817090	280218	155080	60387.4
P62910	60S ribosomal protein L32	RPL32	P62910	P62910;A0A024R2G7;D3YTB1;F8W727	RPL32	60S ribosomal protein L32	RL32_HUMAN	11	67519	193893	96057.1	86640.9	99202.6	107291	5608.23	6866.68	5092.75
P62913	60S ribosomal protein L11	RPL11	P62913	P62913;Q5VVC8;Q5VVD0;Q08ES8	RPL11	60S ribosomal protein L11	RL11_HUMAN	12	333434	438739	343450	351514	367809	366837	196434	191810	76929.2
P62917	60S ribosomal protein L8	RPL8	P62917	P62917;E9PKU4;E9PKZ0;B4DVG7;G3V1A1	RPL8	60S ribosomal protein L8	RL8_HUMAN	4	552590	903333	550985	619545	554270	625807	154234	71139.7	35807.4
P62937	Peptidyl-prolyl cis-trans isomerase A	PPIA	P62937	P62937;A8K486;B2RE56;B4DM82;C9J5S7;F8WE65;Q71V99;V9HWF5;A0A7I2V5J5	PPIA	Peptidyl-prolyl cis-trans isomerase A	PPIA_HUMAN	1	15838.1	20133.6	19586.2	23522.1	29551.2	27583.3	21331	20855.2	24441.3
P0CG47	Ubiquitin-40S ribosomal protein S27a	RPS27A	P62979	P0CG47;P0CG48;P62979;P62987;A0A2R8Y422;Q3MIH3;A0A248RGE3;B2RDW1;M0R1M6;M0R2S1;Q5RKT7;Q5U5U6;Q8WYN9;A8K674;B4DV12;F5GXK7;F5GYU3;F5H265;F5H2Z3;F5H388;F5H6Q2;F5H747;J3QKN0;J3QS39;J3QTR3;L8B196;L8B4I8;L8B4J3;L8B4M0;L8B4R0;L8B4Z6;M0R1V7;Q49A90;Q59EM9;Q5PY61;Q5UGI3;Q66K58;Q96C32;Q96H31;Q96MH4;Q9UFQ0	RPS27A	Ubiquitin-40S ribosomal protein S27a	RS27A_HUMAN	1	3054130	3129640	4091190	4744940	4851830	4763680	4402490	5546430	5757320
P62993	Growth factor receptor-bound protein 2	GRB2	P62993	P62993;B0LPF3;A0A384ME16;B3KR50;Q6ICN0	GRB2	Growth factor receptor-bound protein 2	GRB2_HUMAN	3	30415.3	9017.72	8334.32	13471	14029.4	18978.7	5239.38	1503.75	1149.42
P62995	Transformer-2 protein homolog beta	TRA2B	P62995	P62995;B2RDQ3;Q59GA1;Q68DZ9;Q8N1H4	TRA2B	Transformer-2 protein homolog beta	TRA2B_HUMAN	3	54840.9	235954	227828	166409	171133	165468	51785.9	91598.8	119401
P63010	AP-2 complex subunit beta	AP2B1	P63010	P63010;Q10567;A0A087X253;A0A140VJE8;A8K0G3;A8K916;B4DWG4;H0UID3;H0UID4;H0UID5;A0A087WU93;A0A087WYD1;A0A087WZQ6;B4E261;C9J1E7	AP2B1	AP-2 complex subunit beta	AP2B1_HUMAN	1	91248.1	14813.9	22966.9	39055.9	40809.7	39415.6	20583.4	12704.1	9226.22
P63104	14-3-3 protein zeta/delta	YWHAZ	P63104	P63104;D0PNI1;B0AZS6;B7Z2E6;E7EX29;H0YB80	YWHAZ	14-3-3 protein zeta/delta	1433Z_HUMAN	3	29369.2	15067.3	41006.8	23981.6	22382.5	26573.1	9729.04	20865.4	13351.1
P63151	Serine/threonine-protein phosphatase 2A 55 kDa regulatory subunit B alpha isoform	PPP2R2A	P63151	P63151;A0A140VJT0;A0A590UJY3;Q56VW8	PPP2R2A	Serine/threonine-protein phosphatase 2A 55 kDa regulatory subunit B alpha isoform	2ABA_HUMAN	1	45233.6	37264.6	27556.2	35398	36435.1	34943.6	18358.6	4910.1	4387.46
P63167	Dynein light chain 1, cytoplasmic	DYNLL1	P63167	P63167;Q6FGH9;F8VRV5;F8VXL2	DYNLL1	Dynein light chain 1, cytoplasmic	DYL1_HUMAN	1	26933.9	16842.6	9619.1	21268.6	24815.2	19262.5		7534.99	12218
P63173	60S ribosomal protein L38	RPL38	P63173	P63173;A0A024R8P8;J3KT73;J3QL01	RPL38	60S ribosomal protein L38	RL38_HUMAN	3	192643	228065	135486	207574	223399	222424	228223	90005.9	45956.3
P63208	S-phase kinase-associated protein 1	SKP1	P63208	P63208;E5RJR5;E7ERH2;F8W8N3;E5RGM3;E5RI56	SKP1	S-phase kinase-associated protein 1	SKP1_HUMAN	1	15843.3	8202.09	5179.89	7484.01	9236.23	10980.5	8456.77	7449.2	3641.78
P63220	40S ribosomal protein S21	RPS21	P63220	P63220;Q6FGH5;Q8WVC2	RPS21	40S ribosomal protein S21	RS21_HUMAN	1	13782.5	11111.4	32163.7	26726.6	26594	25299.5	24706.4	29283.6	30364.8
P63241	Eukaryotic translation initiation factor 5A-1	EIF5A	P63241	P63241;Q9GZV4;Q6IS14;C9J4W5;C9J7B5;F8WCJ1;I3L397;I3L504	EIF5A	Eukaryotic translation initiation factor 5A-1	IF5A1_HUMAN	6	98957.1	10032.7	22467	39469.1	43992	42950.9	14502.8	14684.5	10116.8
P63244	Receptor of activated protein C kinase 1	RACK1	P63244	P63244;E9KL35;D6RAC2;D6REE5;H0Y8R5;H0Y8W2;H0YAM7;J3KPE3;D6RF23;H0Y9P0;H0YAF8	RACK1	Receptor of activated protein C kinase 1	RACK1_HUMAN	1	288681	251223	550731	487146	468892	478811	450136	448463	474450
P63272	Transcription elongation factor SPT4	SUPT4H1	P63272	P63272;J3QSB9;D3DTZ5	SUPT4H1	Transcription elongation factor SPT4	SPT4H_HUMAN	2	10322.4	4859.6	8675.64	18397.2	11744.6	10544.4	12312.8	8703.16	3725.86
P63279	SUMO-conjugating enzyme UBC9	UBE2I	P63279	P63279;B0QYN7;A8K503;H3BPC4;H3BQQ9;Q7KZS0	UBE2I	SUMO-conjugating enzyme UBC9	UBC9_HUMAN	1	2850.36
P63316	Troponin C, slow skeletal and cardiac muscles	TNNC1	P63316	P63316;Q6FH91	TNNC1	Troponin C, slow skeletal and cardiac muscles	TNNC1_HUMAN	2	7252.88	10698.8	26250.9	35954	15298.4	13803.8	11649.8	10303.6	20528.1
P62714	Serine/threonine-protein phosphatase 2A catalytic subunit alpha isoform	PPP2CA	P67775	P62714;P67775;A0A140VJS0;B3KQ51;B3KUN1;A0A8V8TQA1;A0A8V8TQU8;A0A8V8TRB3;B3KRM2;H0YBN9;Q5U0I7;Q6I9T8;Q8WZ56	PPP2CA	Serine/threonine-protein phosphatase 2A catalytic subunit alpha isoform	PP2AA_HUMAN	2	135217	66045.3	71752.1	77140.2	77276.9	79499.8	11552.5	9852.62	6768.77
P67809	Y-box-binding protein 1	YBX1	P67809	P16989;P67809;Q9Y2T7;A0A024RAQ1;H0Y449;A0A024RAV4;A0A0D9SEI8;A0A384MDP4;B2RCC2;Q59EB5;Q59HE1;Q6PKI6;Q7KZ24	YBX1	Y-box-binding protein 1	YBOX1_HUMAN	1	214196	220291	285986	190025	186608	215620	43004.5	45371.2	26030.8
P67812	Signal peptidase complex catalytic subunit SEC11A	SEC11A	P67812	P67812;H0YNA5;A0A024RC78;H0YNG3;H0YNX5;Q6IAM7;Q7Z4Z6	SEC11A	Signal peptidase complex catalytic subunit SEC11A	SC11A_HUMAN	1	1649.44	2431.53	4797.43	5314.08	5205.61	2606.02	2156		2906.2
P67870	Casein kinase II subunit beta	CSNK2B	P67870	P67870;A0A0G2JM12;A0A1U9X7J2;A0A7I2YQ78;N0E466;N0E472;N0E4C7;Q5SRQ3;Q5SRQ6	CSNK2B	Casein kinase II subunit beta	CSK2B_HUMAN	1	22345.1	20236.7	26335.2	28133.3	33487.1	25397.3	39581.9	16856.3	7895.36
P67936	Tropomyosin alpha-4 chain	TPM4	P67936	P67936;V9HW56;A0A2R8YE05;A0A5F9UN72;B4DTB1;B4DVY2;K7ENT6;K7EPB9	TPM4	Tropomyosin alpha-4 chain	TPM4_HUMAN	1	11245.9	6433.78	10452.6	9365.09	10439	9861.05	12606.2	5351.6	7885.04
P68036	Ubiquitin-conjugating enzyme E2 L3	UBE2L3	P68036	P68036;A0A1B0GUS4;A0A024R1A4;A8K4W8	UBE2L3	Ubiquitin-conjugating enzyme E2 L3	UB2L3_HUMAN	1	8444.1	6753.06	8653.16	7673.51	7287.21	6016.28	2614.31
P68104	Elongation factor 1-alpha 1	EEF1A1	P68104;Q5VTE0	P68104;Q5VTE0;A0A087WV01;A0A087WVQ9;A0A4D5RA76;A0A4D5RA98;A0A4D5RAC9;A0A4D5RBG5;A0A7I2V3H3;A0A7I2V5N4;A0A7I2V659;A8K9C4;Q53G85;Q53GA1;Q53GE9;Q53HM9;Q53HQ7;Q53HR5;Q6IPN6;Q6IPS9;Q6IPT9;Q9NZS6;A0A4D5RA52;A0A4D5RA61;A0A4D5RA69;A0A4D5RAA9;A0A4D5RAC7;A0A4D5RAE2;A0A4D5RAF1;A0A4D5RAN2;A0A4D5RBK4;A6PW80;A9X7H1;B4DNE0;B4DV42;Q16577;Q5JR01;Q96RE1;Q9H2I7	EEF1A1;EEF1A1P5	Elongation factor 1-alpha 1	EF1A1_HUMAN;EF1A3_HUMAN	2	90690.5	49729.1	54968.6	69670.4	66515.7	69408.5	54239.5	50373.8	39775.4
P68363	Tubulin alpha-4A chain	TUBA4A	P68366	P68363;P68366;A8JZY9;B3KPS3;B3KT06;B4DDU2	TUBA4A	Tubulin alpha-4A chain	TBA4A_HUMAN	2	102712	114792	69799.2	77551.8	87021	101572	41478.7	31952.6	8064.8
P68371	Tubulin beta-4B chain	TUBB4B	P68371	P68371;Q8IZ29;Q8N6N5;B3KML9;B4DNW1;Q8IWP6	TUBB4B	Tubulin beta-4B chain	TBB4B_HUMAN	1	55462	61861.4	38239.9	52321	54488.5	53669	30858.4	29299	10385.3
P68400	Casein kinase II subunit alpha	CSNK2A1	P68400	P68400;Q8NEV1;A0A2R8Y4D6;A0A2R8Y5A0;A0A2R8YDP2;A0A2R8YF43;A0A2R8YFU2;E7EU96;A0A2R8Y3W6;A0A2R8Y4H0;A0A2R8Y797;A0A2R8Y7T1;A0A2R8YCK2;A0A2R8YD58;A0A2R8YDY7;A0A2R8YEL7;A0A2R8YEW1;A0A2R8YF47;B2R6D7;B5BUH5;Q2I0Y7;Q5U5J2;V9GY80;V9GYA2	CSNK2A1	Casein kinase II subunit alpha	CSK21_HUMAN	2	46616	40228.9	68078.8	78302.2	78804.2	86268.3	137100	63501.2	33167.2
P68431	Histone H3.1	H3-3B	P68431;P84243;Q16695;Q71DI3	P68431;P84243;Q16695;Q6NXT2;Q71DI3;Q5TEC6;A0A590UJJ6;B2R4P9;B2R6Y1;B4DEB1;B4E380;K7EK07;K7EMV3;K7EP01;K7ES00	H3-3B;H3-4;H3C12;H3C13	Histone H3.1	H31T_HUMAN;H31_HUMAN;H32_HUMAN;H33_HUMAN	1	104534	149542	110530	126992	134422	147000	94502.4	74243.8	88017
P02042	Hemoglobin subunit beta	HBB	P68871	P02042;P68871;A0A3G9CLN8;A0A481SHK9;A0N071;C8C504;D9YZU5;Q9UK54;A0A650F0N3;B2M0Y1;B2M1S7;Q6VFQ5;Q6VFQ6	HBB	Hemoglobin subunit beta	HBB_HUMAN	2	122889	199240	214149	310854	286949	272308	284390	315761	401330
Q15155	Nodal modulator 3	NOMO1	P69849;Q15155;Q5JPE7	Q15155;Q5JPE7;P69849;A0A087WTD5;A0A0G2JN29;A0A0G2JP90;A0A7I2V2Z5;A0A7I2V3P4;A0A7I2V4T6;H3BUC9;J3KN36;Q1LZN2;Q9H049	NOMO1;NOMO2;NOMO3	Nodal modulator 3	NOMO1_HUMAN;NOMO2_HUMAN;NOMO3_HUMAN	1	3035.35	1896.08	4248.8	2842.33	2831.48	3569.2	4845.13
P69905	Hemoglobin subunit alpha	HBA2	P69905	P69905;A0A1K0GXZ1;A0A2R8Y7C0;D1MGQ2;U6A216;A0A0K2BMD8;A0A1S5UZ39;A0A385HVY8;A0A385HVZ2;A0A385HW00;A0A385HW02;A0A385HW21;A0A385HW63;E1B2D1;E9M4D4;I1VZV6;Q4ZGM8;Q9BX83;U3PXP0;V9H1D9	HBA2	Hemoglobin subunit alpha	HBA_HUMAN	2	195670	285923	286476	369224	380775	431430	374745	435330	503980
P78316	Nucleolar protein 14	NOP14	P78316	P78316;E9PFK5;Q96GC8;A8KA74	NOP14	Nucleolar protein 14	NOP14_HUMAN	5	5974.16	6538.38	6654.7	5628.75	3587.95	3614.81		2152.8
P78329	Cytochrome P450 4F2	CYP4F2	P78329	P78329;A0A0A0MQR0;B4DJR6	CYP4F2	Cytochrome P450 4F2	CP4F2_HUMAN	1	3962.49	8796.61			7918.74	4645.84			2363.67
P78332	RNA-binding protein 6	RBM6	P78332	P78332;A8K6Q4;B3KSK6;C9JSL1;E9PGM9;F8WCA5;F8WF63	RBM6	RNA-binding protein 6	RBM6_HUMAN	2	42579.4	71979.4	76597.2	78812.1	67455.5	77550.9	64434.2	50505.4	60153.4
P78344	Eukaryotic translation initiation factor 4 gamma 2	EIF4G2	P78344	P78344;D3DQV9;E9PKF8;H0Y3P2;B4DZF2;Q2TU89;Q59G42	EIF4G2	Eukaryotic translation initiation factor 4 gamma 2	IF4G2_HUMAN	2	18046.8	6187.49	34765.6	33006.5	30706.4	31659.9	38054.1	42822	21800.7
P78345	Ribonuclease P protein subunit p38	RPP38	P78345	P78345	RPP38	Ribonuclease P protein subunit p38	RPP38_HUMAN	3	7284.94	7408.14	8012.87	5260.46	11731.4	6708.12	4017.31	3976.98
P78346	Ribonuclease P protein subunit p30	RPP30	P78346	P78346;Q5VU10	RPP30	Ribonuclease P protein subunit p30	RPP30_HUMAN	2	18974.6	21672.7	17405.4	15912.3	22646.8	16974.3	10957.7	10642.1	2634
P78347	General transcription factor II-I	GTF2I	P78347	P78347;A0A494C1K3;A0A8I5KVB5;A8K9W7;B4DH52;B4DRA9;Q499G6;X5D2J9;X5D939;X5DNP5;X5DR09	GTF2I	General transcription factor II-I	GTF2I_HUMAN	2	14622.5	6180.75	6161.7	8917.74	11998.1	10907.8	9494.54	11489.8	4233.02
P78362	SRSF protein kinase 2	SRPK2	P78362	P78362;A0A024R704;H7C5L6	SRPK2	SRSF protein kinase 2	SRPK2_HUMAN	2	17865.6	28467.6	23000.5	19054.3	21252.7	21593.9	6689.8		3975.68
P78364	Polyhomeotic-like protein 1	PHC1	P78364	P78364;J3KQH6;Q59GP6;B2RXH1;Q6GMQ3	PHC1	Polyhomeotic-like protein 1	PHC1_HUMAN	1		2418.27
P78368	Casein kinase I isoform gamma-2	CSNK1G1	P78368;Q9HCP0;Q9Y6M4	P78368;Q9HCP0;Q9Y6M4;A0A024R5W3;A0A0U1RQT7;Q8IXA3;A0A024R604;A0A0U1RQY7;B7Z7D1;Q9H5M4;U3KQA5;U3KQB3;A0A087WWF5;A0A087WZK4;A0A8V8TKT3;K7ESB6;Q9H4N7	CSNK1G1;CSNK1G2;CSNK1G3	Casein kinase I isoform gamma-2	KC1G1_HUMAN;KC1G2_HUMAN;KC1G3_HUMAN	1	6632.67	5524.92				6577.1
P78371	T-complex protein 1 subunit beta	CCT2	P78371	P78371;V9HW96;F5GWF6;F8VQ14	CCT2	T-complex protein 1 subunit beta	TCPB_HUMAN	12	85630	37038.5	49010.1	53202.4	50537.4	49365.4	21316.2	11287.8	8011.81
P78385	Keratin, type II cuticular Hb5	KRT85	P78386	O43790;P78385;P78386;Q14533;A6NCN2;A0JNT2;A8K872;B4DN72;B7Z7N3;F5GYI5	KRT85	Keratin, type II cuticular Hb5	KRT85_HUMAN	4	4926.33	14623.8	9712	20415.6	20163.4	25566	24483.9	14660.1	47979.3
P78406	mRNA export factor RAE1	RAE1	P78406	P78406;E9PPG9;E9PQ57;Q5J8M4	RAE1	mRNA export factor RAE1	RAE1L_HUMAN	1	5885.35	3262.23	9012.37			9492.07		5578.45
P78527	DNA-dependent protein kinase catalytic subunit	PRKDC	P78527	P78527;B4DL41	PRKDC	DNA-dependent protein kinase catalytic subunit	PRKDC_HUMAN	42	61514.6	52066.4	59011.1	50019.7	50971.5	51095.4	25453.4	14005.2	8477.79
P78537	Biogenesis of lysosome-related organelles complex 1 subunit 1	BLOC1S1	P78537	P78537;A0A087WSV2;F8VP73;F8W036;F8W099;F8W606;G8JLQ3	BLOC1S1	Biogenesis of lysosome-related organelles complex 1 subunit 1	BL1S1_HUMAN	1	3390.65	3152.09	17147.2	2964.27	6685.09	3267.06
P78549	Endonuclease III-like protein 1	NTHL1	P78549	P78549;E5KTI5;A0A494BZZ6;H3BRL9	NTHL1	Endonuclease III-like protein 1	NTH_HUMAN	2	4610.09	9293.52	2204.54	4367.66	6656.04	3334.34	4195.4	5397.35	4410.73
P78559	Microtubule-associated protein 1A	MAP1A	P78559	P78559;A8K4T7;E9PGC8;Q504X9;Q7Z5F9	MAP1A	Microtubule-associated protein 1A	MAP1A_HUMAN	3	8917.68	5436.58	6610.31	8158.51	7156.08	11065.3
P81605	Dermcidin	DCD	P81605	P81605	DCD	Dermcidin	DCD_HUMAN	6	180292	163089	239358	374554	416518	444857	334120	498349	741905
P82650	28S ribosomal protein S22, mitochondrial	MRPS22	P82650	P82650;A0A7P0MKV3;A0A8I5KQR7;A0A8I5KSY5;A0A8I5KX02;A0A8I5KYF1;A8K9Y7;G5E9W7;H7C5F2;H7C5H3;H7C5L9;Q8NBL6	MRPS22	28S ribosomal protein S22, mitochondrial	RT22_HUMAN	3	79350.4	59240.6	71199.5	62536.7	70145.2	66682.8	38679.8	28223.3	15324.8
P82663	28S ribosomal protein S25, mitochondrial	MRPS25	P82663	P82663;A0A8Q3SHQ8;A0A8Q3SHU8;A0A8Q3WKE1;A0A8Q3WKH6;A0A8Q3WKJ5;A0A8Q3WLJ1;E7EPW2	MRPS25	28S ribosomal protein S25, mitochondrial	RT25_HUMAN	1	28727.6	25239.1	25832.9	22692.9	34922.1	25258.3	15397.2	9399.69	4955.85
P82664	28S ribosomal protein S10, mitochondrial	MRPS10	P82664	P82664;A0A024RD03;B4DP77	MRPS10	28S ribosomal protein S10, mitochondrial	RT10_HUMAN	3	32853.7	22998.7	28883.2	25224.1	34541.6	31637.8	17057.6	10445.8	9155.85
P82673	28S ribosomal protein S35, mitochondrial	MRPS35	P82673	P82673	MRPS35	28S ribosomal protein S35, mitochondrial	RT35_HUMAN	7	32303.8	15290.2	24763.7	22223.8	18288.4	20653.8	9716.57	12247.1	4480.85
P82675	28S ribosomal protein S5, mitochondrial	MRPS5	P82675	P82675;A0A8Q3SHY8;A0A8Q3SIP9;A0A8Q3WKG3;A0A8Q3WKL2;B4DIW8	MRPS5	28S ribosomal protein S5, mitochondrial	RT05_HUMAN	5	97232	74033	94116.6	75819.9	76489.4	79158.5	23258	21688.4	63227
P82912	28S ribosomal protein S11, mitochondrial	MRPS11	P82912	P82912;Q53FX9;Q53GJ8	MRPS11	28S ribosomal protein S11, mitochondrial	RT11_HUMAN	2	20403.7	13255.5	17276.9	14070.3	16002.6	14391.7	5662.49	2714.32	4609.69
P82914	28S ribosomal protein S15, mitochondrial	MRPS15	P82914	P82914;D3DPS9	MRPS15	28S ribosomal protein S15, mitochondrial	RT15_HUMAN	4	44894.3	32486.5	35851.8	30346.2	30116.3	34832.7	7125.89	6756.28	5495.97
P82921	28S ribosomal protein S21, mitochondrial	MRPS21	P82921	P82921	MRPS21	28S ribosomal protein S21, mitochondrial	RT21_HUMAN	3	18419.5	12214.8	10456.3	11664.1	13110.3	16921.3	5200.32		1673.09
P82930	28S ribosomal protein S34, mitochondrial	MRPS34	P82930	P82930;A4UCR9;C9JJ19	MRPS34	28S ribosomal protein S34, mitochondrial	RT34_HUMAN	9	99565.7	66335.1	74743.1	71164.5	68503.6	68757.2	31226.2	16700.9
P82932	28S ribosomal protein S6, mitochondrial	MRPS6	P82932	P82932	MRPS6	28S ribosomal protein S6, mitochondrial	RT06_HUMAN	5	28933.6	23054	28724.6	23448.3	21590.2	25614.7	18403.4	8895.5	8028.38
P82933	28S ribosomal protein S9, mitochondrial	MRPS9	P82933	P82933;Q86WV4	MRPS9	28S ribosomal protein S9, mitochondrial	RT09_HUMAN	16	44740.3	30600.4	40833.6	37914.7	36594.1	33320.3	20171	12812.2	12328
P83731	60S ribosomal protein L24	RPL24	P83731	P83731;C9JNW5;V9HW01;C9JXB8	RPL24	60S ribosomal protein L24	RL24_HUMAN	9	282599	450031	342974	324663	321264	328676	69053.2	38058.6	19542.6
P83881	60S ribosomal protein L36a	RPL36A	P83881	P83881;H0Y3V9;H0Y5B4;H7BY91;H7BZ11;J3KQN4	RPL36A	60S ribosomal protein L36a	RL36A_HUMAN	3	79563.6	153372	107340	90078.4	83407.3	122169	19721.2	23263.4	6970.97
P84085	ADP-ribosylation factor 5	ARF5	P84085	P84085;A4D0Z3;B4DLJ3;C9J1Z8	ARF5	ADP-ribosylation factor 5	ARF5_HUMAN	1	4781.58	7544.34	12914.7	11036.2	9589.52	13044	11608.3	12107	13231.1
P84090	Enhancer of rudimentary homolog	ERH	P84090	P84090;A0A024R6D4	ERH	Enhancer of rudimentary homolog	ERH_HUMAN	1	10657.1	23987.5	31139.4	24782.6	23430.6	24708.8	11994.2	17648.2	15901
P84098	60S ribosomal protein L19	RPL19	P84098	P84098;A0A7I2V2L0;A0A7I2V4U6;A0A7I2V512;A0A7I2V638;A0A7I2YQG2;J3KTE4;J3QR09;Q53G49;Q8IWR8	RPL19	60S ribosomal protein L19	RL19_HUMAN	3	542943	784356	531854	548292	540034	524868	72937.9	50430	25211.6
P84103	Serine/arginine-rich splicing factor 3	SRSF3	P84103	P84103;A0A087X2D0;B2R6F3	SRSF3	Serine/arginine-rich splicing factor 3	SRSF3_HUMAN	4	204501	413426	403239	353410	361984	349771	110610	245511	259773
P98164	Low-density lipoprotein receptor-related protein 2	LRP2	P98164	P98164;Q7Z5C0;A0A3B3IT64;Q4ZG84;Q7Z5C1	LRP2	Low-density lipoprotein receptor-related protein 2	LRP2_HUMAN	10	44122.3	16181.4	38962.9	24236	25444.4	25226.5	23262.7
P98179	RNA-binding protein 3	RBM3	P98179	P98179;A0A024QYX3	RBM3	RNA-binding protein 3	RBM3_HUMAN	4	50008.9	87158.9	66017.1	116255	118604	123950	93825.6	149172	141866
P99999	Cytochrome c	CYCS	P99999	P99999;C9JFR7;G4XXL9;Q6LER6	CYCS	Cytochrome c	CYC_HUMAN	1	4250.22	7224.67	3776.57			9139.51	2195.13	1634.47	6476.21
Q00059	Transcription factor A, mitochondrial	TFAM	Q00059	Q00059;E5KSU5;E5KSX8;Q6LES8	TFAM	Transcription factor A, mitochondrial	TFAM_HUMAN	1	32217.1	53150.7	25916.1	38659.8	40824.6	41325	22148.4	15108.5	8994.55
Q00325	Phosphate carrier protein, mitochondrial	SLC25A3	Q00325	Q00325;A0A024RBE8;A0A024RBH9;B2RE88;F8VVM2;Q53HC3;Q8NCF7	SLC25A3	Phosphate carrier protein, mitochondrial	MPCP_HUMAN	6	96768	100732	135661	104019	103582	100689	69343.9	42850.9	23054.7
Q00341	Vigilin	HDLBP	Q00341	Q00341;A0A024R4E5;B2R5V9;B4DKR8;H0Y394;H7C2D1;Q2HJC8;Q6ZN49;Q6ZS03;Q96CF6	HDLBP	Vigilin	VIGLN_HUMAN	1	21949.2	11627.8	18657.2	15906.9	16648.9	16918.8	12777.3	12377.7	7639.32
A0A090N7W4	Cyclin-dependent kinase 5	CDK5	Q00535	A0A090N7W4;Q00535;Q6IAW3	CDK5	Cyclin-dependent kinase 5	CDK5_HUMAN	1	2669.8	610.123	2204.78	2142.07	4164.16		3769.74
Q00577	Transcriptional activator protein Pur-alpha	PURA	Q00577	Q00577;Q2NLC9;Q2NLD4;Q56A79;Q5U0P9	PURA	Transcriptional activator protein Pur-alpha	PURA_HUMAN	9	94333.7	259960	181615	157408	160189	150456	58320.1	53586.4	23831.4
Q00610	Clathrin heavy chain 1	CLTC	Q00610	P53675;Q00610;A0A087WVQ6;A0A087WX41;K7EJJ5;A0A8V8TQ14;A0A8V8TQ18;A0A8V8TQK1;A0A8V8TQK3;A0A8V8TR47;A0A8V8TRE8;A0A8V8TRF0	CLTC	Clathrin heavy chain 1	CLH1_HUMAN	3	61838.6	32368	31216.9	40528.2	39860.7	41685.3	23988.3	15462.3	7653.07
Q00688	Peptidyl-prolyl cis-trans isomerase FKBP3	FKBP3	Q00688	Q00688;Q53GD8	FKBP3	Peptidyl-prolyl cis-trans isomerase FKBP3	FKBP3_HUMAN	1	2835.82	3098.54					4485.85
Q00722	1-phosphatidylinositol 4,5-bisphosphate phosphodiesterase beta-2	PLCB2	Q00722	Q00722;Q59F77	PLCB2	1-phosphatidylinositol 4,5-bisphosphate phosphodiesterase beta-2	PLCB2_HUMAN	1	7194.5	8174.23		15028.2		15278.7		16498.4	21227.5
Q00839	Heterogeneous nuclear ribonucleoprotein U	HNRNPU	Q00839	Q00839;A0A1W2PP34;A0A1W2PP35;A0A1W2PPH7;A0A1W2PPL4;A0A1W2PPS1;A0A1W2PQ74;A0A1W2PQD4;A0A1W2PQL0;A0A1W2PRZ7;A0A1X7SBS1;B3KX72;B4DLR3;Q5RI18;Q7Z4Q5;Q96BA7	HNRNPU	Heterogeneous nuclear ribonucleoprotein U	HNRPU_HUMAN	18	493234	800653	847602	699578	732921	726970	304805	409186	324941
Q01081	Splicing factor U2AF 35 kDa subunit	U2AF1	Q01081	Q01081;B5BU08	U2AF1	Splicing factor U2AF 35 kDa subunit	U2AF1_HUMAN	2	33852.6	69740.2	40413.7	38036.2	46508.1	52577.7	22834.7	35095.6	19464.1
Q01082	Spectrin beta chain, non-erythrocytic 1	SPTBN1	Q01082	Q01082;B2ZZ89;A0A087WUZ3;D6W5C0;K9MS24;F8W6C1	SPTBN1	Spectrin beta chain, non-erythrocytic 1	SPTB2_HUMAN	13	11936.3	12740.6	10296.5	27553.8	27773	29770.1	52349.3	53583.9	7644.09
Q01085	Nucleolysin TIAR	TIAL1	Q01085	P31483;Q01085;F8W8I6;A6NKZ9;A8K5C4;B4E0E5;C9JTN7;E5RG67;E5RGV5;E7ETC0;E7ETJ9;H7BY49;O15187;Q2TSD2;Q59G98	TIAL1	Nucleolysin TIAR	TIAR_HUMAN	1	7073.13	3228.94	5782.49	5596.98	8515.47	5769.17	10649.9	3388.92	3799.92
P0DME0	Protein SET	SET	Q01105	P0DME0;Q01105;Q5VXV3;A0A024R895;A0A0C4DFV9;A0A8I5KS71;A0A8J8YYJ1;B2RCX0	SET	Protein SET	SET_HUMAN	5	20564.8	27604.7	57600	18228.9	24816.8	22704.6	7137.34	11886.7	8867.24
Q01130	Serine/arginine-rich splicing factor 2	SRSF2	Q01130	Q01130;A0A024R8U5;J3KP15;J3QL05;B3KUY1;Q53FN0	SRSF2	Serine/arginine-rich splicing factor 2	SRSF2_HUMAN	1	115738	191831	105724	157895	147914	134703	61126.4	66441.2	56528.1
Q01469	Fatty acid-binding protein 5	FABP5	Q01469	Q01469;E7DVW5;I6L8B7	FABP5	Fatty acid-binding protein 5	FABP5_HUMAN	3	47624.9	48056	59583.3	90896.8	88248.7	89800.5	72793	96077.6	135553
Q01518	Adenylyl cyclase-associated protein 1	CAP1	Q01518	P40123;Q01518;B2RDY9;B4DI38;B4DNA3;B4DNW7;B4DNY3;B4DUZ8;B7Z385;B7Z4M3;D3DPU2;E9PDI2;Q5JPJ8	CAP1	Adenylyl cyclase-associated protein 1	CAP1_HUMAN	1	28098.5	31530.3	24774.5	24562.7	22528.1	23013.1	5293.2	6696.07	12057
Q01581	Hydroxymethylglutaryl-CoA synthase, cytoplasmic	HMGCS1	Q01581	Q01581;A0A024R059;Q8N995;D6RIW1	HMGCS1	Hydroxymethylglutaryl-CoA synthase, cytoplasmic	HMCS1_HUMAN	1	22718.1	9617.29	5911.84	11169.1	13507.6	11146.4		10072.6	22815.6
Q01650	Large neutral amino acids transporter small subunit 1	SLC7A5	Q01650	Q01650	SLC7A5	Large neutral amino acids transporter small subunit 1	LAT1_HUMAN	1	2810.71	3879.26	9141.22	3673.62	6608.27	842.134	1999.55		648.885
Q01780	Exosome component 10	EXOSC10	Q01780	Q01780;B4DFE4;B4DKG8;K7EJ37;Q59G73	EXOSC10	Exosome component 10	EXOSX_HUMAN	6	85547.5	108382	103591	87632.9	83983.9	86790	35016.1	21688.9	4789.43
Q01804	OTU domain-containing protein 4	OTUD4	Q01804	Q01804	OTUD4	OTU domain-containing protein 4	OTUD4_HUMAN	6	25204.2	16078.6	26339	30085.1	27811.7	29650.8	35529.1	20481.6	16669.5
Q01813	ATP-dependent 6-phosphofructokinase, platelet type	PFKP	Q01813	Q01813;A0A7I2V3Z0;B1APP6;O14943;A0A8V8TMY4;B1APP8;H0Y757;Q49A78;Q8WTZ9	PFKP	ATP-dependent 6-phosphofructokinase, platelet type	PFKAP_HUMAN	1	4976.76	1928.71	905.975	2059.42		3931.55			700.688
Q01831	DNA repair protein complementing XP-C cells	XPC	Q01831	Q01831;X5DRB1;A0A024R2M8;A8K146;D2CPK4;D9I4E1	XPC	DNA repair protein complementing XP-C cells	XPC_HUMAN	1	847.484	3794.09	4418.72	3308.61	2219.57	2025.8
Q01844	RNA-binding protein EWS	EWSR1	Q01844	Q01844;A0A0D9SFL3;B0QYK0;C9JGE3;H7BY36	EWSR1	RNA-binding protein EWS	EWS_HUMAN	6	138499	99947	192046	210227	202752	198226	200247	256294	139626
Q01851	POU domain, class 4, transcription factor 1	POU4F1	Q01851;Q12837;Q15319	Q01851;Q12837;Q15319	POU4F1;POU4F2;POU4F3	POU domain, class 4, transcription factor 1	PO4F1_HUMAN;PO4F2_HUMAN;PO4F3_HUMAN	1		1142.24	3979.82	3696.85	508.148	2770.77	1551		1865.08
Q02218	2-oxoglutarate dehydrogenase complex component E1	OGDH	Q02218	Q02218;B4DF00;B4DK55;E9PCR7;E9PDF2;E9PFG7;B4DH65;B4DZ95;B4E3E9	OGDH	2-oxoglutarate dehydrogenase complex component E1	ODO1_HUMAN	2	11010.4	5575.42	9008.28	4404.74	6496.55	12191	2749.65
Q02241	Kinesin-like protein KIF23	KIF23	Q02241	Q02241;A0A2U3TZL8;H7BYN4;A0A7I2V5Y5	KIF23	Kinesin-like protein KIF23	KIF23_HUMAN	5	4325.8	3867.31	1775.91	4182.29	2876.17	3315.91	3473.39
Q02413	Desmoglein-1	DSG1	Q02413	Q02413	DSG1	Desmoglein-1	DSG1_HUMAN	26	36465.2	53827.3	67564.5	85065.9	85171	96764.7	76275.5	92525.6	131883
Q02543	60S ribosomal protein L18a	RPL18A	Q02543	Q02543;M0R0P7;M0R117;M0R1A7;M0R3D6;B2R4C0;B4DM74;B4DM94;B4DUV3;Q53HD3;Q76N54	RPL18A	60S ribosomal protein L18a	RL18A_HUMAN	3	347977	653883	428874	351970	369317	362154	73376.9	43502.8	12320.8
Q02809	Procollagen-lysine,2-oxoglutarate 5-dioxygenase 1	PLOD1	Q02809	Q02809;B2R5M9;B4DGN8	PLOD1	Procollagen-lysine,2-oxoglutarate 5-dioxygenase 1	PLOD1_HUMAN	1	4491.04		1325.55		3805.57		4374.84	4802.88
Q02878	60S ribosomal protein L6	RPL6	Q02878	Q02878;A0A024RBK3;B2R4K7;Q8N5Z7;Q8TBK5;Q9HBB3;F8VR69;F8VZ45;U3KQR5	RPL6	60S ribosomal protein L6	RL6_HUMAN	1	480234	1171390	682934	657583	658295	663544	58990.8	45804.6	17350.7
Q02880	DNA topoisomerase 2-beta	TOP2B	Q02880	Q02880;B4DKD0;E9PCY5;Q71UH4;A0A8V8TN33;A0A8V8TP20;A0A8V8TPE3	TOP2B	DNA topoisomerase 2-beta	TOP2B_HUMAN	1	4792.42	7117.89	7225.31	3670.67	5131.61	2922.62
Q02952	A-kinase anchor protein 12	AKAP12	Q02952	Q02952;Q5CZB5	AKAP12	A-kinase anchor protein 12	AKA12_HUMAN	3	2206.76	1810.99	3850.73		2265.6	1761.01
Q02978	Mitochondrial 2-oxoglutarate/malate carrier protein	SLC25A11	Q02978	Q02978;I3L1P8;Q6IBH0	SLC25A11	Mitochondrial 2-oxoglutarate/malate carrier protein	M2OM_HUMAN	16	20837.6	22780.8	33544.7	24239.9	23317.8	22462.9	12988.4	12281.4	5763.64
Q03001	Dystonin	DST	Q03001	Q03001;F8W9J4;A0A0U1RQJ2;A0A7P0T890;E7ETB9;E9PHM6;F6QMI7	DST	Dystonin	DYST_HUMAN	1	4451.88	7979.73	6770.07	5290.58		9200.01	3040.96
Q03113	Guanine nucleotide-binding protein subunit alpha-12	GNA12	Q03113	Q03113;E9PC54;Q6ZQV4	GNA12	Guanine nucleotide-binding protein subunit alpha-12	GNA12_HUMAN	1			9269.73		11244
A0A024RCW6	Peroxisome proliferator-activated receptor delta	PPARD	Q03181	A0A024RCW6;Q03181;F1D8S7;B4E2Y1	PPARD	Peroxisome proliferator-activated receptor delta	PPARD_HUMAN	1	9939.28	26846.1		28218.9	21234	30572.8	12040.1	10552.9	18269.6
Q03252	Lamin-B2	LMNB2	Q03252	Q03252;A0A384NPH0	LMNB2	Lamin-B2	LMNB2_HUMAN	2	13318.6	11233.9	8553.33	7244.06	6803.13	10965.8	7461.81	13041.2	2593.27
Q03468	DNA excision repair protein ERCC-6	ERCC6	Q03468	Q03468;A0A7P0T9G4;A0JP10	ERCC6	DNA excision repair protein ERCC-6	ERCC6_HUMAN	1	4169.41	4612.59	1597.61	3521.78	3535.73	2778.46		1819.47
Q03692	Collagen alpha-1(X) chain	COL10A1	Q03692	Q03692;A0A650AXN9	COL10A1	Collagen alpha-1(X) chain	COAA1_HUMAN	1	4167.28	939.067		5650.29	4245.47		4070.35	4271.08
Q03701	CCAAT/enhancer-binding protein zeta	CEBPZ	Q03701	Q03701;B2R5U7	CEBPZ	CCAAT/enhancer-binding protein zeta	CEBPZ_HUMAN	11	13416.3	49846.9	34678.3	24543.9	31424.1	20401.5	9378.47
Q04446	1,4-alpha-glucan-branching enzyme	GBE1	Q04446	Q04446;B4DNJ3;B4DUF1;E9PGM4;Q59ET0	GBE1	1,4-alpha-glucan-branching enzyme	GLGB_HUMAN	1	13242.3	21454.4	26236.3	30659.8	28544.1	28528	23898.4	23602.5	29300.9
Q04637	Eukaryotic translation initiation factor 4 gamma 1	EIF4G1	Q04637	Q04637;B2RU06;B2RU10;B4DGF1;B4DSI9;E7EUU4;E7EX73;E9PGM1;Q4LE58;A0A7I2Y1C3;Q96I65	EIF4G1	Eukaryotic translation initiation factor 4 gamma 1	IF4G1_HUMAN	12	105513	21822	53402.5	87628.1	92866.2	91138.9	165930	47221.3	26390.2
P08727	Keratin, type I cytoskeletal 17	KRT17	Q04695	P08727;Q04695;B4DE59;C9JM50	KRT17	Keratin, type I cytoskeletal 17	K1C17_HUMAN	2	51537.2	35097.4	70851.1	101513	91583.9	86541	53785.2	114728	165361
Q04760	Lactoylglutathione lyase	GLO1	Q04760	Q04760;X5DNM4;V9HW62	GLO1	Lactoylglutathione lyase	LGUL_HUMAN	2	6528.2	5476.03	6815.14	8179.94	3617.66		2215.64
Q04837	Single-stranded DNA-binding protein, mitochondrial	SSBP1	Q04837	Q04837;A4D1U3;C9K0U8;E7EUY5;A0A0G2JLD8;B7Z268;Q567R6	SSBP1	Single-stranded DNA-binding protein, mitochondrial	SSBP_HUMAN	2	7452.3	8569.76	5683.97	10125.3	6846.73	4038.18	11249.8	8416.94	4450.18
Q04917	14-3-3 protein eta	YWHAH	Q04917	Q04917;A0A024R1K7;A2IDB2;B2R6N6;Q9H4N8	YWHAH	14-3-3 protein eta	1433F_HUMAN	2	8949.2	7026.09	22541.9	6709.55	11288.2	10187.9	5338.25
Q05048	Cleavage stimulation factor subunit 1	CSTF1	Q05048	Q05048;A0A0A0MSZ9;A3KFI9;B4DDG3	CSTF1	Cleavage stimulation factor subunit 1	CSTF1_HUMAN	1		6827.12		6114.25
Q05086	Ubiquitin-protein ligase E3A	UBE3A	Q05086	Q05086;A0A1B0GVL3;A0A6Q8PHE5;Q5W7F7;Q9BUI6;Q9H2G0;A0A0D9SG77;Q96GR7	UBE3A	Ubiquitin-protein ligase E3A	UBE3A_HUMAN	1	2000.03
Q05397	Focal adhesion kinase 1	PTK2	Q05397	Q05397;E7ESA6;H0YBP1;A0A059VC25;A0A8Q3WLM4;Q59GM6;Q59GN8;Q658W2;E9PEI4;H0YB16;H0YBZ1;I6L996;A0A024R9H6;B4DH13;B4DWJ1;Q8N9D7	PTK2	Focal adhesion kinase 1	FAK1_HUMAN	1	14017		13929.2	13706.9	6442.89			5426.94
Q05519	Serine/arginine-rich splicing factor 11	SRSF11	Q05519	Q05519;B4DTC1;B4DWT1;Q05BU6;Q5T760;Q6PJB9;Q6PJY9;Q6PKC9;S4R3C4	SRSF11	Serine/arginine-rich splicing factor 11	SRS11_HUMAN	1	6829.47	8231.35	7206.02	7353.05	4040.03	7162.18	3539.43	2200.31
Q05639	Elongation factor 1-alpha 2	EEF1A2	Q05639	Q05639;A0A2U3TZH3;A0A2R8Y488;A0A2R8Y660;A0A2R8YDN5;Q59GP5	EEF1A2	Elongation factor 1-alpha 2	EF1A2_HUMAN	1	648634	491852	570380	698271	649898	698357	604084	569664	405578
Q05D20	THRAP3 protein (Fragment)	THRAP3	Q05D20;Q6P0P7;Q6PJV4;Q7Z5U1	Q05D20;Q6P0P7;Q6PJV4;Q7Z5U1	THRAP3	THRAP3 protein (Fragment)	Q05D20_HUMAN;Q6P0P7_HUMAN;Q6PJV4_HUMAN;Q7Z5U1_HUMAN	2		6928.55	17225.5	7619.85	3857.68	11399.6		4612.78	2615.52
Q05DH4	FHF complex subunit HOOK interacting protein 1A	FHIP1A	Q05DH4	Q05DH4	FHIP1A	FHF complex subunit HOOK interacting protein 1A	FHI1A_HUMAN	1		41634.4	25537.8						10166.6
O94808	Glutamine--fructose-6-phosphate aminotransferase [isomerizing] 1	GFPT1	Q06210	O94808;Q06210;A0A0S2Z4W6;A0A0S2Z4X9;A0A6I8PRN4;A0A6I8PTT9;B2RB90;B3KMR8;B4DN38;E5RJP4	GFPT1	Glutamine--fructose-6-phosphate aminotransferase [isomerizing] 1	GFPT1_HUMAN	1	3941.98	1665.09	3188.28	4189.81	1690.92	1637.98
Q06265	Exosome complex component RRP45	EXOSC9	Q06265	Q06265;A5PLM5;B4DXG8;D6R905;D6RA17;D6RIY6;D6RAP4	EXOSC9	Exosome complex component RRP45	EXOS9_HUMAN	2	36307.6	57877.4	55998.7	34144.7	37861.5	37505.7	18507.8	15333	6004.77
Q06323	Proteasome activator complex subunit 1	PSME1	Q06323	Q06323;A0A0K0K1L8;A0A384NQ35;H0YLU2;Q6FHU3;Q86SZ9	PSME1	Proteasome activator complex subunit 1	PSME1_HUMAN	1	5531.62	2337.73				7145.23		13647.2
Q06330	Recombining binding protein suppressor of hairless	RBPJ	Q06330	Q06330;D6RF98;A0A024R9Q8;A0A7P0T947;A0A7P0T9Y9;A0A7P0TBJ4;A0A7P0Z4N7;B7Z8D8;D6R927;H0Y8R3	RBPJ	Recombining binding protein suppressor of hairless	SUH_HUMAN	1	3984.19	6546.3	6016.56	3165.07	6878.15	5124.74	2268.59
Q06587	E3 ubiquitin-protein ligase RING1	RING1	Q06587	Q06587;A0A1U9X8F2;A0A024RCR9;A0A1U9X8F1;B4DVB5;B4DW57	RING1	E3 ubiquitin-protein ligase RING1	RING1_HUMAN	1		8651.52	10416.3	4667.95	5710.67	9769.39	167.056	1955.47
Q06787	Fragile X messenger ribonucleoprotein 1	FMR1	Q06787	Q06787;A0A8I5KZ21;X5DQX7	FMR1	Fragile X messenger ribonucleoprotein 1	FMR1_HUMAN	1	45039.3	60484.7	43806.5	53741.3	59405.2	56919.8	58490.5	29833.8	11551.8
Q06830	Peroxiredoxin-1	PRDX1	Q06830	Q06830;A0A384NPQ2;A0A0A0MSI0;B2R4P2	PRDX1	Peroxiredoxin-1	PRDX1_HUMAN	8	379319	33400.3	48870.4	169750	154463	176036	83022.6	62803.6	51220.5
Q07002	Cyclin-dependent kinase 18	CDK18	Q07002	Q07002;A0A024R996;A0A024R980;A0A0A0MSJ6;B4DER5;B4DHU6;B4DK03;D6R9B0;Q59G02	CDK18	Cyclin-dependent kinase 18	CDK18_HUMAN	1	30156.2	32239.1	66048.1	27029.1	20019.8	36695.4
Q07020	60S ribosomal protein L18	RPL18	Q07020	Q07020;A0A024QZD1;F8VYV2;G3V203;H0YHA7;J3QQ67;Q0QEW2;A0A075B7A0;B4DDY5	RPL18	60S ribosomal protein L18	RL18_HUMAN	3	478627	1196920	686925	693559	687358	680050	80327.1	40098.8	24053.5
Q07021	Complement component 1 Q subcomponent-binding protein, mitochondrial	C1QBP	Q07021	Q07021;I3L3B0;I3L3Q7;A8K651	C1QBP	Complement component 1 Q subcomponent-binding protein, mitochondrial	C1QBP_HUMAN	2	12776.9	9621.42	6909.03	18200	20471.5	14271.1	17081.2	10629.2	8836.61
Q07065	Cytoskeleton-associated protein 4	CKAP4	Q07065	Q07065;A0A024RBH2;B3KVX6;Q6NWZ1;Q8TB01	CKAP4	Cytoskeleton-associated protein 4	CKAP4_HUMAN	15	26450.4	12484.1	26775.9	15532.2	16977.6	20172.5	10653.3	7480.17	14208.8
Q07075	Glutamyl aminopeptidase	ENPEP	Q07075	Q07075;B0BCY7;B0BCY8;B0BCY9;B0BCZ0;B0BCZ1;B0BCZ2;B0BCZ3;B0BCZ4;B0BCZ5;B0BCZ6;B0BCZ7;B2R8K9	ENPEP	Glutamyl aminopeptidase	AMPE_HUMAN	1	3303.17		2071.46	5453.5			5396.7	3812.09	4472.98
Q07157	Tight junction protein ZO-1	TJP1	Q07157	Q07157;A0A087X0K9;G3V1L9;G5E9E7;A0A0G2JNH2;A0A7I2V5U5;A9CQZ8;B4DZK4;H0Y3R8;Q68DX9;Q6MZU1	TJP1	Tight junction protein ZO-1	ZO1_HUMAN	3	16902.9	7140.02	9798.29	24488.6	26733.6	23213.4	38981.9	46433.9	17881.3
Q07666	KH domain-containing, RNA-binding, signal transduction-associated protein 1	KHDRBS1	Q07666	O75525;Q07666;Q5VWX1;A0A6Q8PGH5;B3KTS3;B4DDX2;B4E043	KHDRBS1	KH domain-containing, RNA-binding, signal transduction-associated protein 1	KHDR1_HUMAN	2	387445	154035	324543	389213	387162	404207	514480	313156	185937
Q07864	DNA polymerase epsilon catalytic subunit A	POLE	Q07864	Q07864;D3DXI9;F5H1D6;Q9UNF3;Q9Y5S4;Q9Y5S5;Q59EA9	POLE	DNA polymerase epsilon catalytic subunit A	DPOE1_HUMAN	2	3938.22	1109.4	1295.41	4212.55		8491.71	4735.92
Q07866	Kinesin light chain 1	KLC1	Q07866	Q07866;E7EVH7;B4DGB3;B4DS14;B5BU63;F8W6L3;G3V2E7;G3V3H3;G3V5R9;G5E9S8;Q7RTP8;Q7RTQ0;Q7RTQ1;Q7RTQ2;Q7RTQ4;Q7RTQ7;Q7RTQ8;Q7RTQ9;H0YG16;H0YGB8;H0YJL0;H0YJT3;H0YJU9	KLC1	Kinesin light chain 1	KLC1_HUMAN	1	2927.13	1339.74		1596.32	2028.72	1920.49	1525.06
Q07955	Serine/arginine-rich splicing factor 1	SRSF1	Q07955	Q07955;A8K1L8;J3KTL2;J3KSR8;Q59FA2	SRSF1	Serine/arginine-rich splicing factor 1	SRSF1_HUMAN	1	99121.9	296970	169411	168717	182367	199861	42053.6	95953.6	79759.6
Q08170	Serine/arginine-rich splicing factor 4	SRSF4	Q08170	Q08170;A8K644;Q59EF5	SRSF4	Serine/arginine-rich splicing factor 4	SRSF4_HUMAN	1	39369.2	89199.7	38110.1	58588.4	47823.1	61928.9	24203.2	20019.9	15822.9
Q08188	Protein-glutamine gamma-glutamyltransferase E	TGM3	Q08188	Q08188;A0A494C0J7;B4DQ50	TGM3	Protein-glutamine gamma-glutamyltransferase E	TGM3_HUMAN	10	31178.6	47725.8	64382.2	80539.9	84208	71087.7	59174.6	85990.5	87335.1
Q08211	ATP-dependent RNA helicase A	DHX9	Q08211	Q08211;Q58F26;Q6PJK6	DHX9	ATP-dependent RNA helicase A	DHX9_HUMAN	38	435981	818695	841474	689856	677952	691531	376712	445032	222689
Q08378	Golgin subfamily A member 3	GOLGA3	Q08378	Q08378;A0A8I5KQ98;A0A8I5KQH9;A0A8I5KSF0;A0A8I5KTE5;A0A8I5KWY9;A0A8I5KXF8;A0A8I5QKX6	GOLGA3	Golgin subfamily A member 3	GOGA3_HUMAN	3	318618	375729	684004	853694	834451	689604	1588640	834082	637046
Q08379	Golgin subfamily A member 2	GOLGA2	Q08379	Q08379;A0A087WYC0;A0A1W2PQY5;A0A6Q8KRG2;A0A8I5KNZ1;A0A8I5KT73;A0A8I5KZ68;A0A8I5QJQ7;A0A8J9BZL8;B7ZC06;Q5HYE0;Q5PXD5	GOLGA2	Golgin subfamily A member 2	GOGA2_HUMAN	2	8356.24	5772.76	5344.31	2100.88	3215.54	4195.65
Q08380	Galectin-3-binding protein	LGALS3BP	Q08380	Q08380;A0A0S2Z3Y1;B3KP88;B4DVE1;B4DDG4;B4DI70;B4DWA8	LGALS3BP	Galectin-3-binding protein	LG3BP_HUMAN	1	4046.97			7495.97	7587.71	5385.24	8215.32	5663.1
Q08554	Desmocollin-1	DSC1	Q08554	Q08554;Q9HB00	DSC1	Desmocollin-1	DSC1_HUMAN	16	16422.7	22989.9	27613.3	46050.5	39235.5	35872.6	35968.6	40375.6	54037
Q08722	Leukocyte surface antigen CD47	CD47	Q08722	Q08722;A0A0A1TSG4;A0A2R8Y484	CD47	Leukocyte surface antigen CD47	CD47_HUMAN	1	19372.3	18620.7	26836.4	14279	17491.9	15373.6
Q08945	FACT complex subunit SSRP1	SSRP1	Q08945	Q08945;A0A024R4Z6;Q59GH7	SSRP1	FACT complex subunit SSRP1	SSRP1_HUMAN	1	37745.1	50957.5	74576.5	45355.9	44241.1	51071.8	86289.7	28632.6
Q08AM6	Protein VAC14 homolog	VAC14	Q08AM6	Q08AM6;H3BUU8	VAC14	Protein VAC14 homolog	VAC14_HUMAN	2	1742.2	2224.67	2723.78	2815.32		1168.43	1612.75
Q08J23	RNA cytosine C(5)-methyltransferase NSUN2	NSUN2	Q08J23	Q08J23	NSUN2	RNA cytosine C(5)-methyltransferase NSUN2	NSUN2_HUMAN	16	19009.9	15793.6	14941.8	18959.6	17461.2	17707.4	15498.5	13961.1	4491.52
Q09028	Histone-binding protein RBBP4	RBBP4	Q09028	Q09028;Q16576;E9PC52;Q6FHQ0;A8K6A2;C9JAJ9;E9PIC4;E9PNS2;E9PNS6	RBBP4	Histone-binding protein RBBP4	RBBP4_HUMAN	1	64183.1	41784	46585.4	44830.5	43102.5	47012.3	24956.6	17565.7	5822.86
Q09161	Nuclear cap-binding protein subunit 1	NCBP1	Q09161	Q09161;A0A024R179	NCBP1	Nuclear cap-binding protein subunit 1	NCBP1_HUMAN	15	56162.7	73419.1	83004	77320.7	71389.6	76287.3	49556.9	41590.7	24924
Q09666	Neuroblast differentiation-associated protein AHNAK	AHNAK	Q09666	Q09666;Q8N274	AHNAK	Neuroblast differentiation-associated protein AHNAK	AHNK_HUMAN	1	12730.3	11355.2	8221.34	17088.2	19034	14901.9	12798.1	17289.7	9221.2
Q0VD83	Apolipoprotein B receptor	APOBR	Q0VD83	Q0VD83;Q9NS13	APOBR	Apolipoprotein B receptor	APOBR_HUMAN	1		8179.79				22115.5
Q0VDF9	Heat shock 70 kDa protein 14	HSPA14	Q0VDF9	Q0VDF9	HSPA14	Heat shock 70 kDa protein 14	HSP7E_HUMAN	2	5906.44	1415.56	9373.22	2039.01	2184.93	3070.6	2777.44
Q10469	Alpha-1,6-mannosyl-glycoprotein 2-beta-N-acetylglucosaminyltransferase	MGAT2	Q10469	Q10469;B4DDK9	MGAT2	Alpha-1,6-mannosyl-glycoprotein 2-beta-N-acetylglucosaminyltransferase	MGAT2_HUMAN	1	2707.12
Q10567	AP-1 complex subunit beta-1	AP1B1	Q10567	P63010;Q10567;A0A140VJE8;A8K0G3;A8K916;H0UID3;H0UID4;H0UID5;Q68DI0;A0A087WU93;A0A087WZQ6;C9J1E7;K7EN71;K7ERB2	AP1B1	AP-1 complex subunit beta-1	AP1B1_HUMAN	4	16217.6	5221.01	8770.62	8713.23	7208.29	7725.33	4559.14	3282.64	4270.37
Q10570	Cleavage and polyadenylation specificity factor subunit 1	CPSF1	Q10570	Q10570;A0A087X101;D3DWL9;Q9C0J6	CPSF1	Cleavage and polyadenylation specificity factor subunit 1	CPSF1_HUMAN	3	45915.8	82721.1	91733	86170.3	95121.2	88991.1	81054.5	69179.9	46118.4
Q12756	Kinesin-like protein KIF1A	KIF1A	Q12756	Q12756;A0A3B3IT28;A0A3B3ITE5;A0A3B3ITF7;A0A3B3ITK3;A0A3B3ITW6;A0A3B3IU40;A0A3B3IUA1;A0A3F2YNW9;X5D7J0;A0A6Q8PFL2;B4DMM0;H7C3Y8	KIF1A	Kinesin-like protein KIF1A	KIF1A_HUMAN	1	833.883
Q12768	WASH complex subunit 5	WASHC5	Q12768	Q12768;Q53EL1	WASHC5	WASH complex subunit 5	WASC5_HUMAN	3	45395	22234.4	34687.1	26455.3	30920.1	22602.1	10095.2	2654.45
Q12769	Nuclear pore complex protein Nup160	NUP160	Q12769	Q12769;A0A8V8NBT1;E9PR16;G3V198	NUP160	Nuclear pore complex protein Nup160	NU160_HUMAN	7	8912.54	5315.05	6865.13	7288.6	9827.66	8821.45	6560.15
Q12788	Transducin beta-like protein 3	TBL3	Q12788	Q12788	TBL3	Transducin beta-like protein 3	TBL3_HUMAN	2	19834.4	23393.7	22837	20486.6	19083.7	19113.3	18597.1	14309
Q12789	General transcription factor 3C polypeptide 1	GTF3C1	Q12789	Q12789;Q6AHZ7;Q6AWA4	GTF3C1	General transcription factor 3C polypeptide 1	TF3C1_HUMAN	25	31080.1	32540.6	29772.7	27387.6	27579.9	29108.3	8779.69	9261.16
Q12792	Twinfilin-1	TWF1	Q12792	Q12792;F8VS81	TWF1	Twinfilin-1	TWF1_HUMAN	1	1995.29				1768.84
Q12797	Aspartyl/asparaginyl beta-hydroxylase	ASPH	Q12797	Q12797	ASPH	Aspartyl/asparaginyl beta-hydroxylase	ASPH_HUMAN	6	20706.9	14013.9	23987.1	13851.5	20665.3	21317.1	14431.9	10657
Q12800	Alpha-globin transcription factor CP2	TFCP2	Q12800	Q12800;A0A024R120;F8VWL0	TFCP2	Alpha-globin transcription factor CP2	TFCP2_HUMAN	1	3489.14						2297.47
Q12802	A-kinase anchor protein 13	AKAP13	Q12802	Q12802;A0A087WTD7;A0A2X0SF55;A8MYJ1;B7ZW05;A0A087WY36	AKAP13	A-kinase anchor protein 13	AKP13_HUMAN	1	6279.5	7771.01	5311.83	6667.42	6034.08	11048.4	6283.21	5727.87	10466.4
Q12816	Trophinin	TRO	Q12816	Q12816;A0A024R9X0;G5E9N2;Q9BX90;Q9BX91;Q9NVY3	TRO	Trophinin	TROP_HUMAN	1	2886.24			1722.83	1055.2	3137.73	1163.41
Q12824	SWI/SNF-related matrix-associated actin-dependent regulator of chromatin subfamily B member 1	SMARCB1	Q12824	Q12824;G5E975;Q9H836;A0A0G2JRV3	SMARCB1	SWI/SNF-related matrix-associated actin-dependent regulator of chromatin subfamily B member 1	SNF5_HUMAN	1	16981	18733.4	11819.2	23185.4	28222.5	27914.5	43346	30911.3	6952.35
Q12834	Cell division cycle protein 20 homolog	CDC20	Q12834	Q12834;B4E1H5	CDC20	Cell division cycle protein 20 homolog	CDC20_HUMAN	1	7737.34	6723.15		9435.97	8085.36	6673.03	3590.79	5269.73
Q12849	G-rich sequence factor 1	GRSF1	Q12849	Q12849;A0A024RD99;B3KP14;B3KW50;B7Z2D8;B7Z3R7;B7Z5F9;H0Y8R1;H0YAK1	GRSF1	G-rich sequence factor 1	GRSF1_HUMAN	3	106029	52633.3	41546.1	79951.5	77821.2	66600.2	28850.2	40204.9
Q12872	Splicing factor, suppressor of white-apricot homolog	SFSWAP	Q12872	Q12872;Q59H38;Q8IV81	SFSWAP	Splicing factor, suppressor of white-apricot homolog	SFSWA_HUMAN	1	2175.17	5007.65	3126		4489.89	1296.79
Q12873	Chromodomain-helicase-DNA-binding protein 3	CHD3	Q12873	Q12873;A0A8V8TR54;B4DLC6;Q2TAZ1	CHD3	Chromodomain-helicase-DNA-binding protein 3	CHD3_HUMAN	1	6869.2	8397.75		1949.02	4324.9	5107.67	6749.57
Q12874	Splicing factor 3A subunit 3	SF3A3	Q12874	Q12874;A8K566;A8K7V1;B3KY12;Q53HM6	SF3A3	Splicing factor 3A subunit 3	SF3A3_HUMAN	7	57790.6	175945	108210	124587	122374	126562	93854.5	88195.3	25973.7
Q12888	TP53-binding protein 1	TP53BP1	Q12888	Q12888;A6NNK5;A8KA50;B7Z3E7	TP53BP1	TP53-binding protein 1	TP53B_HUMAN	3	15487.3	15988	19046.5	14920.4	11122.1	14770.5	5772.55	6623.87
Q12894	Interferon-related developmental regulator 2	IFRD2	Q12894	Q12894;A0A0R4J2F6;B3KQD7;Q5TZV8	IFRD2	Interferon-related developmental regulator 2	IFRD2_HUMAN	2	14672.7	22909.3	7579.17	14330	11436.8	13705.8	7342.33
Q12899	Tripartite motif-containing protein 26	TRIM26	Q12899	Q12899;A0A024RCP3;A0A0G2JIW2;A0A1U9X8P6;A0A1U9X8Q1;A2AE48;A2AE50;Q5SPU2	TRIM26	Tripartite motif-containing protein 26	TRI26_HUMAN	1	10963.5	13814.4	4066.74	10702.9	6771.04	10310.2	1792.99
Q12904	Aminoacyl tRNA synthase complex-interacting multifunctional protein 1	AIMP1	Q12904	Q12904;A0A5F9ZHC5;A0A804HJ47;A0A8C8KIA0;A0A8C8MUD1;B4DNK3	AIMP1	Aminoacyl tRNA synthase complex-interacting multifunctional protein 1	AIMP1_HUMAN	1	6883.98	4527.55	4111.82	3843.41	7858.93	9898.6	9323.1	4648.05
Q12905	Interleukin enhancer-binding factor 2	ILF2	Q12905	Q12905;F4ZW62;B4DY09;F4ZW63;Q53FG3	ILF2	Interleukin enhancer-binding factor 2	ILF2_HUMAN	11	177342	348746	328788	299592	283825	303569	190179	163795	101705
Q12906	Interleukin enhancer-binding factor 3	ILF3	Q12906	Q12906;Q96SI9;A0A024R7C7;A0A0S2Z5K8;V9HWK4;A8K590;B4DDF3;B4DFG4;F4ZW64;F4ZW65;F4ZW66	ILF3	Interleukin enhancer-binding factor 3	ILF3_HUMAN	8	328703	568594	562612	489667	487540	500445	263432	275186	197878
Q12923	Tyrosine-protein phosphatase non-receptor type 13	PTPN13	Q12923	Q12923;Q59H55;Q4W5F5;Q6AWB9	PTPN13	Tyrosine-protein phosphatase non-receptor type 13	PTN13_HUMAN	1	3477.07	3860.91		2540.22
Q12931	Heat shock protein 75 kDa, mitochondrial	TRAP1	Q12931	Q12931;A0A140VJY2;I3L0K7;I3L239;Q53FS6;Q53G55;Q8N9Z3;Q9BV61	TRAP1	Heat shock protein 75 kDa, mitochondrial	TRAP1_HUMAN	1					26829.2	50673.2	29315.4		20164.5
Q12959	Disks large homolog 1	DLG1	Q12959	Q12959;Q59FC4;A0A0C4DFT3;A0A590UJ08;A0A590UJ18;A0A590UJ25;A0A590UJ29;A0A590UJ64;A0A590UJ68;A0A590UJ81;A0A590UJC5;A0A590UJD9;A0A590UJL2;A0A590UJR4;A0A590UJR5;A0A590UJS9;A0A590UJX2;A0A590UK02;A0A590UK48;A0A590UK70;A0A590UK81;A0A590UKA8;B4DF78;E7EQD7;H7C166	DLG1	Disks large homolog 1	DLG1_HUMAN	1	2624.81		2808.49	1291.81		4774.82	3702.93
Q12962	Transcription initiation factor TFIID subunit 10	TAF10	Q12962	Q12962;A0A8I5KQU8	TAF10	Transcription initiation factor TFIID subunit 10	TAF10_HUMAN	1	9071.43	5548.52	14542.5	8579	11880.1		17738.1		10524.7
Q12996	Cleavage stimulation factor subunit 3	CSTF3	Q12996	Q12996;B4DFQ5;B4DMA4;E9PLP8	CSTF3	Cleavage stimulation factor subunit 3	CSTF3_HUMAN	1	5231.85	7164.39	6948.67	12462	10579.3	13311.7	10616.5	9638.35	7035.11
A0A8D9PH75	Glutamate receptor ionotropic, kainate 2	GRIK2	Q13002	A0A8D9PH75;F8WEZ8;Q13002;A0A804HI04;A0A804HKP5;A8K0H7;B7Z8P6;A0A804HKS7;A0A804HKU0;A0A804HL10;A8K7F0;G3XAD3;H7C2P5;Q6P3V6;Q8IY40	GRIK2	Glutamate receptor ionotropic, kainate 2	GRIK2_HUMAN	1	7663.32	6816.24	12071.7	14570.4	12543.6	11006.2		12337	14158.8
Q13033	Striatin-3	STRN3	Q13033	Q13033;A0AV58;G3V340;G3V3G7	STRN3	Striatin-3	STRN3_HUMAN	1	20229.4	5213.24	7770.91	10104.2	11439.4	12452.8	9193.81	5710.03
Q13042	Cell division cycle protein 16 homolog	CDC16	Q13042	Q13042;A0A024RDZ2;A0A3B3ISD2;B2RCW0;Q5T8C6	CDC16	Cell division cycle protein 16 homolog	CDC16_HUMAN	4	31017.5	18873.5	28335.4	19390.2	16950.4	20722.6	4534.98	5274.29	1882.78
Q13045	Protein flightless-1 homolog	FLII	Q13045	Q13045;J3KS54;B4DIX0;B4DNA8;J3QQQ2;J3QQU5;Q59H95	FLII	Protein flightless-1 homolog	FLII_HUMAN	1	13878.9	7903.47	9162.42	12737.4	9465.81	8382.8	4097.53	8006.71
Q13061	Triadin	TRDN	Q13061	Q13061	TRDN	Triadin	TRDN_HUMAN	1	46699.9	80552.1	83230.7	115923	112139	105220	101016	133194	118131
Q13084	39S ribosomal protein L28, mitochondrial	MRPL28	Q13084	Q13084;A2IDC6;A2IDC7;Q4TT37	MRPL28	39S ribosomal protein L28, mitochondrial	RM28_HUMAN	6	14386.4	11574.2	10631.7	6258.07	8387.29	16097.1	5712	5889.9	2944.01
Q13085	Acetyl-CoA carboxylase 1	ACACA	Q13085	Q13085;A0A024R0Y2;A0A087WWN5;Q59FY4;Q7Z5W8	ACACA	Acetyl-CoA carboxylase 1	ACACA_HUMAN	4	110068	40639	59987.7	60841.3	61416.4	64307.1	26727.3	19103.2	19246.1
Q13098	COP9 signalosome complex subunit 1	GPS1	Q13098	Q13098;A0A096LP07;A0A096LPJ3;A8K070;C9JFE4;B4DND6;J3KRE8;J3KRJ4;J3KSA5;J3KTB0;J3QL53;J3QLE8;J3QLT0;J3QS84;J3QS88	GPS1	COP9 signalosome complex subunit 1	CSN1_HUMAN	2	35899.9	10499.1	9563.77	15901.1	15000	14411.9	708.986	1209.78
Q13112	Chromatin assembly factor 1 subunit B	CHAF1B	Q13112	Q13112;B2R7X3	CHAF1B	Chromatin assembly factor 1 subunit B	CAF1B_HUMAN	1	8168.21	3114.78		7709.82	4017.09
Q13123	Protein Red	IK	Q13123	Q13123;B2R5Y4;B4DEH2;E7EQZ7;Q95HA6;Q9H4P6;Q9UK43	IK	Protein Red	RED_HUMAN	1	20774.5	18000.5	22040.1	27950.3	29632.7	29584	32461.7	21184.1	17220.6
Q13144	Translation initiation factor eIF-2B subunit epsilon	EIF2B5	Q13144	Q13144;A0A3B3IUB1	EIF2B5	Translation initiation factor eIF-2B subunit epsilon	EI2BE_HUMAN	1	12138.3		10753	9558.78	11789.5	13788.1
Q13148	TAR DNA-binding protein 43	TARDBP	Q13148	Q13148;A0A024R4E2;A0A087WX29;A0A0A0N0M3;A0A087WV68;A0A087WXQ5;A0A087WYY0;A0A087X260;A0A0A0N0L3;A0A0A0N0N3;B1AKP7;B4DRW3;G3V162;K7EJM5;K7EN94	TARDBP	TAR DNA-binding protein 43	TADBP_HUMAN	1	12192.6	7672.69	6749.23	9320.06	10173.8	12169.4	9647.35	11049	7773.47
Q13151	Heterogeneous nuclear ribonucleoprotein A0	HNRNPA0	Q13151	Q13151	HNRNPA0	Heterogeneous nuclear ribonucleoprotein A0	ROA0_HUMAN	11	132087	346614	418589	344511	351225	371028	135231	388042	375687
Q13155	Aminoacyl tRNA synthase complex-interacting multifunctional protein 2	AIMP2	Q13155	Q13155;A0A024QZY1;B2R7M3;F8WCL2	AIMP2	Aminoacyl tRNA synthase complex-interacting multifunctional protein 2	AIMP2_HUMAN	1	33563.7	30141.8	13061.9	33840.6	20837.3	19909.9	20968.7	10273.8	2198.56
Q13162	Peroxiredoxin-4	PRDX4	Q13162	Q13162;V9HW63;A6NG45	PRDX4	Peroxiredoxin-4	PRDX4_HUMAN	2	23047.8	34340.5	20530.9	27952.9	21300.1	19822.9	16352.1	20579.3	16722.6
Q13177	Serine/threonine-protein kinase PAK 2	PAK2	Q13177	Q13177;A8K5M4;H7C1X3	PAK2	Serine/threonine-protein kinase PAK 2	PAK2_HUMAN	1	3256.2		3635.13	1334.36		2888.16			5691.39
Q13185	Chromobox protein homolog 3	CBX3	Q13185	Q13185;A4D177	CBX3	Chromobox protein homolog 3	CBX3_HUMAN	2	5419.88	4307.4	5027.78	5178.16	3064.65	3431.8	7301.99		1184.2
Q13188	Serine/threonine-protein kinase 3	STK3	Q13188	Q13188;A0A384MR07	STK3	Serine/threonine-protein kinase 3	STK3_HUMAN	1		3489.53			3318.11		3937.39		1400.77
Q13200	26S proteasome non-ATPase regulatory subunit 2	PSMD2	Q13200	Q13200;B4DM22;Q13041;Q59EG8;Q9NSM5	PSMD2	26S proteasome non-ATPase regulatory subunit 2	PSMD2_HUMAN	5	33872.4	14808.8	13085	17375.6	16811	19162	8781.35	5972.2	6010.29
Q13206	Probable ATP-dependent RNA helicase DDX10	DDX10	Q13206	Q13206;A0A3B3ISR7;A0A8I5KPM1;A0A8I5KQZ1;A0A8I5KSH6;A0A8I5KUU7;A0A8I5KXY1;B4DKX3;E9PIF2;Q59EC7;Q86VR6	DDX10	Probable ATP-dependent RNA helicase DDX10	DDX10_HUMAN	4	8783.54	11755.6	5556.17	8760.46	6251.63	8262.01	5079.63
Q13242	Serine/arginine-rich splicing factor 9	SRSF9	Q13242	Q13242;A8K3M9	SRSF9	Serine/arginine-rich splicing factor 9	SRSF9_HUMAN	6	63678.7	192020	249279	187978	179888	182045	80353.6	153380	187694
Q13243	Serine/arginine-rich splicing factor 5	SRSF5	Q13243	Q13243;A0A024R6D8	SRSF5	Serine/arginine-rich splicing factor 5	SRSF5_HUMAN	1	41271.6	71679.9	38847.4	51861.9	46781.4	59282.1	25246	24522.4	17592.2
Q13247	Serine/arginine-rich splicing factor 6	SRSF6	Q13247	Q13247;A0A590UK80;A0A590UJK4;A0A590UJP7;A0A590UK01;A8K588;Q59GY3;V9HVZ0	SRSF6	Serine/arginine-rich splicing factor 6	SRSF6_HUMAN	6	308088	705081	383308	434083	429445	399137	166627	155227	117872
Q13263	Transcription intermediary factor 1-beta	TRIM28	Q13263	Q13263;B2R8R5	TRIM28	Transcription intermediary factor 1-beta	TIF1B_HUMAN	3	82164.6	75733	43976.8	61319.7	60899	61133.1	30943.7	26878.2	26563.1
Q13283	Ras GTPase-activating protein-binding protein 1	G3BP1	Q13283	Q13283;Q5U0Q1;A0A7I2V2S5;A0A7I2V533;A0A7I2V5M7;A0A7I2V651;A0A7I2YQB1;A0A7I2YQN9;A0A7I2YQQ8;A0A7I2YQU8;A0A7P0P2U7;E5RH42;E5RIF8;E5RJU8;Q32P45;Q53HH4;Q6FI03	G3BP1	Ras GTPase-activating protein-binding protein 1	G3BP1_HUMAN	1	108279	50352.4	53156.2	88782.6	93343.8	92630.9	151879	45202.5	34850
Q13296	Mammaglobin-A	SCGB2A2	Q13296	Q13296;Q6NX70	SCGB2A2	Mammaglobin-A	SG2A2_HUMAN	1		6728.3	16022.5	18511.2	11536.6	19438	11881	23006.8	19517.6
Q13310	Polyadenylate-binding protein 4	PABPC4	Q13310	Q13310;A0A7I2V4L7;A0A7I2V598;A0A7I2V5W9;B1ANR0;H0Y5F5;H0YEU6;Q6IQ30;Q147Y3;Q15164;Q3B867;Q53GL4	PABPC4	Polyadenylate-binding protein 4	PABP4_HUMAN	1	112283	90361.8	136823	149579	144609	149447	143967	148362	67996.2
Q13325	Interferon-induced protein with tetratricopeptide repeats 5	IFIT5	Q13325	Q13325;A0A7P0TBP9	IFIT5	Interferon-induced protein with tetratricopeptide repeats 5	IFIT5_HUMAN	4	4266.06	3575.11	6739.74	5785.21	4046.42	5500.45
Q13330	Metastasis-associated protein MTA1	MTA1	Q13330	Q13330;E7ESY4;F8W9Y9;H0Y4T7;A0A024R6P5;Q59FW1;Q9BRL8	MTA1	Metastasis-associated protein MTA1	MTA1_HUMAN	1	1943.36	2337.6	1307.61	7681.89	4537.61	2801.41	2459.58
Q13347	Eukaryotic translation initiation factor 3 subunit I	EIF3I	Q13347	Q13347;A0A7I2V2M3;A0A7I2V3N2;A0A7I2V3U3;A0A7I2V5V8;A0A7I2V607;A0A7I2V613;A0A7I2V640;A0A7I2V685;A0A7I2YQC8;A0A7I2YQF8;A0A7I2YQI2;A0A7I2YQI6;A0A7I2YQT9;A0A7P0MRT9;Q5TFK1;Q5U0F4;A0A7I2V391;A0A7I2V3K6;A0A7I2V4S8;A0A7I2YQN1;A0A7I2YQP9	EIF3I	Eukaryotic translation initiation factor 3 subunit I	EIF3I_HUMAN	3	369631	102442	753496	1180570	1164420	1185150	2302670	1580250	949678
Q13356	RING-type E3 ubiquitin-protein ligase PPIL2	PPIL2	Q13356	Q13356;A0A024R1C1;A0A7P0T843;A0A7P0T8E8;A0A7P0TA15;A0A7P0TB19;A8K0I0;A0A7P0TAH4;A0A7P0Z4K4;B4DRD4	PPIL2	RING-type E3 ubiquitin-protein ligase PPIL2	PPIL2_HUMAN	1	9688.05	12110.7	8382.35	6063.42	6801.67	8407.53	5196.77	3319.65	3160.84
Q13362	Serine/threonine-protein phosphatase 2A 56 kDa regulatory subunit gamma isoform	PPP2R5C	Q13362	Q13362;Q14738;A0A024RD11;A0A8Q3WKR3;A8K6Y2;B4DSD7;E9PFR3;Q7L7W2;Q96L52;H0Y8C4;H0YJ49;H0YN84;H7C5Q9;Q59EF0;Q96L51	PPP2R5C	Serine/threonine-protein phosphatase 2A 56 kDa regulatory subunit gamma isoform	2A5G_HUMAN	2	7773.15	8964.62	7680.68	5465.48	1906.35	4563.28
Q13405	39S ribosomal protein L49, mitochondrial	MRPL49	Q13405	Q13405;A0A024R578;H0YDP7;Q59GE9	MRPL49	39S ribosomal protein L49, mitochondrial	RM49_HUMAN	1	6987.95	10469	2986.27		9218.51	4672.87	19383.2	6979.18
Q13409	Cytoplasmic dynein 1 intermediate chain 2	DYNC1I2	Q13409	Q13409;A0A140VKE9;B4DPZ3;E7EMU4;E7EQL5;E7EQU2;E7ERH4;E7ERR6;E7ESD3;E7ET01;E7ETL8;E7EUM4;E7EV09;E9PGG1;Q59GU5	DYNC1I2	Cytoplasmic dynein 1 intermediate chain 2	DC1I2_HUMAN	1	11090.7	6856.26	6101.35	13235.2	7377.39	10518.9	6181.95	5053.79
Q13425	Beta-2-syntrophin	SNTB2	Q13425	Q13425;A0A024R732;A0A140TA73	SNTB2	Beta-2-syntrophin	SNTB2_HUMAN	2	6081.53	1906.07	1842.29	3543.68	5059.51	4467.39		1317.35
Q13427	Peptidyl-prolyl cis-trans isomerase G	PPIG	Q13427	Q13427;A0A7I2V4W3;C9JN15;E9PG73;Q6P432;A0A7I2V5Q5;A0A7I2V629;C9J679;Q2NKQ6;Q32LZ0	PPIG	Peptidyl-prolyl cis-trans isomerase G	PPIG_HUMAN	1	3804.4	7211.44	7344.05	3687.55	2833.33	4245.71
Q13428	Treacle protein	TCOF1	Q13428	Q13428;A0A3B3IS06;A0A6I8PRA0;E7ETY2;H0Y8Y7;A0A2R8Y857	TCOF1	Treacle protein	TCOF_HUMAN	1	24501.2	25514.5	29663.9	22206.8	25681.4	24239.6	6636.7	9775.05	4067.53
Q13435	Splicing factor 3B subunit 2	SF3B2	Q13435	Q13435;E9PPJ0;H0YEX5;Q7Z3K9	SF3B2	Splicing factor 3B subunit 2	SF3B2_HUMAN	16	258069	584188	367112	426574	434063	414024	293073	236339	75879
Q13442	28 kDa heat- and acid-stable phosphoprotein	PDAP1	Q13442	Q13442	PDAP1	28 kDa heat- and acid-stable phosphoprotein	HAP28_HUMAN	3	5096.47		3029.54		6899.84	8912.29	7691.36	9096.29	8732.81
Q13459	Unconventional myosin-IXb	MYO9B	Q13459	Q13459;B0I1T6;M0R0P8;M0R300;Q4LE74;Q8WVD2;M0QXP0;M0R332	MYO9B	Unconventional myosin-IXb	MYO9B_HUMAN	1	3239.15	1828.97	2292.82			1901.47
Q13509	Tubulin beta-3 chain	TUBB3	Q13509	Q13509;A0A0B4J269;Q9BV28;B2RBD5;Q53G92	TUBB3	Tubulin beta-3 chain	TBB3_HUMAN	1		8101.75
Q13510	Acid ceramidase	ASAH1	Q13510	Q13510;A0A1B0GTM3;A0A1B0GTZ5;A0A1B0GUA4;A0A1B0GUE3;A0A1B0GUG1;A0A1B0GUH5;A0A1B0GW68;A8K0B6;E7EMM4;Q53H01;A0A1B0GTP7;A0A1B0GUW4;A0A1B0GV06;B3KUZ6;D3DSQ1	ASAH1	Acid ceramidase	ASAH1_HUMAN	2	2715.58	5222.2	9323.89	9708.74	11332.7	7202.12	4921.76	7688.71	12477.1
Q13523	Serine/threonine-protein kinase PRP4 homolog	PRPF4B	Q13523	Q13523;A0A024QZY5;H0YDJ3;B4DZQ5	PRPF4B	Serine/threonine-protein kinase PRP4 homolog	PRP4B_HUMAN	1	1301.96	3095.72	2753.35	1820.79		3118.07
Q13547	Histone deacetylase 1	HDAC1	Q13547	Q13547;Q6IT96;B5BU61;Q5TEE2;B4DRG0	HDAC1	Histone deacetylase 1	HDAC1_HUMAN	1	16307	16024.4	10442.2	10595.9	12469	13516.6	11123.2	7618.12	3454.44
Q13555	Calcium/calmodulin-dependent protein kinase type II subunit gamma	CAMK2G	Q13555	Q13555;A0A2Q3DQE3;A8K6N9;H0Y6G2;Q5SWX3;Q8WU40;A0A804CJ50;A0A8V8TPN2;A0A8V8TQ60;A0A8V8TQ77;Q13280	CAMK2G	Calcium/calmodulin-dependent protein kinase type II subunit gamma	KCC2G_HUMAN	1	4570.33	5703.15	5541.46	3493.58	1977.78	4007.9	2182.73
Q13554	Calcium/calmodulin-dependent protein kinase type II subunit delta	CAMK2D	Q13557	Q13554;Q13557;Q9UQM7;E9PBG7;E9PF82;A0A5F9ZH21;A0A5F9ZH50;A0A5F9ZHM9;A0A5F9ZHR5;A0A5F9ZHY2;A0A5K1VW76;A0A804HIC9;A4D2J9;A8K161;B7Z2B0;D3DVK8;D6R938;D6RFJ0;Q53H78;Q7LDD5;Q8IWE0;A0A8V8TN60;A0A8V8TN65;A0A8V8TN88;A0A8V8TNA1;A0A8V8TNA7;A0A8V8TND4;A0A8V8TNN9;A0A8V8TPG1;A0A8V8TPG6;A0A8V8TPH1;A0A8V8TPJ7;A0A8V8TPJ8;A0A8V8TPK3;A0A8V8TPM4;A0A8V8TPW6;A0A8V8TPX9;A0A8V8TPY4;A0A8V8TQ05;A0A8V8TQ06;A0A8V8TQ12;A0A8…	CAMK2D	Calcium/calmodulin-dependent protein kinase type II subunit delta	KCC2D_HUMAN	1	5128.2	4262.15	585.89	4713.09	10038.8	6901.56	2893.39	1935.51
Q13561	Dynactin subunit 2	DCTN2	Q13561	Q13561;A0A384MDU9;A0A7I2V2Z2;A0A7I2V390;A0A7I2V4H4;F8VRV7;F8VW18;F8W1I6;V9HW58;F8W0U6;Q53H88	DCTN2	Dynactin subunit 2	DCTN2_HUMAN	1	29267.7	19541.3	26924.7	28530.5	25699.7	27535.8	27227.6	18661.9	9713.41
Q13564	NEDD8-activating enzyme E1 regulatory subunit	NAE1	Q13564	Q13564	NAE1	NEDD8-activating enzyme E1 regulatory subunit	ULA1_HUMAN	3	6153.5	6213.62	2216.06	3045.7	4079.2	4029.66
Q13573	SNW domain-containing protein 1	SNW1	Q13573	Q13573;A0A024R6E3;B4DEG7;B4DY36;B7Z9X2;G3V3A4;G3V4X8;Q0D2M5;Q6I9S2;Q6P151	SNW1	SNW domain-containing protein 1	SNW1_HUMAN	2	44204.6	27636.4	32362.5	54910.7	55465	57158.9	75921.5	59967	20716.4
Q13576	Ras GTPase-activating-like protein IQGAP2	IQGAP2	Q13576	Q13576;A0A024RAJ8;B7Z7U6;B7Z7X2;D6R939;D6RDK8;E9PDT6;F5H7S7;Q59HA3	IQGAP2	Ras GTPase-activating-like protein IQGAP2	IQGA2_HUMAN	2	18632.1	12352.5	31595.4	17302.5	16810.7	18970.1	14356.4	6967.28	9233.47
Q13595	Transformer-2 protein homolog alpha	TRA2A	Q13595	Q13595;Q549U1	TRA2A	Transformer-2 protein homolog alpha	TRA2A_HUMAN	8	13570.2	61868.2	62968.7	41661.3	46665.3	50486.3	13972.2	23808.9	33227.6
Q13596	Sorting nexin-1	SNX1	Q13596	Q13596;Q53GY8;Q53HL9;H0YK43;Q59GU6	SNX1	Sorting nexin-1	SNX1_HUMAN	1	2091.89	2410.18	10280	3011.61	4387.83	4647.74
Q13601	KRR1 small subunit processome component homolog	KRR1	Q13601	Q13601	KRR1	KRR1 small subunit processome component homolog	KRR1_HUMAN	9	25914.5	58312.9	61164.7	37930.1	37440	46609.6	11682.6	6256.24	5334.85
Q13610	Periodic tryptophan protein 1 homolog	PWP1	Q13610	Q13610;A0A024RBH5;B4DJV5;B4DNL1;Q53FW9;Q9BV37	PWP1	Periodic tryptophan protein 1 homolog	PWP1_HUMAN	13	34998.3	55271.4	37496.3	41142.5	35326.9	40941	17328.9	12957.6	2241.95
Q13613	Myotubularin-related protein 1	MTMR1	Q13613	Q13613;B3KMG9;B7Z3D5;F8WA39;H0YDX3;E9PIH9;E9PPP8;F8W764;F8W8S8;H7BZJ1;H7C406;Q8NEC6	MTMR1	Myotubularin-related protein 1	MTMR1_HUMAN	1	1984.39				735.246	1496.48
Q13617	Cullin-2	CUL2	Q13617	Q13617;A0A0A0MTN0;A0A140VKB1;Q5T2B5;A0A0D9SET6;A0A8I5KPX0;A0A8I5KQQ5;A0A8I5KS98;A0A8I5KTY5;A0A8I5KU22;A0A8I5KUA9;A0A8I5KV54;A0A8I5KVE2;A0A8I5KWB8;A0A8I5KXB2;A0A8I5KYM7;A0A8I5KYP8;A0A8I5KYZ8;A0A8I5QJI3;A0A8I5QKN3	CUL2	Cullin-2	CUL2_HUMAN	1	17504.5	18498	20457.8	15076.7	16129.4	15926.9	3177.04	3490.18
Q13618	Cullin-3	CUL3	Q13618	Q13618;A0A024R475;Q53S54;H7C1L6	CUL3	Cullin-3	CUL3_HUMAN	1	4215.17
Q13619	Cullin-4A	CUL4A	Q13619	Q13619;Q13620;A0A669KAX4;A0A7P0T954;A0A7P0T9L3;A0A7P0TAQ3;A0A804CL36;K4DI93;A0A0A0MR50;A0A7P0T8P8;A0A7P0T9C8;A0A7P0T9D0;B2RBV7;B4DKT2	CUL4A	Cullin-4A	CUL4A_HUMAN	1	11263.7	2544.94	4087.35	4955.31	6668.28	6749.14	2425.41
Q13620	Cullin-4B	CUL4B	Q13620	Q13620;A0A669KAX4;A0A7P0T954;A0A7P0T9L3;A0A7P0TAQ3;A0A804CL36;K4DI93;A0A669KBG9;A0A7P0T8P8;A0A7P0T8W4;A0A7P0T9C8;A0A7P0T9D0;A0A7P0T9P5;A0A7P0T9R8;A0A7P0TAF9;A0A7P0Z439;A0A7P0Z4E4;A0A7P0Z4G9	CUL4B	Cullin-4B	CUL4B_HUMAN	1	4457				2126.31
Q13643	Four and a half LIM domains protein 3	FHL3	Q13643	Q13643;Q96C98;Q9P100	FHL3	Four and a half LIM domains protein 3	FHL3_HUMAN	1	6503.62	3856.59	4144.33	2490.32	3787.92	3524.79
Q13685	Angio-associated migratory cell protein	AAMP	Q13685	Q13685;C9JEH3;C9JG97;C9JTS3;Q59EM1	AAMP	Angio-associated migratory cell protein	AAMP_HUMAN	3	8204.52		3921.85	7440.7	6235.28	6837.81	2215.5	1861.11
Q13724	Mannosyl-oligosaccharide glucosidase	MOGS	Q13724	Q13724;A0A384MDR6;A0A3B3IS52;A0A3B3IRK6;A0A8I5KTK5;Q58F09;A0A3B3IRW2;A8K9K4	MOGS	Mannosyl-oligosaccharide glucosidase	MOGS_HUMAN	5	20423.7	11566.7	17075.4	12311.2	16057.7	10466.1	12515.5	10331.5	13732.7
Q13769	THO complex subunit 5 homolog	THOC5	Q13769	Q13769;A0A024R1D6;C9JCL9;C9JXG5;C9JXU6;F5GZF3;F8WCP5;H7C441	THOC5	THO complex subunit 5 homolog	THOC5_HUMAN	4	14887	35376.5	27025.1	16194.9	26157.5	21523.4	18935.2	16981.6	22088.8
Q13813	Spectrin alpha chain, non-erythrocytic 1	SPTAN1	Q13813	Q13813;A0A024R889;A0A0D9SF54;A0A0D9SGF6;A0A384P5S9;B4DGT1;B4DTV8	SPTAN1	Spectrin alpha chain, non-erythrocytic 1	SPTN1_HUMAN	37	13543.8	13398.1	11505.3	32027.9	30856.6	34785.7	52695.3	54753.7	7531.16
Q13823	Nucleolar GTP-binding protein 2	GNL2	Q13823	Q13823;Q5T0F3;H0YG10	GNL2	Nucleolar GTP-binding protein 2	NOG2_HUMAN	2	30338.6	82577.6	36631.8	42668.8	45301.6	46192	9990.72	3569.29
Q13835	Plakophilin-1	PKP1	Q13835	Q13835;A0A024R952	PKP1	Plakophilin-1	PKP1_HUMAN	2	7281.27	10632.6	12691.3	14480.9	15691.3	16454	12639.2	14142.4	26434
Q13838	Spliceosome RNA helicase DDX39B	DDX39B	Q13838	Q13838;A0A024RCM3;A0A0A0MT12;A0A0G2JJL7;F6QYI9;F6R6M7;F6S4E6;F6TRA5;F6WLT2;Q5STU3;A0A0G2JJZ9;A0A140T973;A0A140T996;A0A140T9K1;A0A140T9K2;A0A140T9L4;A0A140T9N3;A0A140T9X3;A0A140T9X9;A0A140TA18;B4DIJ6;B4DIZ8;B4DP52;F6UJC5;Q59G92	DDX39B	Spliceosome RNA helicase DDX39B	DX39B_HUMAN	1	3940.04			4090.07				2882.19	4486.08
Q13867	Bleomycin hydrolase	BLMH	Q13867	Q13867;B4DXF3;K7ES02;J3KSD8;K7ESE8	BLMH	Bleomycin hydrolase	BLMH_HUMAN	2	19166.5	40495.7	48450.6	50121.2	42299.4	46910.2	35061.8	38496.9	62708.6
Q13868	Exosome complex component RRP4	EXOSC2	Q13868	Q13868;A0A8I5KVY3;A3KFL2;A3KFL5;A0A8I5KV47;A0A8I5QL34;B4E001	EXOSC2	Exosome complex component RRP4	EXOS2_HUMAN	1	54299.9	73854.6	64717.9	61444.3	70869.4	55992.3	41734.6	21842.9	4875.49
Q13885	Tubulin beta-2A chain	TUBB2A	Q13885	Q13885;Q9BVA1;A0A024QZU2;A0A384MEE3;Q9UGA2;B2R6L0;B7Z4N1;O43209	TUBB2A	Tubulin beta-2A chain	TBB2A_HUMAN	1	30051	22650.8	21853	27486.2	31917.4	26096.6	18319.1	12756.4	7714.17
Q13888	General transcription factor IIH subunit 2	GTF2H2	Q13888;Q6P1K8	Q13888;Q6P1K8;B7ZW82	GTF2H2;GTF2H2C_2	General transcription factor IIH subunit 2	T2H2L_HUMAN;TF2H2_HUMAN	1	3302.12	2773.37	5714.2	3705.31	2613.11	6730.21		4920.72
Q13889	General transcription factor IIH subunit 3	GTF2H3	Q13889	Q13889;A0A087WYD5;F5GWD3;H0YFF7	GTF2H3	General transcription factor IIH subunit 3	TF2H3_HUMAN	1	6677.65		8052.43			2063.76		5314.22
Q13895	Bystin	BYSL	Q13895	Q13895;H7BY94	BYSL	Bystin	BYST_HUMAN	5	37581.1	10455.8	26849.8	27059.1	20434.5	24132.9	14326	10748.3	10347.4
Q14004	Cyclin-dependent kinase 13	CDK13	Q14004	Q14004;A0A024RA85;A0A024RA66;A0A2R8Y4Z0;A0A2R8Y7W5;A0A2R8YF61	CDK13	Cyclin-dependent kinase 13	CDK13_HUMAN	1	2340.48	1592.87			1560.73	2304.2	1896.12
Q14008	Cytoskeleton-associated protein 5	CKAP5	Q14008	Q14008;E9PQH5;Q8NAH3	CKAP5	Cytoskeleton-associated protein 5	CKAP5_HUMAN	2	62012.6	29565.5	96666	63728	65520.7	51379.3	43625.6		10144.6
Q14011	Cold-inducible RNA-binding protein	CIRBP	Q14011	Q14011;D6W5Y5;K7EJV1;K7EJV5;K7ELV6;K7EMY9;K7EPM4;K7EQR7;K7ER40;Q53XX5;B4E2A3;K7ELT6;K7ENX8;Q6ZR81	CIRBP	Cold-inducible RNA-binding protein	CIRBP_HUMAN	2	40309.7	120680	118640	158069	138010	133198	83951.7	206343	190722
Q14103	Heterogeneous nuclear ribonucleoprotein D0	HNRNPD	Q14103	Q14103;A1LU37;A0A024RDB4;A0A024RDF4;Q12771;B4DTC3;B4E0W4;H0Y8G5;H0YA96	HNRNPD	Heterogeneous nuclear ribonucleoprotein D0	HNRPD_HUMAN	3	141986	205984	395635	395748	387492	431069	293158	629372	667004
Q14126	Desmoglein-2	DSG2	Q14126	Q14126	DSG2	Desmoglein-2	DSG2_HUMAN	10	13357.6	25012	9860.23	19022.6	13269.9	16652.2	7947.22	26015.6
Q14137	Ribosome biogenesis protein BOP1	BOP1	Q14137	Q14137;A8K3R2;B2RDN4;B4DEN9;Q4G0D9;Q6DKJ9	BOP1	Ribosome biogenesis protein BOP1	BOP1_HUMAN	12	28889.3	46181.7	24673.7	33630.9	29847.1	27073	7538.1	950.977	5243.35
Q14139	Ubiquitin conjugation factor E4 A	UBE4A	Q14139	Q14139;B4DK32;Q05BZ7	UBE4A	Ubiquitin conjugation factor E4 A	UBE4A_HUMAN	1	2611.98			3656.39					1364.53
Q14141	Septin-6	SEPTIN11	Q14141;Q92599;Q9NVA2	Q14141;Q92599;Q9NVA2;A0A087X142;A0A384P5S0;A6NFQ9;A6NMH6;B1AMS2;B4DPT4;B4DZW0;B4E049;B7ZVZ1;D6RER5;D6RGI3;F8W8I8;Q541S4;Q548C9;Q6B514;Q6NT82;C9JV02;D6RDU5;Q8NFH9;Q8NFI0;Q8NFI2;Q96KC0	SEPTIN11;SEPTIN6;SEPTIN8	Septin-6	SEP11_HUMAN;SEPT6_HUMAN;SEPT8_HUMAN	1	6553.64	3269.73		10655.2	6492.34	6448.55	8614.39	4847.76	5540.78
Q14145	Kelch-like ECH-associated protein 1	KEAP1	Q14145	Q14145;A0A024R7C0;A0A2P1M8C0;K7EJ49;K7EJD8;K7ESE0	KEAP1	Kelch-like ECH-associated protein 1	KEAP1_HUMAN	2	10352.4	4799.23		11481.2	11042.4	10229.4	27114.3	8826.82
Q14146	Unhealthy ribosome biogenesis protein 2 homolog	URB2	Q14146	Q14146;A8K4P8;Q5VYD0	URB2	Unhealthy ribosome biogenesis protein 2 homolog	URB2_HUMAN	1	2008.79	3696.08		1052.9
Q14151	Scaffold attachment factor B2	SAFB2	Q14151	Q14151;A0PJ47	SAFB2	Scaffold attachment factor B2	SAFB2_HUMAN	2	4702.97	23178.8	19574.1	13117.1	15307.9	13433.9	6450.1	3151.75	14880.6
Q14152	Eukaryotic translation initiation factor 3 subunit A	EIF3A	Q14152	Q14152;J9R021;Q24JU4;Q05BS0;Q3B770;Q6P1R0;Q7Z5T5	EIF3A	Eukaryotic translation initiation factor 3 subunit A	EIF3A_HUMAN	72	645927	198033	1281470	1300080	1288160	1296940	2476500	1577400	577401
Q14155	Rho guanine nucleotide exchange factor 7	ARHGEF7	Q14155	Q14155;Q15052;A0A2R8YG42;A0A024RDY9;A0A2X0SF98;B1ALK7;A0A2X0SSH0;A0A8V8TQ72;B7Z3C7;B7Z6G2;E9PDQ5;Q8N4Q3	ARHGEF7	Rho guanine nucleotide exchange factor 7	ARHG7_HUMAN	1	4088.55	11561.3	8905.65	815.525	1740.67	2034.72
Q14157	Ubiquitin-associated protein 2-like	UBAP2L	Q14157	Q14157;B4DYY5;B4DZJ6;F8W726	UBAP2L	Ubiquitin-associated protein 2-like	UBP2L_HUMAN	9	61925.7	33553.4	42829.7	80559.5	81950.2	79518.1	166675	57029.9	48548.5
Q14160	Protein scribble homolog	SCRIB	Q14160	Q14160;A0A669KB89;H0YCG0;A0A0G2JMS7;A0A0G2JNZ2;A0A0G2JPP5;A0PJK8	SCRIB	Protein scribble homolog	SCRIB_HUMAN	6	20311.9	10119.4	14095	14437.9	13132.4	12737.3	3586.96	6014.55	8388.53
Q14166	Tubulin--tyrosine ligase-like protein 12	TTLL12	Q14166	Q14166;A0A024R4U3	TTLL12	Tubulin--tyrosine ligase-like protein 12	TTL12_HUMAN	2	3914.26		5086.8	4611.11	2550.44	2997.74			3592.04
Q14181	DNA polymerase alpha subunit B	POLA2	Q14181	Q14181;A0A3B3ITS5;E9PIQ6	POLA2	DNA polymerase alpha subunit B	DPOA2_HUMAN	1	4656.79							4371.64
Q14197	Peptidyl-tRNA hydrolase ICT1, mitochondrial	MRPL58	Q14197	Q14197;J3KS15	MRPL58	Peptidyl-tRNA hydrolase ICT1, mitochondrial	ICT1_HUMAN	4	21094.3	10703.2	15253.1	19304.8	17830.7	15354.2	10996.5	10033.7	6247.72
Q14203	Dynactin subunit 1	DCTN1	Q14203	Q14203;E7EX90;A0A7P0Z4C3;A0A804CDA6;Q6AWB1;Q6AWB3;Q6MZZ3;C9JJD0;C9JJN7;C9JKG6;C9JTE5;C9JZA4;E9PCY0	DCTN1	Dynactin subunit 1	DCTN1_HUMAN	1	26809.7	15887.1	19803.3	20267.3	21409	25191.2	15709.7	13525.3	4227.39
Q14204	Cytoplasmic dynein 1 heavy chain 1	DYNC1H1	Q14204	Q14204;A0A2R8Y5T0;A0A2R8Y6H2;A0A2R8Y706;A0A2R8YFZ7;A0A7P0T7V5;A0A7P0T825;A0A7P0T8N2;A0A7P0T8W5;A0A7P0T916;A0A7P0T9C4;A0A7P0T9F1;A0A7P0T9K2;A0A7P0T9R4;A0A7P0TA13;A0A7P0TAF3;A0A7P0TAM4;A0A7P0TAW9;A0A7P0TB75;A0A7P0TBJ7	DYNC1H1	Cytoplasmic dynein 1 heavy chain 1	DYHC1_HUMAN	9	29337.2	18138.5	18672.3	22214.4	22211	22009.5	16111.1	9538.05	14392
Q14232	Translation initiation factor eIF-2B subunit alpha	EIF2B1	Q14232	Q14232;F5H0D0	EIF2B1	Translation initiation factor eIF-2B subunit alpha	EI2BA_HUMAN	1	3954.45	4656.19	2171.64	2955.7		1783.86
Q14240	Eukaryotic initiation factor 4A-II	EIF4A2	Q14240	Q14240;E7EQG2;J3KSN7	EIF4A2	Eukaryotic initiation factor 4A-II	IF4A2_HUMAN	1	2348.23			2932.58	5230.58		6169.04	4353.06	2403.94
Q14241	Elongin-A	ELOA	Q14241	Q14241;A0A024RAC6	ELOA	Elongin-A	ELOA1_HUMAN	11	31340.4	23449.8	23994	26060	24034.8	21765.4	12800.8	15610.2
Q14244	Ensconsin	MAP7	Q14244	Q14244;A0A087WZ40;B2R704;B7Z3E1;B7Z3Y3;B7ZB64	MAP7	Ensconsin	MAP7_HUMAN	7	68357.1	73892.2	61012.2	79621.8	52924.6	66492.6	36134.5	32210.3
Q14247	Src substrate cortactin	CTTN	Q14247	Q14247;A0A024R5M3;A0A384MDY8;B3KRK4;Q53HG7	CTTN	Src substrate cortactin	SRC8_HUMAN	1	36271.7	28834	33231.2	59424.9	50919.7	55123	72822.9	44140.8	36399.7
Q14257	Reticulocalbin-2	RCN2	Q14257	Q14257;A8MXP8	RCN2	Reticulocalbin-2	RCN2_HUMAN	1	8453.75	10293.1	9151.3	13805	9756.5	14333.9	15905.8	14771.1
Q14258	E3 ubiquitin/ISG15 ligase TRIM25	TRIM25	Q14258	Q14258;D3DTY9;Q59GW5	TRIM25	E3 ubiquitin/ISG15 ligase TRIM25	TRI25_HUMAN	1	5143.24	3611.79	2037.26	2293.63	4400.08	5892.28	5373.48
Q14315	Filamin-C	FLNC	Q14315	Q14315;A4D1J9;B3KM41;Q59H94	FLNC	Filamin-C	FLNC_HUMAN	1	12167.2	10572.4	20250.1	15592.1	14451.1	14702.1	11051.9	11337.1	20085.6
Q14318	Peptidyl-prolyl cis-trans isomerase FKBP8	FKBP8	Q14318	Q14318;A0A024R7P2;A0A0A0MTJ1;B2R8G6;B7Z6M0;U3KQI1	FKBP8	Peptidyl-prolyl cis-trans isomerase FKBP8	FKBP8_HUMAN	1	4578.5	3280.22	3125.63	4476.33	3770.81	2602.81	1768.86
Q14331	Protein FRG1	FRG1	Q14331	Q14331;E9PRR7	FRG1	Protein FRG1	FRG1_HUMAN	4	18174.2	18276.1	13002.2	17036.1	20970.1	16893.2	13594.6	8874.5
Q14444	Caprin-1	CAPRIN1	Q14444	Q14444;E9PLA9;G3V153;B3KXU8;B4DSF8	CAPRIN1	Caprin-1	CAPR1_HUMAN	4	388571	321170	265832	415059	402188	416896	531184	238534	171665
Q14449	Growth factor receptor-bound protein 14	GRB14	Q14449	Q14449;B2R7X4;B7Z7J6;C9JD37;C9JLT6;Q53QQ0	GRB14	Growth factor receptor-bound protein 14	GRB14_HUMAN	1					4771.01
Q14451	Growth factor receptor-bound protein 7	GRB7	Q14451	Q14451;A0A0S2Z4F6	GRB7	Growth factor receptor-bound protein 7	GRB7_HUMAN	1		2776.6		4380.06	3609.87	6114.25	5177.12	6736.8	6818.55
Q14493	Histone RNA hairpin-binding protein	SLBP	Q14493	Q14493;E7EUV9;F8W8D3;H0YAE8;Q53XR2;B3KSC5;B3KST9;H7C4H8	SLBP	Histone RNA hairpin-binding protein	SLBP_HUMAN	1	11395.4	10666.1	13109.8	17510.5	10655.8	7156.03		10412.3
Q14498	RNA-binding protein 39	RBM39	Q14498	Q14498;A0A384NQ03;A0A0U1RQH7;B3KWX7;B4DLM0;B4DRA0;B4E1M7;B7Z4L7;E1P5S2;G3XAC6;H0Y4X3;Q5QP23;Q68DD9;Q6N037;Q7Z3L0	RBM39	RNA-binding protein 39	RBM39_HUMAN	2	27375.9	78469.4	31109.7	44624.1	45837.4	39168.3	20933.5	18775.2	9557.41
Q14525	Keratin, type I cuticular Ha3-II	KRT33B	Q14525	Q14525	KRT33B	Keratin, type I cuticular Ha3-II	KT33B_HUMAN	2	2645.61	3055.76			3072.88		4263.46
Q14527	Helicase-like transcription factor	HLTF	Q14527	Q14527;A0A0C4DGA6;A8K5B6;Q59GQ7	HLTF	Helicase-like transcription factor	HLTF_HUMAN	1	6848.36	896.572	4809.21	4210.49	12019	5455.28	8094.47	7285.67
Q14532	Keratin, type I cuticular Ha2	KRT32	Q14532	O76013;Q14532	KRT32	Keratin, type I cuticular Ha2	K1H2_HUMAN	2	9586.82	20000.6	13943.2	15113.7	17690.5	17936	21690.9	19025.7	22093.4
Q14558	Phosphoribosyl pyrophosphate synthase-associated protein 1	PRPSAP1	Q14558	Q14558;A0A024R8M4;C9JNQ3	PRPSAP1	Phosphoribosyl pyrophosphate synthase-associated protein 1	KPRA_HUMAN	1	2786.3		607.761		1480.5	3127.26	3178.06	3221.35
Q14562	ATP-dependent RNA helicase DHX8	DHX8	Q14562	Q14562;F5H658;A8K6J9;B4DFD7;B7Z8F4;Q86X36;Q86YB2	DHX8	ATP-dependent RNA helicase DHX8	DHX8_HUMAN	4	5118.45	4135.41	4733.44	4022.05	5011.41	5915.97	7318.58	4056.38	1467.82
Q14566	DNA replication licensing factor MCM6	MCM6	Q14566	Q14566;Q4ZG57	MCM6	DNA replication licensing factor MCM6	MCM6_HUMAN	9	21896.8	5146.22	6808.43	10709.9	11825	10911.6	6419.78	1455.38
Q14573	Inositol 1,4,5-trisphosphate receptor type 3	ITPR3	Q14573	Q14573;A6H8K3;Q59ES2	ITPR3	Inositol 1,4,5-trisphosphate receptor type 3	ITPR3_HUMAN	1	2040.16
Q14574	Desmocollin-3	DSC3	Q14574	Q14574;A0A024RC29;A8K6T3	DSC3	Desmocollin-3	DSC3_HUMAN	3	7088.6	11027.1	15799.9	13173.8	11252.4	12934.7	7907.42	12355.1	21667.4
Q14587	Zinc finger protein 268	ZNF268	Q14587	Q14587;B3KNK7;Q2TB61	ZNF268	Zinc finger protein 268	ZN268_HUMAN	1		1440.69
Q14596	Next to BRCA1 gene 1 protein	NBR1	Q14596	Q14596;A0A024R1V3;A0A024R1Y3;A8K1U0;B7Z5R6;Q3LRI0;Q3LRI6;Q3LRJ5;Q3LRJ8;Q3LRK1	NBR1	Next to BRCA1 gene 1 protein	NBR1_HUMAN	1	9622.01	4690.14	5483.33	5046.19	4280.34	8004.52
Q14624	Inter-alpha-trypsin inhibitor heavy chain H4	ITIH4	Q14624	Q14624;B2RMS9;B7ZKJ8;B7Z544;B7Z551;B7Z8Q7;H7C0L5;Q59FS1;Q68DH2	ITIH4	Inter-alpha-trypsin inhibitor heavy chain H4	ITIH4_HUMAN	4	3621.76	4716.12	10731.2	5030.74	7079.9	7893.77	9129.53	8544.21	12094.3
Q14669	E3 ubiquitin-protein ligase TRIP12	TRIP12	Q14669	Q14669;A0A6Q8PGG9;A0A6Q8PHK0	TRIP12	E3 ubiquitin-protein ligase TRIP12	TRIPC_HUMAN	5	3912.49	6130.08	4649.97	4466.23	3764.97	8904.12	4249.25
Q14671	Pumilio homolog 1	PUM1	Q14671	Q14671;Q8TB72;A0A0C4DG68;E9PR38;H0YEH2;Q5T1Z4;Q5T1Z8;B3KU37;B4DU15;B7ZL34;H0YDK8	PUM1	Pumilio homolog 1	PUM1_HUMAN	2	23145.1	10569.6	10475.4	17169.8	17546	17007.7	25161.2	14909.7	13595.5
Q14677	Clathrin interactor 1	CLINT1	Q14677	Q14677;A0A0S2Z4Y4;A0A0S2Z5H3	CLINT1	Clathrin interactor 1	EPN4_HUMAN	4	3330.92	2946.68	8541.59	3119.15	4011.14	4278.14	4032.53	2607.46
Q14683	Structural maintenance of chromosomes protein 1A	SMC1A	Q14683	Q14683;A0A384MR33;G8JLG1;A0A6Q8PHC3;A8K7A6;B7Z709;Q6MZR8;Q6P2R1	SMC1A	Structural maintenance of chromosomes protein 1A	SMC1A_HUMAN	5	41771.1	21768.9	27663.6	32093	33633.3	29864.9	26094.7	18042.6
Q14684	Ribosomal RNA processing protein 1 homolog B	RRP1B	Q14684	Q14684	RRP1B	Ribosomal RNA processing protein 1 homolog B	RRP1B_HUMAN	17	59778.2	138955	79315.4	71276.7	70637	78736	17996.5	8326.66
Q14686	Nuclear receptor coactivator 6	NCOA6	Q14686	Q14686;F6M2K3	NCOA6	Nuclear receptor coactivator 6	NCOA6_HUMAN	1	1491.33	3897.34		5516.12	6597.13		1972.57
Q14690	Protein RRP5 homolog	PDCD11	Q14690	Q14690;A0A3B3IUD7;B4DES7;B4DH82	PDCD11	Protein RRP5 homolog	RRP5_HUMAN	16	12555.2	58498.4	31068.6	27714.5	25085.8	29856.2	6426.42	8394.05
Q14691	DNA replication complex GINS protein PSF1	GINS1	Q14691	Q14691;A0A8Q3SIY5;A0A8Q3SJ10;A0A8Q3WLL7;A0A8Q3WM37;A0A8Q3WMM5;B4DGH0;A0A8Q3WMG9	GINS1	DNA replication complex GINS protein PSF1	PSF1_HUMAN	1	3709.38	3839.18	2835.45			3000.76
Q14692	Ribosome biogenesis protein BMS1 homolog	BMS1	Q14692	Q14692	BMS1	Ribosome biogenesis protein BMS1 homolog	BMS1_HUMAN	10	3751.05	10612.1	3844.12	7269.21	9905.1	6942.67	3536.97	2829.16
Q14694	Ubiquitin carboxyl-terminal hydrolase 10	USP10	Q14694	Q14694;A0A7G6J4N4	USP10	Ubiquitin carboxyl-terminal hydrolase 10	UBP10_HUMAN	4	188606	55914.2	63774	121901	107629	122692	142388	49653.4	14943.5
Q14697	Neutral alpha-glucosidase AB	GANAB	Q14697	Q14697;V9HWJ0;B4DJ30	GANAB	Neutral alpha-glucosidase AB	GANAB_HUMAN	1	3483.73	3640.04	2587.59	4766.96	6200.16	4751.98	3734.53	7427.12	3611.65
Q14738	Serine/threonine-protein phosphatase 2A 56 kDa regulatory subunit delta isoform	PPP2R5D	Q14738	Q14738;A0A024RD11;A8K6Y2;B4DSD7;E9PFR3	PPP2R5D	Serine/threonine-protein phosphatase 2A 56 kDa regulatory subunit delta isoform	2A5D_HUMAN	1	2940.92	2865.5			1985.87	2520.85
Q14739	Delta(14)-sterol reductase LBR	LBR	Q14739	Q14739;A0A024R3R5;A0A494C1L1;C9JXK0	LBR	Delta(14)-sterol reductase LBR	LBR_HUMAN	3	28283.6	7052.04	18210.8	22735.8	18939.7	25992.1	21151.4	7145.83
Q14749	Glycine N-methyltransferase	GNMT	Q14749	Q14749;V9HW60;A0A0S2Z5F2;A0A0S2Z594	GNMT	Glycine N-methyltransferase	GNMT_HUMAN	1		1882.67							9010.78
Q14781	Chromobox protein homolog 2	CBX2	Q14781	Q14781	CBX2	Chromobox protein homolog 2	CBX2_HUMAN	1	8671.05	12128.3	9555.59	6286.08	10700.3	6206.47	637.398
Q14789	Golgin subfamily B member 1	GOLGB1	Q14789	Q14789;A0A8J9C4H3;E7EU81;A0A8Q3SHH2;A0A8Q3SHH5;A0A8Q3SHI9;A0A8Q3SHM0;A0A8Q3SHP0;A0A8Q3SHQ4;A0A8Q3SHQ5;A0A8Q3SHQ9;A0A8Q3WK92;A0A8Q3WKA7;A0A8Q3WKE2;A0A8Q3WLC9;C9J8Q0;H0Y867;H7C5I7;Q6PG47	GOLGB1	Golgin subfamily B member 1	GOGB1_HUMAN	1		6160.14			17722.1		10145.3		25004.5
Q14807	Kinesin-like protein KIF22	KIF22	Q14807	Q14807;A0A024R632;H3BRB3;A0A8I5KQ45;A0A8I5KRF7;A0A8I5KSP6;A0A8I5KTF7;A0A8I5KW08;A0A8I5KXF2;A0A8I5KXF9;A0A8I5QJC5;A0A8I5QJF2;A0A8I5QKY3;A0A8I5QL17;B7Z9T5	KIF22	Kinesin-like protein KIF22	KIF22_HUMAN	2	2349.69	4269.15	2466.93	4459.47		1803.17
Q14831	Metabotropic glutamate receptor 7	GRM7	Q14831	Q14831;B2R693;B7ZKK0;B9EGG9;H7C3K2;A0A0A0MSC3;C9JU97;Q59G95	GRM7	Metabotropic glutamate receptor 7	GRM7_HUMAN	1	21263.8	28571.4	21884.8	25582.6	21897.9	17329.6
Q14839	Chromodomain-helicase-DNA-binding protein 4	CHD4	Q14839	Q14839;A0A0C4DGG9;A0A2R8Y212;A0A2R8Y425;A0A2R8Y521;A0A2R8Y5J0;A0A2R8Y8C1;A0A2R8YFD8;A0A2R8YFK9;A0A2U3TZM0;F5GWX5;A0A2R8Y445;A0A2R8YD40;A0A2R8YDJ9;A0A2R8YER1;B3KY63;A0A2R8Y4X2;A0A2R8Y5M9;A0A2R8Y6G9;A0A2R8Y7I0;A0A2R8Y7M9;A0A2R8YDW2;A0A2R8YE38	CHD4	Chromodomain-helicase-DNA-binding protein 4	CHD4_HUMAN	2	12375.8	8443.21	8775.04	10108.4	10832.1	9570.9	4140.98	4657.13
Q14896	Myosin-binding protein C, cardiac-type	MYBPC3	Q14896	Q14896;A5YM48;A8MXZ9;B4DNB5;B6D425;D3DQR5;F5GZR4	MYBPC3	Myosin-binding protein C, cardiac-type	MYPC3_HUMAN	1	4402.58	8206.28		15756.5	6684.12	15299.6		10227.5	15460
Q14956	Transmembrane glycoprotein NMB	GPNMB	Q14956	Q14956;A0A024RA55;A0A3B3ISS6;A8K7R3;B2R5R1;B4DLJ7;B4DLL5;B4DLL8;B4DN79;B4E3D4	GPNMB	Transmembrane glycoprotein NMB	GPNMB_HUMAN	1	3159.43	5286.38	6894.66	7138.85	7965.45	7915.48	7047.13	8316.65	10782.3
Q14966	Zinc finger protein 638	ZNF638	Q14966	Q14966;A8K583;B4DF54;B4E187;D6W5H1	ZNF638	Zinc finger protein 638	ZN638_HUMAN	1	5741.95	12298.3	6613.2	6263.59	6912.1	6614.2	2438.37
Q14974	Importin subunit beta-1	KPNB1	Q14974	Q14974;J3KTM9;B2RBR9;B7Z5M1;B7Z752	KPNB1	Importin subunit beta-1	IMB1_HUMAN	6	26589.3	10265.9	24570.7	18777.2	18763.9	19331.5	10397.9	8026.54	3857.59
Q14978	Nucleolar and coiled-body phosphoprotein 1	NOLC1	Q14978	Q14978;Q96J17;A0A0A0MRM9;B2RAU8	NOLC1	Nucleolar and coiled-body phosphoprotein 1	NOLC1_HUMAN	2	9509.39	9144.65	7226.19	10470.3	4304.67	8977.33	4867.2	7412.49	1502.57
Q14980	Nuclear mitotic apparatus protein 1	NUMA1	Q14980	Q14980;A0A024R5M9;H0YFY6;Q4LE64;Q59HB8;Q7Z757;Q96HN5;Q9UNL7	NUMA1	Nuclear mitotic apparatus protein 1	NUMA1_HUMAN	4	14966.8	31488.1	49941	28074.4	26288.3	30322.4	11985.6	10479.5
Q14999	Cullin-7	CUL7	Q14999	Q14999;A0A669KB95;A0A669KBH4;A8K9U1;A0A8I5KQF0;A0A8I5KUS3;A0A8I5KW87	CUL7	Cullin-7	CUL7_HUMAN	2	8890.29	3953.89	9097.88	2099.72	4498.05	7880.86	2484.94		1118.14
Q149N8	E3 ubiquitin-protein ligase SHPRH	SHPRH	Q149N8	Q149N8;A0A0D9SFM0;H7C2W2	SHPRH	E3 ubiquitin-protein ligase SHPRH	SHPRH_HUMAN	1	3788.6	6214.37	3618.7	5824.85	3010.49	4040.2
Q14BN4	Sarcolemmal membrane-associated protein	SLMAP	Q14BN4	Q14BN4;A0A590UJK3;A0A590UJS6;A0A5F9VB99;B7Z6C7;B7Z863;B7Z964;H7BZK0;H7C3M8	SLMAP	Sarcolemmal membrane-associated protein	SLMAP_HUMAN	1	4354.98	2308.54	659.443	1078.26	4827.56	2045.58	5297.41
Q14C86	GTPase-activating protein and VPS9 domain-containing protein 1	GAPVD1	Q14C86	Q14C86;A0A024R862;A0A024R875;A0A024R8A2;C9IZ08;F8W9S7;H0Y7I9;B0QZ65;B4DGD8;B4DK42	GAPVD1	GTPase-activating protein and VPS9 domain-containing protein 1	GAPD1_HUMAN	1	33868.8	11205.2	12264.8	19265.9	16823.4	17942.5	9041.8
Q14CB8	Rho GTPase-activating protein 19	ARHGAP19	Q14CB8	Q14CB8;A0A2X0U4I8;Q8NA01;R4GMS4;R4GNI4	ARHGAP19	Rho GTPase-activating protein 19	RHG19_HUMAN	1	4288.78	2595.43	2483.71	4106.77	5490.57	6059.89	3870.53	955.478
P08729	Keratin, type II cytoskeletal 72	KRT72	Q14CN4	P08729;Q14CN4;B3KY79;B4DXK4	KRT72	Keratin, type II cytoskeletal 72	K2C72_HUMAN	1	11075.6	12678.4	34820.2	37447.4	28921.2	39803.8	38628.3	33506.3	47560.6
Q15003	Condensin complex subunit 2	NCAPH	Q15003	Q15003;A8K4T8;B4DRG7;C9J470;C9JZP1;E9PHA2	NCAPH	Condensin complex subunit 2	CND2_HUMAN	3	7298.33	5066.14	8599.25	5761.45	4533.54	8955.81	4524.78	4283.18	4898.01
Q15007	Pre-mRNA-splicing regulator WTAP	WTAP	Q15007	Q15007;A0A087X1R4	WTAP	Pre-mRNA-splicing regulator WTAP	FL2D_HUMAN	1	8678.36	36740.9	20360.8	22619.9	20553	20856.8	15805.6	11962.7	6124.04
Q15008	26S proteasome non-ATPase regulatory subunit 6	PSMD6	Q15008	Q15008;B3KT66;C9J0E9;H7C531	PSMD6	26S proteasome non-ATPase regulatory subunit 6	PSMD6_HUMAN	2	30188.8	15254	7421.5	15612.1	18135.8	16519.2	9346.29	11348.8	12214.3
Q15014	Mortality factor 4-like protein 2	MORF4L2	Q15014	Q15014;B3KWX6;B3KX14;B4DXQ8;Q53EY5;Q5JXX1;Q5JXX2	MORF4L2	Mortality factor 4-like protein 2	MO4L2_HUMAN	3	37589.4	16062.6	10939.8	25567.6	23635.7	17971.3	14603.7	8336.54	6605.07
Q15018	BRISC complex subunit Abraxas 2	ABRAXAS2	Q15018	Q15018	ABRAXAS2	BRISC complex subunit Abraxas 2	ABRX2_HUMAN	1	12132.6			29192.4	25594.7
Q15019	Septin-2	SEPTIN2	Q15019	Q15019;A0A384N6H6;B5MCX3;C9J2Q4;H7C2Y0;H7C310	SEPTIN2	Septin-2	SEPT2_HUMAN	1	4588.2	2721.25	4043.49		2485.58	3859.98	1537.51	3445.42
Q15020	Squamous cell carcinoma antigen recognized by T-cells 3	SART3	Q15020	Q15020;A0A499FI31;B4DRG9;B4E3R6	SART3	Squamous cell carcinoma antigen recognized by T-cells 3	SART3_HUMAN	7	39853.1	35726.9	39797.2	31408.5	32720.5	30052.9	9100.77	9583.37	2912.25
Q15021	Condensin complex subunit 1	NCAPD2	Q15021	Q15021;B3KMS0;B3KY03;B4E0B7;E7EN77;Q6ZV00	NCAPD2	Condensin complex subunit 1	CND1_HUMAN	4	10028.8	5000.97	7053.84	8460.16	5407.6	6675.84	8442.18
Q15022	Polycomb protein SUZ12	SUZ12	Q15022	Q15022;J3QQW9;A8K1U9	SUZ12	Polycomb protein SUZ12	SUZ12_HUMAN	2	4826.28	4315.01	6602.54	3338.78	3462.63	4723.82
Q15024	Exosome complex component RRP42	EXOSC7	Q15024	Q15024;A0A024R2T3;B2RDZ9;B4DIU0	EXOSC7	Exosome complex component RRP42	EXOS7_HUMAN	9	40599.2	60337.7	54936.6	52233.5	50278.1	56162.3	32685.1	17600.6	7004.61
Q15029	116 kDa U5 small nuclear ribonucleoprotein component	EFTUD2	Q15029	Q15029;A8KAP3;B3KX19;B4DZB1;Q6IBM8;B3KWY2;Q8IXJ3	EFTUD2	116 kDa U5 small nuclear ribonucleoprotein component	U5S1_HUMAN	18	53627.4	37583.8	43867.7	46995.3	48070.2	45211.8	36732.5	20863.8	8228.44
Q15032	R3H domain-containing protein 1	R3HDM1	Q15032	Q15032;A0A804HIA8;H7C2F9;Q53SQ1	R3HDM1	R3H domain-containing protein 1	R3HD1_HUMAN	1	12473.8	23562.3	31792.7	44055.6	26778.5	47910.3	24278.7	49984.9	83595.4
Q15042	Rab3 GTPase-activating protein catalytic subunit	RAB3GAP1	Q15042	Q15042;A0A8J9AUI2;B9A6J2;D3DP75	RAB3GAP1	Rab3 GTPase-activating protein catalytic subunit	RB3GP_HUMAN	3	10500.3	5139.68	6033.84	6493.95	4645.9	5939.62
Q15046	Lysine--tRNA ligase	KARS1	Q15046	Q15046;H3BPV7;J3KRL2;Q6ZTI3	KARS1	Lysine--tRNA ligase	SYK_HUMAN	1	7298.8	5434.9	4194.01	6636.24	4699.09	7958.88	5999.66	3071.92
Q15050	Ribosome biogenesis regulatory protein homolog	RRS1	Q15050	Q15050	RRS1	Ribosome biogenesis regulatory protein homolog	RRS1_HUMAN	8	23089.5	87375.8	52566.8	61960.7	54534.1	48415.2	13607.9	9434.55
Q15054	DNA polymerase delta subunit 3	POLD3	Q15054	Q15054;A0A024R5M8;E9PNC0;E9PRK3;B4DYZ7;B7ZAQ5;E9PM91;Q05BV7;Q569I8	POLD3	DNA polymerase delta subunit 3	DPOD3_HUMAN	2	3064.24		5709.75			2946.99
Q15058	Kinesin-like protein KIF14	KIF14	Q15058	Q15058;A0A384P5W4	KIF14	Kinesin-like protein KIF14	KIF14_HUMAN	3	2984.94							1133.37
Q15070	Mitochondrial inner membrane protein OXA1L	OXA1L	Q15070	Q15070;A0A087X0L7;J3KNA0;Q2M1J6;A0A384NLA7	OXA1L	Mitochondrial inner membrane protein OXA1L	OXA1L_HUMAN	1	6125.06	4778.89	3688.12	5404.35	6653.23	6537.62	4599.22
Q15084	Protein disulfide-isomerase A6	PDIA6	Q15084	Q15084;A0A384NPU5	PDIA6	Protein disulfide-isomerase A6	PDIA6_HUMAN	1	2421.45	1363.01			2607.09	3319.65	2032.39		2678.51
Q15120	[Pyruvate dehydrogenase (acetyl-transferring)] kinase isozyme 3, mitochondrial	PDK3	Q15120	Q15120	PDK3	[Pyruvate dehydrogenase (acetyl-transferring)] kinase isozyme 3, mitochondrial	PDK3_HUMAN	1	5767.8	3049.25	8388.58	2888.39	3117.61	4016.59	3450.16	5029.13
Q15149	Plectin	PLEC	Q15149	Q15149;A0A8I5KSD5;A0A8I5KUE3;A0A8I5KYZ1;E9PMV1;H0YDN1	PLEC	Plectin	PLEC_HUMAN	19	21106.2	34439.2	18729.2	31753	33771.8	30655.6	15722.7	52001.2	17561.7
Q15185	Prostaglandin E synthase 3	PTGES3	Q15185	Q15185;A0A024RB32;A0A087WYT3;B3KUY2	PTGES3	Prostaglandin E synthase 3	TEBP_HUMAN	2	25184.1	11750.9	16550.5	14278.5	12445.6	18299.1	6029.07	3646.85
Q15233	Non-POU domain-containing octamer-binding protein	NONO	Q15233	Q15233;A0A0S2Z4Z9;A0A0S2Z4E7;A0A7I2V464;A0A7I2V4J2;A0A7I2V4K9;A0A7I2V4N2;A0A7I2V535;A0A7I2V5Y7;A0A7P0MRW0;A8K525;C9IZL7;C9J4X2;C9JYS8	NONO	Non-POU domain-containing octamer-binding protein	NONO_HUMAN	2	134439	175642	268441	295665	295973	299835	298454	384672	254815
Q15269	Periodic tryptophan protein 2 homolog	PWP2	Q15269	Q15269;A0A0B4J2E5	PWP2	Periodic tryptophan protein 2 homolog	PWP2_HUMAN	7	13862.5	12909.4	14455.6	11798.3	16346.4	14263.7	7302.15	6358.6	4556.01
Q15287	RNA-binding protein with serine-rich domain 1	RNPS1	Q15287	Q15287;D3DU92;H3BMM9;H3BMS0;H3BPG5;H3BTC0;H3BV80	RNPS1	RNA-binding protein with serine-rich domain 1	RNPS1_HUMAN	1	3816.9	16139	13017.4	11597.1	7202.59	9447.82	5229.65	3423.65
Q15291	Retinoblastoma-binding protein 5	RBBP5	Q15291	Q15291;A0A024R9B5;B4DLF8;B4DMM7	RBBP5	Retinoblastoma-binding protein 5	RBBP5_HUMAN	2	8178.75	7819.07	10087.3	8168.89	14287.3	9407.41	12341.5	1460.11	8407.63
Q15293	Reticulocalbin-1	RCN1	Q15293	Q15293;Q5J7V8;V9HW95	RCN1	Reticulocalbin-1	RCN1_HUMAN	1	4002.72	5263.22	7580.4				4238.2	7662.54
Q15323	Keratin, type I cuticular Ha1	KRT31	Q15323	Q15323	KRT31	Keratin, type I cuticular Ha1	K1H1_HUMAN	2	9336.3	22747.9	13884.8	33778.7	37049.3	34513.9	45754.1	27026.1	108453
Q15334	Lethal(2) giant larvae protein homolog 1	LLGL1	Q15334	Q15334;A0A087WW77	LLGL1	Lethal(2) giant larvae protein homolog 1	L2GL1_HUMAN	4	12125.4	5899.06	8532.72	8285.86	13129.9	10433.7	6275.54	22659.3	3301.41
Q15361	Transcription termination factor 1	TTF1	Q15361	Q15361;A0A024R8C1;B4DZG2	TTF1	Transcription termination factor 1	TTF1_HUMAN	1		4381.07
Q15365	Poly(rC)-binding protein 1	PCBP1	Q15365	Q15365;Q53SS8	PCBP1	Poly(rC)-binding protein 1	PCBP1_HUMAN	7	38063.7	30693.1	31200.1	39858.2	39955.9	37174.2	22083.8	16876.1	15041.2
Q15366	Poly(rC)-binding protein 2	PCBP2	Q15366	Q15366;H3BSS4;A0A384N6B9;B4DRD7;F8VZX2;H3BRU6	PCBP2	Poly(rC)-binding protein 2	PCBP2_HUMAN	1	76395.9	51854	54071.3	62624.9	66910.5	70874.6	56451.9	50722.5	29135
Q15369	Elongin-C	ELOC	Q15369	Q15369;A0A024R7Y5;E5RHG8;R4GMY8	ELOC	Elongin-C	ELOC_HUMAN	1	16069.9	9661.35	15635	7367.71	11655.1	7816.49	4985.1
Q15370	Elongin-B	ELOB	Q15370	Q15370;A0A0B4J296;A0A384MDL3;A0A8I5KUS5;B8ZZU8;I3L0M9	ELOB	Elongin-B	ELOB_HUMAN	2	23638.2	20259.5	16875.3	20427	17654.9	18571.3	12728.5	2746.38	4630.6
Q15386	Ubiquitin-protein ligase E3C	UBE3C	Q15386	Q15386	UBE3C	Ubiquitin-protein ligase E3C	UBE3C_HUMAN	1	760.872					1951.81	1418.75
Q15388	Mitochondrial import receptor subunit TOM20 homolog	TOMM20	Q15388	Q15388;A0A024R3W2	TOMM20	Mitochondrial import receptor subunit TOM20 homolog	TOM20_HUMAN	2	80769.3	20183.4	26539.2	55964.7	63213.7	50641.1	58859.5		40162.3
Q15392	Delta(24)-sterol reductase	DHCR24	Q15392	Q15392;A0A0A0MTI1;B7ZAV4;Q3LIE7	DHCR24	Delta(24)-sterol reductase	DHC24_HUMAN	1	4296.72	1799.96			5206.06	7660.75	6604.66	1782.65
Q15393	Splicing factor 3B subunit 3	SF3B3	Q15393	Q15393;A8K6V3;B3KQH1	SF3B3	Splicing factor 3B subunit 3	SF3B3_HUMAN	9	291363	665865	389319	514293	539398	537407	451290	354066	108068
Q15397	Pumilio homolog 3	PUM3	Q15397	Q15397;B2RDG4	PUM3	Pumilio homolog 3	PUM3_HUMAN	4	5031.74	6923.09	3334.76	3744.99	3619.5	4566.17	6979.84	2656.79
Q15417	Calponin-3	CNN3	Q15417	Q15417;E9PDU6;Q9BWY6	CNN3	Calponin-3	CNN3_HUMAN	1	4136.49	2762.58	4997.64	2397.12	5916.9	4888.42	1935.8
Q15424	Scaffold attachment factor B1	SAFB	Q15424	Q15424;A8K329;B7Z1C7;B7Z2F6;B7Z2Z1;B7Z5X3;B7Z959;B7ZLP5;K7EII0	SAFB	Scaffold attachment factor B1	SAFB1_HUMAN	3	32964.7	190509	148902	113117	110388	105746	33861.8	36534.6	55156.4
Q15427	Splicing factor 3B subunit 4	SF3B4	Q15427	Q15427;B3KUJ0;Q53FG6;Q5SZ64	SF3B4	Splicing factor 3B subunit 4	SF3B4_HUMAN	4	52671.5	150003	71335.3	96494.4	119603	124582	78841.2	71228.3	24180.9
Q15428	Splicing factor 3A subunit 2	SF3A2	Q15428	Q15428;Q05DF2	SF3A2	Splicing factor 3A subunit 2	SF3A2_HUMAN	9	88295.7	302979	199622	219646	227609	230650	163566	143427	53317.2
Q15434	RNA-binding motif, single-stranded-interacting protein 2	RBMS2	Q15434	Q15434;A0A1W2PQV1;B7Z5Y7;F8VQS9;F8W1T6	RBMS2	RNA-binding motif, single-stranded-interacting protein 2	RBMS2_HUMAN	1	4583.08	2499.24	8578.53	11064.9	9123.27	7199.03	5267.76	12873.1	4497.33
Q15435	Protein phosphatase 1 regulatory subunit 7	PPP1R7	Q15435	Q15435;H7C118;A0A140VK83;C9J177;C9JD73;C9JRC4	PPP1R7	Protein phosphatase 1 regulatory subunit 7	PP1R7_HUMAN	1	7104	10774.4	9363.13	11327.2	19074.6	16560.4	13833.4	13372.9	15788.6
Q15436	Protein transport protein Sec23A	SEC23A	Q15436	Q15436;B4DSQ5;B4E0Q9;F5H365;G3V1W4;G3V2R6;G3V3G5;G3V4Q2;G3V4V1;G3V5X8	SEC23A	Protein transport protein Sec23A	SC23A_HUMAN	1	6349.89			5804.35	4661.44	1914.49	7701.41	1056.81
Q15459	Splicing factor 3A subunit 1	SF3A1	Q15459	Q15459;A0A024R1K8;B4E091	SF3A1	Splicing factor 3A subunit 1	SF3A1_HUMAN	21	92122	264188	162241	181667	176873	180686	109996	101923	48017.7
Q15477	SKI2 subunit of superkiller complex protein	SKIC2	Q15477	Q15477;A0A024RCU1;A0A1U9X8I7;A0A1U9X8I9;A0A1U9X8J0;A0A1U9X8J1;A0A1U9X8J2;A0A1U9X8J6;A0A8V8TL97;A0A8V8TLA2;A0A8V8TLC0;A0A8V8TLR3;A0A8V8TN04;B4DM01;B4DSY1;B4E0N1;H7C4L3;H7C5N0;O76046;Q59F56;Q96BC0;Q9NPK3	SKIC2	SKI2 subunit of superkiller complex protein	SKI2_HUMAN	9	9643.3	23132.8	54175.7	21638.4	23321.1	22733.2	6627.89	10961	20646.2
A0A1U9X8X8	Corneodesmosin	CDSN	Q15517	A0A1U9X8X8;Q15517;A0A1U9X8X5;A0A1U9X8X6;A0A1U9X8Y9;A0A1U9X8Z0;A0A1U9X901;A8K9C1;D2IYL2;G8JLG2;M1SWB8;Q0EFA5;Q2L6G8	CDSN	Corneodesmosin	CDSN_HUMAN	4	21538.1	32636.7	32013.5	52653.9	53434.4	51575.9	47385	52378.5	87911.8
Q15532	Protein SSXT	SS18	Q15532	Q15532;A0A024RC40;A4PIW0;A4PIV7;A4PIV8;A4PIV9;A8K0E5;F5GWN1;J3KRP6;J3KT74;J3QQM2;J3QQW2;J3QS72;Q4VAX0;Q4VAX2;Q6FGL9;Q8TDQ9;X6R3J2	SS18	Protein SSXT	SSXT_HUMAN	1	1714.98	361.104	3741.85	8244.33	3581.25	4141.71	8073.35	4561.32	7042.51
Q15554	Telomeric repeat-binding factor 2	TERF2	Q15554	Q15554;H3BR06;J3KSZ6;U3KQ35;H3BTA7	TERF2	Telomeric repeat-binding factor 2	TERF2_HUMAN	1	6877.81	5830.83	10219.4	9489.57	7029.6	7461.07	5357.19	3193.72	8326.49
Q15555	Microtubule-associated protein RP/EB family member 2	MAPRE2	Q15555	Q15555;A0A024RC33;K7EL66;K7ERD8;M0QX52	MAPRE2	Microtubule-associated protein RP/EB family member 2	MARE2_HUMAN	1	4591.13		6632.83		11963.8	6234.96	2106.25
Q15572	TATA box-binding protein-associated factor RNA polymerase I subunit C	TAF1C	Q15572	Q15572;B3KUE8	TAF1C	TATA box-binding protein-associated factor RNA polymerase I subunit C	TAF1C_HUMAN	1		3692.62				917.887
Q15573	TATA box-binding protein-associated factor RNA polymerase I subunit A	TAF1A	Q15573	Q15573;A8K4K5;B4DS21;Q5JRA7	TAF1A	TATA box-binding protein-associated factor RNA polymerase I subunit A	TAF1A_HUMAN	3	2011	7662.21	7382.8	5839.06	4461.74	2159.05
Q15582	Transforming growth factor-beta-induced protein ig-h3	TGFBI	Q15582	Q15582;A0A0S2Z4K6;A0A0S2Z4Q2;Q53GU8;H0Y8L3	TGFBI	Transforming growth factor-beta-induced protein ig-h3	BGH3_HUMAN	1	3389.93	4365.84	3226.19	13081.5		1521.21
Q15629	Translocating chain-associated membrane protein 1	TRAM1	Q15629	Q15629;A8K032;G3XAN4;Q6FHL3;Q6FHU7	TRAM1	Translocating chain-associated membrane protein 1	TRAM1_HUMAN	2	6162.89	7387.61	12599.9	10263.5	7675.08	10587.3	4580.33	5933.59
Q15631	Translin	TSN	Q15631	Q15631;E9PGT1;H7C1D4;Q53GR3;A0A0J9YVW2	TSN	Translin	TSN_HUMAN	1	6591.49	2156.65	4944.16	4127.08	3757.29	4345.35	963.501
Q15633	RISC-loading complex subunit TARBP2	TARBP2	Q15633	Q15633;A8K3X2;F8VZ57;F8VP94;F8VTT7;F8VYK3;F8VYK6;F8VZZ7	TARBP2	RISC-loading complex subunit TARBP2	TRBP2_HUMAN	1	7851.68	5339.65	5995.41	6914.12	10643	5895.91	2820.03	3792.57
Q15637	Splicing factor 1	SF1	Q15637	Q15637;A0A024R572;A0A024R566;A0A024R588;A0A024R5D9;A0A7P0T9U7;B4DJU4;B4DSE4;B4DX42	SF1	Splicing factor 1	SF01_HUMAN	4	11523.5	11473.6	14830.7	12418.5	17817.7	16822.8	19502.4	9540.87	13287.9
Q15645	Pachytene checkpoint protein 2 homolog	TRIP13	Q15645	Q15645	TRIP13	Pachytene checkpoint protein 2 homolog	PCH2_HUMAN	5	33703.6	9114.84	28609.9	37194.5	47719.4	25031.5	44039.2	4888.48	55085.8
Q15648	Mediator of RNA polymerase II transcription subunit 1	MED1	Q15648	Q15648;B2RAG9;B4DSK7	MED1	Mediator of RNA polymerase II transcription subunit 1	MED1_HUMAN	1	1233.94		1436.09	955.57
Q15650	Activating signal cointegrator 1	TRIP4	Q15650	Q15650;H0YL91;H3BMU9	TRIP4	Activating signal cointegrator 1	TRIP4_HUMAN	1	18906.6	13747	31308.8	30256.3	26437.5	25367.9	24233.3	20620.3	11510.4
Q15691	Microtubule-associated protein RP/EB family member 1	MAPRE1	Q15691	Q15691;A2VCR0;B4DM33	MAPRE1	Microtubule-associated protein RP/EB family member 1	MARE1_HUMAN	1	2372.67	739.803				3721.92		2736.97
Q15717	ELAV-like protein 1	ELAVL1	Q15717	Q15717	ELAVL1	ELAV-like protein 1	ELAV1_HUMAN	7	78097.6	89214.6	121095	117367	125480	125699	112583	125787	77279.9
Q15746	Myosin light chain kinase, smooth muscle	MYLK	Q15746	Q15746;A0A8I5KU53	MYLK	Myosin light chain kinase, smooth muscle	MYLK_HUMAN	1		1526.01	1135.06	3685.14	2502.63		3114.28	1565.63
Q15750	TGF-beta-activated kinase 1 and MAP3K7-binding protein 1	TAB1	Q15750	Q15750;A8K6K3;Q59FT7	TAB1	TGF-beta-activated kinase 1 and MAP3K7-binding protein 1	TAB1_HUMAN	2	2359.11				10186	7423.47	8273.17	5049.17
Q15751	Probable E3 ubiquitin-protein ligase HERC1	HERC1	Q15751	Q15751;A0A024R5W0	HERC1	Probable E3 ubiquitin-protein ligase HERC1	HERC1_HUMAN	1	45131.9	51293	79798.4	90958.3	99634.7	102045	102137	125995	129694
Q15758	Neutral amino acid transporter B(0)	SLC1A5	Q15758	Q15758;B4DE27;M0QXM4;Q59ES3;Q71UA6	SLC1A5	Neutral amino acid transporter B(0)	AAAT_HUMAN	2	6302.4	6370.68	8185.9	8180.77	6852.19	6280.91	1590.35		2059.79
Q15773	Myeloid leukemia factor 2	MLF2	Q15773	Q15773;A8K1F4;Q5U0N1	MLF2	Myeloid leukemia factor 2	MLF2_HUMAN	1	4163.03	1274.69	1359.69	4300.27		2691.51	796.004
Q15776	Zinc finger protein with KRAB and SCAN domains 8	ZKSCAN8	Q15776	Q15776;A0A024RCK7;Q59HG5	ZKSCAN8	Zinc finger protein with KRAB and SCAN domains 8	ZKSC8_HUMAN	3	3954.6	9338.6	3962.89	6679.58	7088.11	4121.13
Q15813	Tubulin-specific chaperone E	TBCE	Q15813	Q15813;A0A2R8Y5Q8;A0A2R8Y7E7;A0A2R8YHI9;A0A2U3TZJ6;A0A2R8Y6Q1	TBCE	Tubulin-specific chaperone E	TBCE_HUMAN	1	2450.53		4112.46		1176.31	8289.75
Q15828	Cystatin-M	CST6	Q15828	Q15828;Q6IBD2	CST6	Cystatin-M	CYTM_HUMAN	2	4628.13	6620.65	6015.91	14265.1	14286.8	10502.6	7021.94	9629.3	15856.1
Q15843	NEDD8	NEDD8	Q15843	Q15843	NEDD8	NEDD8	NEDD8_HUMAN	1	9552.02	8968.34	18066.5	7664.01	10711.4	9704.04
P62491	Ras-related protein Rab-11B	RAB11B	Q15907	P62491;Q15907;A0A024R5Z8;H3BSC1;B4DMN1;H3BMH2	RAB11B	Ras-related protein Rab-11B	RB11B_HUMAN	2	1996.02	6470.73	6308.28	7241.2	6518.48	8946.99	7801.05	11400.7	5006.79
A0A090N8E9	Histone-lysine N-methyltransferase EZH2	EZH2	Q15910	A0A090N8E9;Q15910;F2YMM1;Q75MP9;Q75MQ0;S4S3R8;A0A804HJH1;B7Z8K5	EZH2	Histone-lysine N-methyltransferase EZH2	EZH2_HUMAN	1		7378.65	9525.27		8422.11	5910.24
Q16181	Septin-7	SEPTIN7	Q16181	Q16181;A8K3D0;B4DUD6;E7EPK1;E7ES33;Q3LIE9;Q8TC62;A4GYY8;Q59EY4;A0A5F9ZGZ7;Q3B7A3	SEPTIN7	Septin-7	SEPT7_HUMAN	1	2698.24	4591.52
Q16186	Proteasomal ubiquitin receptor ADRM1	ADRM1	Q16186	Q16186;A0A087WX59;Q68E00	ADRM1	Proteasomal ubiquitin receptor ADRM1	ADRM1_HUMAN	1	5207.43	2762.62		2052.85		3587.14
Q16204	Coiled-coil domain-containing protein 6	CCDC6	Q16204	Q16204;A0A2H4FYY8;A0A024QZJ7;J7M8C2;J7MDF2;Q05CP8;Q15302	CCDC6	Coiled-coil domain-containing protein 6	CCDC6_HUMAN	1	3875.92				1650.95		2780.43
Q16352	Alpha-internexin	INA	Q16352	Q16352	INA	Alpha-internexin	AINX_HUMAN	4	4335.3	11083.9	6732.75	10575.3	12046.2	12010.2	6943.04	16019.4
Q16378	Proline-rich protein 4	PRR4	Q16378	Q16378;A0A0J9YXF8	PRR4	Proline-rich protein 4	PROL4_HUMAN	1	4742.88	13801.4	29124	17528.8	24688	15301.2	29020.2	24148.9	18577.8
Q16513	Serine/threonine-protein kinase N2	PKN2	Q16513	Q16513;B1AL79;H0Y5V5	PKN2	Serine/threonine-protein kinase N2	PKN2_HUMAN	1	11044.9			4366.61	5021.36	5039.73	7886.54
Q16531	DNA damage-binding protein 1	DDB1	Q16531	Q16531;A0A7P0T870;A0A7P0T965;A0A7P0TAK7;A0A7P0Z3Z5;A0A7P0Z4B9;B4DSA8;B7Z2A1;F5GY55;A0A7P0Z4L2;F5GWI0;F5GZY8;F5H2L3	DDB1	DNA damage-binding protein 1	DDB1_HUMAN	1	556272	878560	1072440	638983	637689	641804	73406.7	51662.6	56809.9
Q16537	Serine/threonine-protein phosphatase 2A 56 kDa regulatory subunit epsilon isoform	PPP2R5E	Q16537	Q16537;B5BTZ7;B7Z5X1;Q562F2;B7Z7C0;Q58EX4;Q59EK0;Q86XZ2	PPP2R5E	Serine/threonine-protein phosphatase 2A 56 kDa regulatory subunit epsilon isoform	2A5E_HUMAN	1	1062.8			2224.77
A0A024RD15	Mitogen-activated protein kinase 14	MAPK14	Q16539	A0A024RD15;Q16539;B4E0K5	MAPK14	Mitogen-activated protein kinase 14	MK14_HUMAN	1	12061.9	8082.4	3404.68	3558.55	8202.83	6745.65		4114.88
Q16540	39S ribosomal protein L23, mitochondrial	MRPL23	Q16540	Q16540;A0A024RCB2;A6NJD9;A8MVT4;A8MYK1;B2R9J4;H7C2P7	MRPL23	39S ribosomal protein L23, mitochondrial	RM23_HUMAN	4	16098.8	13088.7	8880.87	14148.7	10653.8	15498.1	5548.74	15458.3	1599.63
Q16543	Hsp90 co-chaperone Cdc37	CDC37	Q16543	Q16543;A0A024R7B7;K7EKQ2;Q6FG59;K7EQA9	CDC37	Hsp90 co-chaperone Cdc37	CDC37_HUMAN	1	8561.97	2904.81	7975.84			6750.42	3051.11	3535.86
Q16555	Dihydropyrimidinase-related protein 2	DPYSL2	Q16555	Q16555;A0A1C7CYX9;Q53ET2;Q59GB4;Q8NAN9	DPYSL2	Dihydropyrimidinase-related protein 2	DPYL2_HUMAN	4	18437.4	7895.53	6140.96	12465.1	9675.03	14480	2496.57	5954.77	5942.47
Q16576	Histone-binding protein RBBP7	RBBP7	Q16576	Q16576;E9PC52;Q6FHQ0;A8K6A2;Q5JP01	RBBP7	Histone-binding protein RBBP7	RBBP7_HUMAN	1	12184.5	4415.44	6198.46	12162.7	7329.04	6117.84	2781.19	3001.52
Q16594	Transcription initiation factor TFIID subunit 9	TAF9	Q16594;Q9HBM6	Q16594;Q9HBM6;B2R6H6;D6RGK3;D6RHW1;D6RIE8;D6RIV9;D6RIY1	TAF9;TAF9B	Transcription initiation factor TFIID subunit 9	TAF9B_HUMAN;TAF9_HUMAN	1	2857.87		3150.05	2494.26	2631.23	3449.14	2332.72		1709.22
Q16610	Extracellular matrix protein 1	ECM1	Q16610	Q16610;A0A140VJI7	ECM1	Extracellular matrix protein 1	ECM1_HUMAN	2	6349.15	7054.38	7864.61	9854.74	12501	10867.5	8173.64	12246.7	12688.3
Q16629	Serine/arginine-rich splicing factor 7	SRSF7	Q16629	Q16629;C9JAB2;A0A0B4J1Z1;B4DEK2;Q8NB80	SRSF7	Serine/arginine-rich splicing factor 7	SRSF7_HUMAN	5	104777	285900	237208	211732	216420	225355	63860	118874	128987
Q16630	Cleavage and polyadenylation specificity factor subunit 6	CPSF6	Q16630	Q16630;F8WJN3;B4DSU9	CPSF6	Cleavage and polyadenylation specificity factor subunit 6	CPSF6_HUMAN	5	31017.3	52519.3	38361.1	57577.9	42590.5	49494.8	53269.7	36408.8	28272
Q16637	Survival motor neuron protein	SMN2	Q16637	Q16637;A0A076L8Z0;A0A0G2JRX5;A0A0G2JRY6;A0A1W2PRV5;B4DP61;E7EQZ4;I2E4T1;I3QJX8;I3QJX9;I6T6Y4;H0YBZ9;I2E4S7;I2E4S9;I2E4T2;I2E4T3	SMN2	Survival motor neuron protein	SMN_HUMAN	1	30456.5	21112.8	18332.1	18745.2	21651.7	17450.6	12536	3460.87
Q16643	Drebrin	DBN1	Q16643	Q16643;A0A2Z6ATB6;D6R9W4;D6RCR4;D6RFI1	DBN1	Drebrin	DREB_HUMAN	2	10616.9	5073.8	5642.37	9087.27	4632.9	8539.53	2440.12	6910.09	3884.53
Q16670	Zinc finger and SCAN domain-containing protein 26	ZSCAN26	Q16670	Q16670;A0A024RCN4;A0A087X2F1;B3KTR1;B4DE95;B4DVH3	ZSCAN26	Zinc finger and SCAN domain-containing protein 26	ZSC26_HUMAN	1		1785.45
Q16698	2,4-dienoyl-CoA reductase [(3E)-enoyl-CoA-producing], mitochondrial	DECR1	Q16698	Q16698;A0A024R9D7;E5RFV2;E5RID6;E5RJD2;E5RJG7;Q7LDK6	DECR1	2,4-dienoyl-CoA reductase [(3E)-enoyl-CoA-producing], mitochondrial	DECR_HUMAN	1									6255.28
Q16762	Thiosulfate sulfurtransferase	TST	Q16762	Q16762;A0A384NKQ2;B1AH48;B4DVZ4;Q53EW8	TST	Thiosulfate sulfurtransferase	THTR_HUMAN	1	53242.2	3364.19		14345.7	13452.7	16323.9
Q16795	NADH dehydrogenase [ubiquinone] 1 alpha subcomplex subunit 9, mitochondrial	NDUFA9	Q16795	Q16795;A0A3B3ISG8;A8K4V2;F5H0J3;H3BRM9;Q9BTT5	NDUFA9	NADH dehydrogenase [ubiquinone] 1 alpha subcomplex subunit 9, mitochondrial	NDUA9_HUMAN	1	3028.81	1464.21	1260.42	4336.36	3858.95
Q16851	UTP--glucose-1-phosphate uridylyltransferase	UGP2	Q16851	Q16851;A0A087WYS1;A0A140VKE1;A0A7I2YQ74;B4DUP2;D6W5E6;E7EUC7;Q53QE9	UGP2	UTP--glucose-1-phosphate uridylyltransferase	UGPA_HUMAN	1	4193.81	3090.57	3237.02			2987.05			4601.42
Q16891	MICOS complex subunit MIC60	IMMT	Q16891	Q16891;B4DKR1;B4DQY2;B4DT20;B4E2B5;B9A067;D6RAW4;Q05DN3;Q3B7X4	IMMT	MICOS complex subunit MIC60	MIC60_HUMAN	1	273932	131614	113973	192135	191921	214798	216489	106309	71595.2
Q17RY0	Cytoplasmic polyadenylation element-binding protein 4	CPEB4	Q17RY0	Q17RY0;B7ZLQ8;D3DQM9;E5RJM0;H0YBG1	CPEB4	Cytoplasmic polyadenylation element-binding protein 4	CPEB4_HUMAN	1	4108.53	3899.79	3222.39	5589.32	2793.68	2972.55	7771.46
Q1ED39	Lysine-rich nucleolar protein 1	KNOP1	Q1ED39	Q1ED39;H3BPL4	KNOP1	Lysine-rich nucleolar protein 1	KNOP1_HUMAN	6	12395.8	47066.6	29156.9	22130.4	24601.1	22304.2	3860.49	8444.67
Q1KMD3	Heterogeneous nuclear ribonucleoprotein U-like protein 2	HNRNPUL2	Q1KMD3	Q1KMD3;H3BQZ7	HNRNPUL2	Heterogeneous nuclear ribonucleoprotein U-like protein 2	HNRL2_HUMAN	31	51605.6	151688	179151	122175	116873	126912	40757.5	56065.3	90184.2
Q2M296	Methenyltetrahydrofolate synthase domain-containing protein	MTHFSD	Q2M296	Q2M296;B4DN17;H3BNE5;H3BQU0;H3BSD1;H3BVG2	MTHFSD	Methenyltetrahydrofolate synthase domain-containing protein	MTHSD_HUMAN	1	3348.57	4550.93	5931.01	4994.68	4020.49	3716.39
A0A087X256	WASH complex subunit 4	WASHC4	Q2M389	Q2M389;A0A087X256;B7ZKT9;F8W1W1	WASHC4	WASH complex subunit 4	WASC4_HUMAN	1	2734.65	1005.22		5911.46	6089.46
Q2NKX8	DNA excision repair protein ERCC-6-like	ERCC6L	Q2NKX8	Q2NKX8;B5MDQ0	ERCC6L	DNA excision repair protein ERCC-6-like	ERC6L_HUMAN	2	1403.62				3276
Q2NL82	Pre-rRNA-processing protein TSR1 homolog	TSR1	Q2NL82	Q2NL82	TSR1	Pre-rRNA-processing protein TSR1 homolog	TSR1_HUMAN	9	40103	26715.8	28545.6	25679.7	34748.2	25214.6	10884.6		11983.2
[truncated: 1,418 more rows]
