# Supplementary material for: Anaplasma phagocytophilum AFAP targets the host nucleolus and inhibits induced apoptosis
Source: Front Microbiol. 2025 Jan 7;15:1533640. doi: 10.3389/fmicb.2024.1533640 (PMC11747512; doi:10.3389/fmicb.2024.1533640)
Supplement: Supplementary file 2 [file Table_2.XLSX]

## Sheet: AFAP_vs_SF with t-test
Protein	Protein Description	Gene Name	PG.ProteinGroups	PG.ProteinAccessions	PG.Genes	PG.ProteinDescriptions	PG.ProteinNames	SequenceNumber	AFAP-1	AFAP-2	AFAP-3	average AFAP	SF-1	SF-2	SF-3	average SF	AFAP/SF	t test P value
B7Z2L8	Coiled-coil domain-containing protein 25	CCDC25	B7Z2L8	B7Z2L8	CCDC25	Coiled-coil domain-containing protein 25	B7Z2L8_HUMAN	1	205965	251119	343030	266705		2045.29	4464.13	3254.71	81.9442	0.0149007
Q96RV3	Pecanex-like protein 1	PCNX1	Q96RV3;Q9H6A9	Q96RV3;Q9H6A9;H0YJ91;Q05BT4	PCNX1;PCNX3	Pecanex-like protein 1	PCX1_HUMAN;PCX3_HUMAN	1	278699		394540	336620	2939.56		7689.2	5314.38	63.3413	0.0292774
P19338	Nucleolin	NCL	P19338	P19338;C9JLB1;H7BY16;A0A7I2V2U7;A0A7I2V349;A0A7I2V3F3;A0A7I2V428;A0A7I2V506;A0A7I2V5M5;B3KM80;B3KTP9;Q6ZS99	NCL	Nucleolin	NUCL_HUMAN	3	856251	1503540	1942090	1.43396e+06	66154.5	68296.2	48378.7	60943.1	23.5295	0.0121317
Q9Y3U8	60S ribosomal protein L36	RPL36	Q9Y3U8	Q9Y3U8;J3KTD3;J3QSB5	RPL36	60S ribosomal protein L36	RL36_HUMAN	2	121860	381878	193195	232311	16692.6	9211.46	5868.13	10590.7	21.9353	0.0461149
P62910	60S ribosomal protein L32	RPL32	P62910	P62910;A0A024R2G7;D3YTB1;F8W727	RPL32	60S ribosomal protein L32	RL32_HUMAN	11	67519	193893	96057.1	119156	5608.23	6866.68	5092.75	5855.89	20.3481	0.0415292
Q9Y4B6	DDB1- and CUL4-associated factor 1	DCAF1	Q9Y4B6	Q9Y4B6	DCAF1	DDB1- and CUL4-associated factor 1	DCAF1_HUMAN	57	107781	205578	284277	199212	11322.4	7661.85	11006.1	9996.78	19.9276	0.0207347
Q02878	60S ribosomal protein L6	RPL6	Q02878	Q02878;A0A024RBK3;B2R4K7;Q8N5Z7;Q8TBK5;Q9HBB3;F8VR69;F8VZ45;U3KQR5	RPL6	60S ribosomal protein L6	RL6_HUMAN	1	480234	1171390	682934	778186	58990.8	45804.6	17350.7	40715.4	19.1128	0.0229866
Q92688	Acidic leucine-rich nuclear phosphoprotein 32 family member B	ANP32B	Q92688	P39687;Q92688;A0A384P5U2;H0YN26;Q08AJ6;Q1AHP8;Q53F35;Q6PKH8	ANP32B	Acidic leucine-rich nuclear phosphoprotein 32 family member B	AN32B_HUMAN	1	136252	172353	223821	177475	6297.17	16139.5	7048.86	9828.51	18.0572	0.00281285
Q07020	60S ribosomal protein L18	RPL18	Q07020	Q07020;A0A024QZD1;F8VYV2;G3V203;H0YHA7;J3QQ67;Q0QEW2;A0A075B7A0;B4DDY5	RPL18	60S ribosomal protein L18	RL18_HUMAN	3	478627	1196920	686925	787491	80327.1	40098.8	24053.5	48159.8	16.3516	0.0259472
P47914	60S ribosomal protein L29	RPL29	P47914	P47914;A0A024R326;A0A3B3ITT5;Q6IPI1	RPL29	60S ribosomal protein L29	RL29_HUMAN	3	173529	372956	220543	255676	26187.5	16594.3	4924.91	15902.2	16.078	0.0166359
P36578	60S ribosomal protein L4	RPL4	P36578	P36578;B4DFI6;B4DMJ2;B4DMJ6;H3BM89;H3BTP7;Q59GY2	RPL4	60S ribosomal protein L4	RL4_HUMAN	4	583717	1085480	728119	799105	73114.8	62563	20686.5	52121.4	15.3316	0.00759588
P26373	60S ribosomal protein L13	RPL13	P26373	P26373;A8K4C8;Q6NZ55;H3BUK8;J3KS98;O60250	RPL13	60S ribosomal protein L13	RL13_HUMAN	2	908356	1939220	945614	1.2644e+06	129517	88606.6	39488.7	85870.8	14.7244	0.0253349
Q16531	DNA damage-binding protein 1	DDB1	Q16531	Q16531;A0A7P0T870;A0A7P0T965;A0A7P0TAK7;A0A7P0Z3Z5;A0A7P0Z4B9;B4DSA8;B7Z2A1;F5GY55;A0A7P0Z4L2;F5GWI0;F5GZY8;F5H2L3	DDB1	DNA damage-binding protein 1	DDB1_HUMAN	1	556272	878560	1072440	835757	73406.7	51662.6	56809.9	60626.4	13.7854	0.00677097
P18124	60S ribosomal protein L7	RPL7	P18124	P18124;A0A024R814;A8MUD9;O95036	RPL7	60S ribosomal protein L7	RL7_HUMAN	11	450419	838310	684290	657673	74083.1	49907.6	21209.3	48400	13.5883	0.00586908
Q9Y3T9	Nucleolar complex protein 2 homolog	NOC2L	Q9Y3T9	Q9Y3T9;B3KNC3;Q8NAK7;Q9H9J5	NOC2L	Nucleolar complex protein 2 homolog	NOC2L_HUMAN	2	10930	37372.7	23305.6	23869.4	2918.2	452.643	1921.86	1764.23	13.5296	0.0449559
Q6DKI1	60S ribosomal protein L7-like 1	RPL7L1	Q6DKI1	Q6DKI1;A0A024RD36;A8K5J5;B3KMP5	RPL7L1	60S ribosomal protein L7-like 1	RL7L_HUMAN	3	17014.4	44862.1	19944.7	27273.7	3589.3	1631.25	1117.12	2112.56	12.9103	0.046978
P40429	60S ribosomal protein L13a	RPL13A	P40429	P40429;A0A384ME37;A0A7I2V2L9;A0A7I2V5L3;M0QYS1;Q6NVV1;Q8J015;Q53H34;Q5QTS3;Q9BSQ6	RPL13A	60S ribosomal protein L13a	RL13A_HUMAN	1	361051	748026	559720	556266	65856.4	38550.3	25496.8	43301.2	12.8464	0.0102951
P84098	60S ribosomal protein L19	RPL19	P84098	P84098;A0A7I2V2L0;A0A7I2V4U6;A0A7I2V512;A0A7I2V638;A0A7I2YQG2;J3KTE4;J3QR09;Q53G49;Q8IWR8	RPL19	60S ribosomal protein L19	RL19_HUMAN	3	542943	784356	531854	619718	72937.9	50430	25211.6	49526.5	12.5129	0.00240803
P46087	Probable 28S rRNA (cytosine(4447)-C(5))-methyltransferase	NOP2	P46087	P46087	NOP2	Probable 28S rRNA (cytosine(4447)-C(5))-methyltransferase	NOP2_HUMAN	15	127257	309004	154610	196957	25732.4	19832	2725.23	16096.5	12.236	0.0337543
Q6IPH7	60S ribosomal protein L14	RPL14	Q6IPH7	Q6IPH7	RPL14	60S ribosomal protein L14	Q6IPH7_HUMAN	2	251433	547472	360872	386592	57530.7	28597.4	9167.79	31765.3	12.1703	0.015443
P39023	60S ribosomal protein L3	RPL3	P39023	P39023;Q92901;B5MCW2;G5E9G0;H7C422;B2R7Y3;Q49AJ9;Q8TBW1;Q96QL0;Q9BT63;Q9NY85	RPL3	60S ribosomal protein L3	RL3_HUMAN	3	586268	916506	658468	720414	106309	54500.3	17181.9	59330.4	12.1424	0.00308516
P42766	60S ribosomal protein L35	RPL35	P42766	P42766;A0A024R866;F2Z388	RPL35	60S ribosomal protein L35	RL35_HUMAN	1	276962	452264	359956	363061	47596.5	22885.3	20030.4	30170.7	12.0335	0.00292494
P62424	60S ribosomal protein L7a	RPL7A	P62424	P62424;Q5T8U3	RPL7A	60S ribosomal protein L7a	RL7A_HUMAN	13	962106	1923010	1181100	1.35541e+06	244210	73096.7	33285.4	116864	11.5981	0.0141682
P61254	60S ribosomal protein L26	RPL26	P61254	P61254;A0A024RBF6;Q6IBH6	RPL26	60S ribosomal protein L26	RL26_HUMAN	1	42299.8	62743.9	47052.7	50698.8	6009.68	2873.22		4441.45	11.4149	0.0105031
P50914	60S ribosomal protein L14	RPL14	P50914	P50914;A0PJ62;A8K7N0;E7EPB3;Q6IPH7;B7Z6S8	RPL14	60S ribosomal protein L14	RL14_HUMAN	2	403484	720217	491242	538314	85910.4	38649.6	20148.9	48236.3	11.1599	0.00706781
Q02543	60S ribosomal protein L18a	RPL18A	Q02543	Q02543;M0R0P7;M0R117;M0R1A7;M0R3D6;B2R4C0;B4DM74;B4DM94;B4DUV3;Q53HD3;Q76N54	RPL18A	60S ribosomal protein L18a	RL18A_HUMAN	3	347977	653883	428874	476911	73376.9	43502.8	12320.8	43066.8	11.0737	0.0096247
Q9NVP1	ATP-dependent RNA helicase DDX18	DDX18	Q9NVP1	Q9NVP1;Q4ZG72;H7C452;Q59FR7;Q8N254	DDX18	ATP-dependent RNA helicase DDX18	DDX18_HUMAN	8	43233.4	127901	86311.9	85815.4	11514.8	5317.73	7083.14	7971.89	10.7648	0.0336729
P30153	Serine/threonine-protein phosphatase 2A 65 kDa regulatory subunit A alpha isoform	PPP2R1A	P30153	P30153;A8K7B7;A8K3H8;B3KQV6;B4DDF7;B4DE69;B4DQY1;C9J9C1;Q8NB89	PPP2R1A	Serine/threonine-protein phosphatase 2A 65 kDa regulatory subunit A alpha isoform	2AAA_HUMAN	12	289881	150406	165760	202016	28237.5	15194.9	13739.8	19057.4	10.6004	0.0145995
P10412	Histone H1.2	H1-2	P16403	P10412;P16402;P16403;A3R0T7;A3R0T8;B2R984;Q4VB24	H1-2	Histone H1.2	H12_HUMAN	6	258351	835511	785841	626568	79026.4	72414.1	31031.4	60824	10.3013	0.0378974
P46779	60S ribosomal protein L28	RPL28	P46779	P46779;H0YKD8;H0YLP6;H0YMF4;Q59F34	RPL28	60S ribosomal protein L28	RL28_HUMAN	7	314140	499478	330054	381224	57875.9	40935.8	14130.9	37647.5	10.1261	0.00478993
P62714	Serine/threonine-protein phosphatase 2A catalytic subunit alpha isoform	PPP2CA	P67775	P62714;P67775;A0A140VJS0;B3KQ51;B3KUN1;A0A8V8TQA1;A0A8V8TQU8;A0A8V8TRB3;B3KRM2;H0YBN9;Q5U0I7;Q6I9T8;Q8WZ56	PPP2CA	Serine/threonine-protein phosphatase 2A catalytic subunit alpha isoform	PP2AA_HUMAN	2	135217	66045.3	71752.1	91004.8	11552.5	9852.62	6768.77	9391.3	9.69033	0.0213091
Q99848	Probable rRNA-processing protein EBP2	EBNA1BP2	Q99848	Q99848;H7C2Q8;Q6IB29	EBNA1BP2	Probable rRNA-processing protein EBP2	EBP2_HUMAN	9	67958.3	199804	104715	124159	20488.4	11628.1	6676.47	12931	9.60167	0.0479924
P49207	60S ribosomal protein L34	RPL34	P49207	P49207;A1LUY1	RPL34	60S ribosomal protein L34	RL34_HUMAN	5	172177	313591	257620	247796	34632.4	28545.3	14507.2	25895	9.56927	0.0059213
P46781	40S ribosomal protein S9	RPS9	P46781	P46781;A0A024R4M0;A8MXK4;B5MCT8;B7Z732;C9JM19;F2Z3C0	RPS9	40S ribosomal protein S9	RS9_HUMAN	5	497992	637428	461888	532436	113716	34755.3	21561.3	56677.5	9.39413	0.00143677
A8K7N0	60S ribosomal protein L14		A8K7N0	A8K7N0		60S ribosomal protein L14	A8K7N0_HUMAN	2	203030	384365	289590	292328	60030.3	24414	9886.75	31443.7	9.29689	0.00869914
P46776	60S ribosomal protein L27a	RPL27A	P46776	P46776;E9PLL6;Q6NZ52;Q9BQQ5	RPL27A	60S ribosomal protein L27a	RL27A_HUMAN	2	557670	960130	540950	686250	132898	68498.9	21315.6	74237.5	9.24398	0.0121857
P46778	60S ribosomal protein L21	RPL21	P46778	P46778;G3V1B3;M0R181;Q6IAX2;Q59GK9	RPL21	60S ribosomal protein L21	RL21_HUMAN	9	270336	530804	366191	389110	61238.3	39552.9	26083.6	42291.6	9.20065	0.0106657
Q06587	E3 ubiquitin-protein ligase RING1	RING1	Q06587	Q06587;A0A1U9X8F2;A0A024RCR9;A0A1U9X8F1;B4DVB5;B4DW57	RING1	E3 ubiquitin-protein ligase RING1	RING1_HUMAN	1		8651.52	10416.3	9533.91	167.056	1955.47		1061.26	8.98355	0.0212857
Q9NW13	RNA-binding protein 28	RBM28	Q9NW13	Q9NW13;A0A024R753;B4DJ90;C9JAA9	RBM28	RNA-binding protein 28	RBM28_HUMAN	2	43498.5	89927	66093.9	66506.5	7173.37	7913.16		7543.27	8.81667	0.0422475
P62241	40S ribosomal protein S8	RPS8	P62241	P62241;Q5JR94;Q5JR95	RPS8	40S ribosomal protein S8	RS8_HUMAN	5	241073	381913	242481	288489	73048.3	12981.8	14492.1	33507.4	8.60971	0.0073514
P07305	Histone H1.0	H1-0	P07305	P07305	H1-0	Histone H1.0	H10_HUMAN	4	44910.4	138413	80015.6	87779.7	12567.2	11734	6667.76	10323	8.50332	0.0471565
P83731	60S ribosomal protein L24	RPL24	P83731	P83731;C9JNW5;V9HW01;C9JXB8	RPL24	60S ribosomal protein L24	RL24_HUMAN	9	282599	450031	342974	358535	69053.2	38058.6	19542.6	42218.1	8.49243	0.00344748
P62753	40S ribosomal protein S6	RPS6	P62753	P62753;A2A3R6;A2A3R5;Q96DV6	RPS6	40S ribosomal protein S6	RS6_HUMAN	3	360728	420032	409823	396861	72020.7	49454.5	19101.7	46859	8.46926	0.000126029
Q9BUZ4	TNF receptor-associated factor 4	TRAF4	Q9BUZ4	Q9BUZ4;A0A024QZ59;F6SA91;A0A024QZ19;B4DUU9	TRAF4	TNF receptor-associated factor 4	TRAF4_HUMAN	1	228775	439735	465876	378129	19197.1	43640.7	73298.9	45378.9	8.3327	0.0122525
P27635	60S ribosomal protein L10	RPL10	P27635	P27635;Q96L21;F8W7C6;X1WI28;X5D2T3;H7C123;H7C2C5	RPL10	60S ribosomal protein L10	RL10_HUMAN	6	641958	848277	550534	680256	140551	81015.3	27187	82917.8	8.20399	0.00313604
Q92522	Histone H1.10	H1-10	Q92522	Q92522	H1-10	Histone H1.10	H1X_HUMAN	11	130182	320726	271182	240697	33901.5	41221.3	12945.6	29356.1	8.1992	0.0215326
Q96GQ7	Probable ATP-dependent RNA helicase DDX27	DDX27	Q96GQ7	Q96GQ7;A0A087X059;B3GQE6;B7Z6D5	DDX27	Probable ATP-dependent RNA helicase DDX27	DDX27_HUMAN	9	51448.6	107327	51121.8	69965.8	11492.9	11357.1	2789.57	8546.52	8.18646	0.0313916
Q9NTK5	Obg-like ATPase 1	OLA1	Q9NTK5	Q9NTK5;J3KQ32;Q53SQ6	OLA1	Obg-like ATPase 1	OLA1_HUMAN	6	56683.2	21890	27944.1	35505.8	2426.98	6725.13	4327.76	4493.29	7.90195	0.0454447
P62917	60S ribosomal protein L8	RPL8	P62917	P62917;E9PKU4;E9PKZ0;B4DVG7;G3V1A1	RPL8	60S ribosomal protein L8	RL8_HUMAN	4	552590	903333	550985	668969	154234	71139.7	35807.4	87060.4	7.68397	0.00892489
P11021	Endoplasmic reticulum chaperone BiP	HSPA5	P11021	P11021;V9HWB4;A0A7P0TAI0	HSPA5	Endoplasmic reticulum chaperone BiP	BIP_HUMAN	4	604852	895547	1146570	882323	124279	116232	117106	119206	7.40169	0.00819084
Q14137	Ribosome biogenesis protein BOP1	BOP1	Q14137	Q14137;A8K3R2;B2RDN4;B4DEN9;Q4G0D9;Q6DKJ9	BOP1	Ribosome biogenesis protein BOP1	BOP1_HUMAN	12	28889.3	46181.7	24673.7	33248.2	7538.1	950.977	5243.35	4577.48	7.26344	0.0139083
P18621	60S ribosomal protein L17	RPL17	P18621	P18621;A0A024R261;A0A0A6YYL6;A0A087WWH0;A0A087WXM6;A0A087WY81;J3KRB3;J3KRX5;J3KSJ0;J3QQT2;J3QS96	RPL17	60S ribosomal protein L17	RL17_HUMAN	1	680818	1040900	690620	804113	211699	98866.9	37721	116096	6.9263	0.00593896
Q96SB4	SRSF protein kinase 1	SRPK1	Q96SB4	Q96SB4;H3BLV9;A0A024RCU9;A8K8B2	SRPK1	SRSF protein kinase 1	SRPK1_HUMAN	11	43179.6	51903	41486.6	45523.1	11862.9	5420.27	2631.22	6638.13	6.85781	0.000777371
P62899	60S ribosomal protein L31	RPL31	P62899	P62899;B2R4C1;B7Z4C8;B7Z4E3;B8ZZK4;C9JU56;H7C2W9	RPL31	60S ribosomal protein L31	RL31_HUMAN	4	340214	604122	410775	451704	128895	38186.7	31376.3	66152.7	6.8282	0.0104941
P83881	60S ribosomal protein L36a	RPL36A	P83881	P83881;H0Y3V9;H0Y5B4;H7BY91;H7BZ11;J3KQN4	RPL36A	60S ribosomal protein L36a	RL36A_HUMAN	3	79563.6	153372	107340	113425	19721.2	23263.4	6970.97	16651.9	6.81156	0.011856
P02794	Ferritin heavy chain	FTH1	P02794	P02794;A0A024R525;E9PKY7;E9PQR3;E9PRK8;Q6NS36;Q6NZ44;Q8TD27;B3KXC3;E9PK45;E9PKM5	FTH1	Ferritin heavy chain	FRIH_HUMAN	1	38288.9	87774	113414	79825.6	9094.54	13383.9	12799.2	11759.2	6.78835	0.0368778
O00541	Pescadillo homolog	PES1	O00541	O00541;B5MCF9;B2RDF2	PES1	Pescadillo homolog	PESC_HUMAN	9	41142.1	67478.4	42487.6	50369.4	12909.5	6155.53	3313.88	7459.64	6.75225	0.00893681
P62266	40S ribosomal protein S23	RPS23	P62266	P62266;A8K517	RPS23	40S ribosomal protein S23	RS23_HUMAN	1	200429	189975	168693	186366	57493.7	18622.8	7006.32	27707.6	6.72616	0.00089388
Q13042	Cell division cycle protein 16 homolog	CDC16	Q13042	Q13042;A0A024RDZ2;A0A3B3ISD2;B2RCW0;Q5T8C6	CDC16	Cell division cycle protein 16 homolog	CDC16_HUMAN	4	31017.5	18873.5	28335.4	26075.5	4534.98	5274.29	1882.78	3897.35	6.69056	0.0043975
Q9UJX3	Anaphase-promoting complex subunit 7	ANAPC7	Q9UJX3	Q9UJX3;A0A024RBJ3;A5D8X2;A8KAQ7;B3KMP2;Q2M2R1;Q4KMX6	ANAPC7	Anaphase-promoting complex subunit 7	APC7_HUMAN	16	37383.3	18178.4	26121.5	27227.7	5175.13	2772.44	4401.53	4116.37	6.61451	0.0146717
Q9BZE4	GTP-binding protein 4	GTPBP4	Q9BZE4	Q9BZE4;D2CFK9;B4DHR2;Q53GS0;Q8N4P8	GTPBP4	GTP-binding protein 4	GTPB4_HUMAN	12	76334.5	120526	56643.8	84501.4	26727.2	8905.1	4396.85	13343	6.33299	0.023935
P15880	40S ribosomal protein S2	RPS2	P15880	P15880;A4D0Y7;E9PQD7;H0YEN5;Q3KQT6;Q6IPX5;Q8J014;Q8N5L9;O60249;Q8NI62;Q9BSW5	RPS2	40S ribosomal protein S2	RS2_HUMAN	1	345690	401610	321757	356352	124339	26691.1	18458	56496	6.30756	0.00193311
P67809	Y-box-binding protein 1	YBX1	P67809	P16989;P67809;Q9Y2T7;A0A024RAQ1;H0Y449;A0A024RAV4;A0A0D9SEI8;A0A384MDP4;B2RCC2;Q59EB5;Q59HE1;Q6PKI6;Q7KZ24	YBX1	Y-box-binding protein 1	YBOX1_HUMAN	1	214196	220291	285986	240158	43004.5	45371.2	26030.8	38135.5	6.29748	0.00105188
Q9UJX5	Anaphase-promoting complex subunit 4	ANAPC4	Q9UJX5	Q9UJX5;B3KN47	ANAPC4	Anaphase-promoting complex subunit 4	APC4_HUMAN	11	21489.7	12283.1	13560.7	15777.8	2115.82	2925.51		2520.66	6.25939	0.0379725
Q13601	KRR1 small subunit processome component homolog	KRR1	Q13601	Q13601	KRR1	KRR1 small subunit processome component homolog	KRR1_HUMAN	9	25914.5	58312.9	61164.7	48464	11682.6	6256.24	5334.85	7757.9	6.24706	0.0238675
Q9BVP2	Guanine nucleotide-binding protein-like 3	GNL3	Q9BVP2	Q9BVP2;A0A024R2Z6	GNL3	Guanine nucleotide-binding protein-like 3	GNL3_HUMAN	20	87911.1	168740	86861.9	114504	32007.2	18956.6	4103.4	18355.7	6.23807	0.027317
Q8WXX5	DnaJ homolog subfamily C member 9	DNAJC9	Q8WXX5	Q8WXX5;A0A024QZN2	DNAJC9	DnaJ homolog subfamily C member 9	DNJC9_HUMAN	4	25710.3	18372	27617.6	23900	3251.57	4533.88		3892.72	6.13965	0.0121209
P39687	Acidic leucine-rich nuclear phosphoprotein 32 family member A	ANP32A	P39687	P39687;O43423;A0A384P5U2;H0YN26;Q08AJ6;Q3KPI8;Q6PKH8	ANP32A	Acidic leucine-rich nuclear phosphoprotein 32 family member A	AN32A_HUMAN	1	23214.5	35085	47072	35123.8	3405.67	7139.4	6995.34	5846.8	6.00736	0.0138545
Q9BRJ6	Uncharacterized protein C7orf50	C7orf50	Q9BRJ6	Q9BRJ6;C9JQV0	C7orf50	Uncharacterized protein C7orf50	CG050_HUMAN	4	82154.1	104970	82480	89868	26757.1	14716.1	3729.75	15067.6	5.9643	0.00174836
L7RXH5	Mitogen-activated protein kinase 3	MAPK3	P27361	L7RXH5;P27361;P28482;P31152;Q16659;Q1HBJ4;B4DHN0;E9PBK7;E9PJF0;E9PQW4;Q499G7;Q7Z3H5;Q8NHX0;B3KR49;B4E104;H0YDH9;K7ELV1;K7EN18	MAPK3	Mitogen-activated protein kinase 3	MK03_HUMAN	1	30099.3	16120.4	17798.2	21339.3	751.98	6540.25	3592.71	3628.31	5.88133	0.0198093
P82914	28S ribosomal protein S15, mitochondrial	MRPS15	P82914	P82914;D3DPS9	MRPS15	28S ribosomal protein S15, mitochondrial	RT15_HUMAN	4	44894.3	32486.5	35851.8	37744.2	7125.89	6756.28	5495.97	6459.38	5.84332	0.00111395
P62906	60S ribosomal protein L10a	RPL10A	P62906	P62906;A0A024RCW3;Q1JQ76	RPL10A	60S ribosomal protein L10a	RL10A_HUMAN	14	777345	1169350	942276	962990	280218	155080	60387.4	165228	5.82824	0.00360009
O60264	SWI/SNF-related matrix-associated actin-dependent regulator of chromatin subfamily A member 5	SMARCA5	O60264	O60264;P28370;B7ZLQ5;A0A0A0MRP6;B4DZC0;B7ZAX9;Q86UA8;D7EZH4;Q4W5H1	SMARCA5	SWI/SNF-related matrix-associated actin-dependent regulator of chromatin subfamily A member 5	SMCA5_HUMAN	3	19791.8	34825.1	32969.4	29195.4	4937.37	5922.63	4361.12	5073.71	5.75426	0.00711133
Q9NR30	Nucleolar RNA helicase 2	DDX21	Q9NR30	Q9NR30;A0A8I5KND9;A0A8I5KNN2;A0A8I5KNP3;A0A8I5KYZ4;Q8NI92	DDX21	Nucleolar RNA helicase 2	DDX21_HUMAN	6	351890	278888	138819	256532	92430.1	28318.8	15451.7	45400.2	5.65047	0.0343102
J3QQQ9	60S ribosomal protein L26-like 1	RPL26L1	Q9UNX3	P61254;J3QQQ9;J3QRC4;Q9UNX3;E5RIT6;J3KS10;J3QQV1;J3QRI7;Q6IBH6	RPL26L1	60S ribosomal protein L26-like 1	RL26L_HUMAN	3	222195	356727	230242	269721	81428.6	45865.3	15985	47759.6	5.64747	0.00949387
Q13617	Cullin-2	CUL2	Q13617	Q13617;A0A0A0MTN0;A0A140VKB1;Q5T2B5;A0A0D9SET6;A0A8I5KPX0;A0A8I5KQQ5;A0A8I5KS98;A0A8I5KTY5;A0A8I5KU22;A0A8I5KUA9;A0A8I5KV54;A0A8I5KVE2;A0A8I5KWB8;A0A8I5KXB2;A0A8I5KYM7;A0A8I5KYP8;A0A8I5KYZ8;A0A8I5QJI3;A0A8I5QKN3	CUL2	Cullin-2	CUL2_HUMAN	1	17504.5	18498	20457.8	18820.1	3177.04	3490.18		3333.61	5.64556	0.000832155
Q9UJX2	Cell division cycle protein 23 homolog	CDC23	Q9UJX2	Q9UJX2	CDC23	Cell division cycle protein 23 homolog	CDC23_HUMAN	19	41039.1	22583.4	39439.4	34354	7691.13	9382.14	1444.54	6172.6	5.56556	0.011523
A0A0S2Z491	Nucleophosmin	NPM1	P06748	A0A0S2Z491;P06748;A0A024RAP1;A0A0S2Z4G7;A0A7I2V5J8;A0A7I2V5S2;A0A7I2YQC0;E5RI98;Q9BTI9;V9HVU7;A0A140VJQ2;A0A7I2V2X9;A0A7I2V3G5;A0A7I2V3U2;A0A7I2V433;A0A7I2V4G8;A0A7I2V579;A4ZU86	NPM1	Nucleophosmin	NPM_HUMAN	1	667898	1223690	1294850	1062146	234668	214786	130304	193253	5.49615	0.0123684
Q9GZR7	ATP-dependent RNA helicase DDX24	DDX24	Q9GZR7	Q9GZR7;F5GYL3;G3V529;A0A087WXU8;B4DGI6;B4DKV2;B4E300;Q7Z4X3	DDX24	ATP-dependent RNA helicase DDX24	DDX24_HUMAN	2	26301.4	58938.6	32642.6	39294.2	6566.69	6745.95	8155.85	7156.16	5.49096	0.0325104
Q969Q0	60S ribosomal protein L36a-like	RPL36AL	Q969Q0	P83881;Q969Q0;H0Y3V9;H0Y5B4;H7BY91;H7BZ11;J3KQN4	RPL36AL	60S ribosomal protein L36a-like	RL36L_HUMAN	1	110308	171751	108607	130222	35390	24606.1	11768.6	23921.6	5.44371	0.00826754
Q9UNQ2	Probable dimethyladenosine transferase	DIMT1	Q9UNQ2	Q9UNQ2;A0A0C4DGB1;A0A494C0G7;A0A7P0T9J1;A0A7P0T9Y7;A0A7P0Z4I0;B4DRY2;D6RCL3	DIMT1	Probable dimethyladenosine transferase	DIM1_HUMAN	1	16731.9	15704.5	15949.1	16128.5	4383.29		1645.25	3014.27	5.35072	0.00125567
Q15020	Squamous cell carcinoma antigen recognized by T-cells 3	SART3	Q15020	Q15020;A0A499FI31;B4DRG9;B4E3R6	SART3	Squamous cell carcinoma antigen recognized by T-cells 3	SART3_HUMAN	7	39853.1	35726.9	39797.2	38459.1	9100.77	9583.37	2912.25	7198.8	5.34243	0.000252524
P18077	60S ribosomal protein L35a	RPL35A	P18077	P18077	RPL35A	60S ribosomal protein L35a	RL35A_HUMAN	3	450573	679702	537762	556012	160359	94155.4	58584.1	104366	5.32752	0.00349086
Q9H0A0	RNA cytidine acetyltransferase	NAT10	Q9H0A0	Q9H0A0;Q05CW7	NAT10	RNA cytidine acetyltransferase	NAT10_HUMAN	8	39695.1	86211.2	60701.5	62202.6	16925.6	13851.3	4397.31	11724.7	5.30524	0.0224766
P50990	T-complex protein 1 subunit theta	CCT8	P50990	P50990;H7C4C8;Q53HU0;Q7Z759	CCT8	T-complex protein 1 subunit theta	TCPQ_HUMAN	14	80076.1	38090.9	54616.7	57594.6	15467.9	10749.2	7319.85	11179	5.15204	0.0202634
O60841	Eukaryotic translation initiation factor 5B	EIF5B	O60841	O60841;A0A087WUT6;Q8N5A0;A0JLR8;Q05CQ1	EIF5B	Eukaryotic translation initiation factor 5B	IF2P_HUMAN	10	48075.1	35259.3	45706.1	43013.5	7208.91	10948.8	7052.2	8403.3	5.11864	0.0011172
Q99832	T-complex protein 1 subunit eta	CCT7	Q99832	Q99832;B7Z1C9;B7Z7I4;Q53HV2;Q6IBT3	CCT7	T-complex protein 1 subunit eta	TCPH_HUMAN	19	74240.5	37250.8	42445.1	51312.1	13729.2	10227.6	6153.86	10036.9	5.11236	0.0247244
Q93009	Ubiquitin carboxyl-terminal hydrolase 7	USP7	Q93009	Q93009;A0A669KBL1;B7Z7T5;B7Z842;B7Z855;B7ZAX6;F5H2X1;H3BND8;Q6U8A4	USP7	Ubiquitin carboxyl-terminal hydrolase 7	UBP7_HUMAN	11	83072.9	49948.4	53485.3	62168.9	12820.2	14181.8	9939.56	12313.9	5.04869	0.00921241
P38646	Stress-70 protein, mitochondrial	HSPA9	P38646	P38646;A0A384P5G6;A0A7I2V2G2;A0A7I2V2S7;A0A7I2YQB2;B7Z4V2;D6RCD7;Q8N1C8;V9HW84;A0A3B3ITI4;A0A7I2V3F7;B7Z1V7;H0Y8K0	HSPA9	Stress-70 protein, mitochondrial	GRP75_HUMAN	6	219688	189184	172411	193761	51017.6	38763.6	25384.3	38388.5	5.04737	0.000584203
P61353	60S ribosomal protein L27	RPL27	P61353	P61353;A0A024R1V4;B2R4D8;E4W6B6;K7ELC7	RPL27	60S ribosomal protein L27	RL27_HUMAN	6	344117	488516	511630	448088	131841	86787.6	53546.9	90725.2	4.93896	0.003327
Q9BXS6	Nucleolar and spindle-associated protein 1	NUSAP1	Q9BXS6	Q9BXS6;A8K4B4;H0YKA7	NUSAP1	Nucleolar and spindle-associated protein 1	NUSAP_HUMAN	2	32831.6	46459.2	59874.3	46388.4	14874.7	10704.9	2697.09	9425.56	4.92155	0.0125931
Q8NHQ9	ATP-dependent RNA helicase DDX55	DDX55	Q8NHQ9	Q8NHQ9;A0A024RBS0;F5H5U2;A0A384N652;B4DVE4	DDX55	ATP-dependent RNA helicase DDX55	DDX55_HUMAN	1	20673	22829	19105.6	20869.2	4452.16	4038.43		4245.3	4.91584	0.00128948
Q8N5C6	S1 RNA-binding domain-containing protein 1	SRBD1	Q8N5C6	Q8N5C6;B3KPM8;B7Z6X7;B7ZAA7	SRBD1	S1 RNA-binding domain-containing protein 1	SRBD1_HUMAN	11	17357.3	23718	22685.8	21253.7	2450.39	6241.68		4346.03	4.89037	0.0101524
Q9BQ75	Protein CMSS1	CMSS1	Q9BQ75	Q9BQ75;C9J384;D3DN44	CMSS1	Protein CMSS1	CMS1_HUMAN	4	24477.1	25519.7	23758.7	24585.2	6191.26	3902.72		5046.99	4.87125	0.000366812
Q96P11	28S rRNA (cytosine-C(5))-methyltransferase	NSUN5	Q96P11	Q96P11;B2RD09	NSUN5	28S rRNA (cytosine-C(5))-methyltransferase	NSUN5_HUMAN	9	16345.8	18574.5	19744.8	18221.7	4263.35	4194.56	2800.16	3752.69	4.85564	0.000196427
P35251	Replication factor C subunit 1	RFC1	P35251	P35251	RFC1	Replication factor C subunit 1	RFC1_HUMAN	10	54444.7	78635.4	58125.1	63735.1	21722.3	14896.2	2768.79	13129.1	4.85449	0.0056371
Q01780	Exosome component 10	EXOSC10	Q01780	Q01780;B4DFE4;B4DKG8;K7EJ37;Q59G73	EXOSC10	Exosome component 10	EXOSX_HUMAN	6	85547.5	108382	103591	99173.5	35016.1	21688.9	4789.43	20498.1	4.83817	0.00214356
Q6IN84	rRNA methyltransferase 1, mitochondrial	MRM1	Q6IN84	Q6IN84;A0A087WZC1	MRM1	rRNA methyltransferase 1, mitochondrial	MRM1_HUMAN	1	6959.68	8168.81	5728.49	6952.33		1868.46	1009.24	1438.85	4.83186	0.0106126
Q9BV38	WD repeat-containing protein 18	WDR18	Q9BV38	Q9BV38;A0A0A0MQU0;K7EIR0;U3KQC1	WDR18	WD repeat-containing protein 18	WDR18_HUMAN	3	33979.5	30767.7	38280	34342.4	6320.71	7931.77		7126.24	4.81915	0.00249342
A0A8Q3SIN7	Vang-like protein	VANGL2	A0A8Q3SIN7	A0A8Q3SIN7	VANGL2	Vang-like protein	A0A8Q3SIN7_HUMAN	1	12985.5	16885.7	11612.5	13827.9	2464.15		3286.28	2875.22	4.80934	0.0130294
O75475	PC4 and SFRS1-interacting protein	PSIP1	O75475	O75475	PSIP1	PC4 and SFRS1-interacting protein	PSIP1_HUMAN	3	27877.4	34522.4	30735.6	31045.1	7726.33	7746.45	4056.59	6509.79	4.76899	0.000424341
Q9Y4P3	Transducin beta-like protein 2	TBL2	Q9Y4P3	Q9Y4P3;A0A087WXC6;A0A0S2Z5C1;A0A0S2Z5F3;A0A384MDS4;B2RB52;B4DY50;E9PF19;F8WDI9;Q8N2L6;Q96E41	TBL2	Transducin beta-like protein 2	TBL2_HUMAN	1	24273.3	15257.5	19813.6	19781.5	3969	6878.14	1657.14	4168.09	4.74593	0.00656783
P05388	60S acidic ribosomal protein P0	RPLP0	P05388	P05388;A0A024RBS2;A8K4Z4;F8VWS0;Q53HK9;Q53HW2;B4E3D5;F8VW21;F8VZS0;F8W1K8;Q3MHV2;Q6NSF2	RPLP0	60S acidic ribosomal protein P0	RLA0_HUMAN	2	607024	897156	884558	796246	259202	189849	70634.8	173229	4.5965	0.0047173
P49368	T-complex protein 1 subunit gamma	CCT3	P49368	P49368;B3KX11;B4DUR8;Q2TU64;Q59H77;E9PQ35;E9PRC8;Q5SZW8;Q5SZX6	CCT3	T-complex protein 1 subunit gamma	TCPG_HUMAN	2	104860	48805.6	60814.7	71493.4	25032	14384.7	7688.04	15701.6	4.55326	0.0348721
P11387	DNA topoisomerase 1	TOP1	P11387	P11387;B9EG90;A0A7P0T852	TOP1	DNA topoisomerase 1	TOP1_HUMAN	6	134172	200134	103495	145934	42696.9	32060.9	21839.3	32199	4.53224	0.0174951
Q6PK04	Coiled-coil domain-containing protein 137	CCDC137	Q6PK04	Q6PK04;I3L0U5;H6QX63;I3L4F6	CCDC137	Coiled-coil domain-containing protein 137	CC137_HUMAN	3	36213.6	54002.1	33163.6	41126.4	9119.2	10829.1	7413.37	9120.56	4.5092	0.00822014
Q6ZN17	Protein lin-28 homolog B	LIN28B	Q6ZN17	Q6ZN17;A0A1B0GTK2;A0A1B0GVD3;A7E2T3	LIN28B	Protein lin-28 homolog B	LN28B_HUMAN	4	9240.85	12003.2	16662	12635.4	3261.86	2397.28		2829.57	4.46547	0.0399263
Q92839	Hyaluronan synthase 1	HAS1	Q92839	Q92839;G3V1S7;M0QXH4;M0R2V0;Q8IYH3	HAS1	Hyaluronan synthase 1	HYAS1_HUMAN	1	81664.7	47223.7	42429.4	57105.9	20504	11735.1	6503.33	12914.1	4.42197	0.0273896
Q9H0S4	Probable ATP-dependent RNA helicase DDX47	DDX47	Q9H0S4	Q9H0S4;A0A024RAS3;F5H1N9;Q53GJ1;Q9H4E3;A4UCU0	DDX47	Probable ATP-dependent RNA helicase DDX47	DDX47_HUMAN	4	32218.4	58117.9	30306.5	40214.3	10593.5	12966.2	3865.12	9141.61	4.39904	0.029521
P61247	40S ribosomal protein S3a	RPS3A	P61247	P61247;E9PFI5;Q6NXR8;A8K4W0;B7Z3M5;H0Y8L7;H0Y9Y4;D6RI02	RPS3A	40S ribosomal protein S3a	RS3A_HUMAN	3	703899	807845	639853	717199	324102	106820	58382.8	163102	4.39725	0.00434655
Q9Y5Q9	General transcription factor 3C polypeptide 3	GTF3C3	Q9Y5Q9	Q9Y5Q9;A0A494C1S7;H7C143	GTF3C3	General transcription factor 3C polypeptide 3	TF3C3_HUMAN	2	27302.4	23598.4	23435.1	24778.6	8416.61	2867.58		5642.1	4.39174	0.005377
Q4G0J3	La-related protein 7	LARP7	Q4G0J3	Q4G0J3;A0A8I5KSZ3;A0A8Q3SHF1;A0A8Q3SHG9;A0A8Q3SHH4;A0A8Q3SHN7;A0A8Q3WK75;H0YA82;A0A024RDH5;A0A8I5KUI4;D6R9Z6	LARP7	La-related protein 7	LARP7_HUMAN	3	36316.1	55321.7	51159.3	47599	14505	9127.5	9083.51	10905.3	4.36475	0.00371451
O14980	Exportin-1	XPO1	O14980	O14980;A0A7I2V2C5;A0A7I2V2H0;A0A7I2V2S3;A0A7I2V2Y6;A0A7I2V3J1;A0A7I2V3N0;A0A7I2V3P3;A0A7I2V3W6;A0A7I2V461;A0A7I2V4A3;A0A7I2YQP1;A0A7I2YQV4;A0A7I2YQX3;C9J673;C9JKM9	XPO1	Exportin-1	XPO1_HUMAN	1	26633.5	19435.5	34963.1	27010.7	7385.5	3757.7	7455.29	6199.5	4.35692	0.0110244
P78362	SRSF protein kinase 2	SRPK2	P78362	P78362;A0A024R704;H7C5L6	SRPK2	SRSF protein kinase 2	SRPK2_HUMAN	2	17865.6	28467.6	23000.5	23111.2	6689.8		3975.68	5332.74	4.33384	0.0223234
P46777	60S ribosomal protein L5	RPL5	P46777	P46777;A0A2R8Y6J3;A2RUM7;B3KTM6;Q59GX9	RPL5	60S ribosomal protein L5	RL5_HUMAN	10	215574	310130	356367	294024	75354.1	98682.5	32092.9	68709.8	4.27921	0.00792984
Q8WUA4	General transcription factor 3C polypeptide 2	GTF3C2	Q8WUA4	Q8WUA4;Q53QN0	GTF3C2	General transcription factor 3C polypeptide 2	TF3C2_HUMAN	5	43051.3	51515.4	53690.6	49419.1	14603.2	7136.42	13096	11611.9	4.25591	0.000676094
P35659	Protein DEK	DEK	P35659	P35659;A0A494C028;A0A494C198;B4DFG0;B4DNW3;H0Y993;Q6MZJ9	DEK	Protein DEK	DEK_HUMAN	1	22010.3	49133.4	36131	35758.2	6534.34	10985.9	7783.35	8434.53	4.23951	0.0262984
P78371	T-complex protein 1 subunit beta	CCT2	P78371	P78371;V9HW96;F5GWF6;F8VQ14	CCT2	T-complex protein 1 subunit beta	TCPB_HUMAN	12	85630	37038.5	49010.1	57226.2	21316.2	11287.8	8011.81	13538.6	4.22689	0.0448846
P62750	60S ribosomal protein L23a	RPL23A	P62750	P62750;H7BY10;K7EJV9;K7ERT8;A8MUS3;K7EMA7	RPL23A	60S ribosomal protein L23a	RL23A_HUMAN	8	191994	348426	231912	257444	89186.9	69483.1	24122.6	60930.9	4.22518	0.017934
P40227	T-complex protein 1 subunit zeta	CCT6A	P40227	P40227;A0A024RDL1;A1JUI8;B2R9K8;B4DN39;B4DPJ8;Q59ET3	CCT6A	T-complex protein 1 subunit zeta	TCPZ_HUMAN	7	81180.7	40743.1	50361.7	57428.5	17697.6	14315.4	8888.65	13633.9	4.21219	0.0245855
Q93100	Phosphorylase b kinase regulatory subunit beta	PHKB	Q93100	Q93100;A0A8Q3WM21;A0A8V8TNH3	PHKB	Phosphorylase b kinase regulatory subunit beta	KPBB_HUMAN	4	35541.4	32395	28770	32235.5	10130	7262.61	5639.31	7677.31	4.1988	0.000478521
Q8TD08	Mitogen-activated protein kinase 15	MAPK15	Q8TD08	Q8TD08;A0A1C7CYZ1	MAPK15	Mitogen-activated protein kinase 15	MK15_HUMAN	1		18593.9	12513.5	15553.7	3878.04	5152.2	2153.47	3727.9	4.17224	0.0184644
Q8NE71	ATP-binding cassette sub-family F member 1	ABCF1	Q8NE71	Q8NE71;A0A1U9X609;B4DNU2;H0YGW7;Q2L6I2;Q59F96;Q5STZ8	ABCF1	ATP-binding cassette sub-family F member 1	ABCF1_HUMAN	2	66175.5	63934.7	81946.6	70685.6	19159.1	22445.6	9281.29	16962	4.16729	0.00147682
Q6P158	Putative ATP-dependent RNA helicase DHX57	DHX57	Q6P158	Q6P158;B4DKW2;H7C109;Q59G60	DHX57	Putative ATP-dependent RNA helicase DHX57	DHX57_HUMAN	8	52892.1	66323.3	54882.9	58032.8	17019.4	12193.1	12844.5	14019	4.13958	0.000586242
P17987	T-complex protein 1 subunit alpha	TCP1	P17987	P17987;E7ERF2;E7EQR6	TCP1	T-complex protein 1 subunit alpha	TCPA_HUMAN	1	73685.4	39374.1	41745	51601.5	16681.7	10920.1	10056.8	12552.9	4.11073	0.0256099
Q8IY37	Probable ATP-dependent RNA helicase DHX37	DHX37	Q8IY37	Q8IY37;F5H3Y4	DHX37	Probable ATP-dependent RNA helicase DHX37	DHX37_HUMAN	18	15016.9	22733	17887.3	18545.7	4500.46	3110.39	5941.23	4517.36	4.10544	0.00424209
Q9H6S0	3'-5' RNA helicase YTHDC2	YTHDC2	Q9H6S0	Q9H6S0;D6RA70;Q6ZMY0	YTHDC2	3'-5' RNA helicase YTHDC2	YTDC2_HUMAN	19	48648.1	60990.5	73470.5	61036.4	21601	15564.6	8121.54	15095.7	4.04329	0.00489079
P50991	T-complex protein 1 subunit delta	CCT4	P50991	P50991;A8K3C3;B7Z2Z8;B7Z9L0;B7Z2F4	CCT4	T-complex protein 1 subunit delta	TCPD_HUMAN	18	106428	51741.8	63297	73822.3	25175.9	19696.9	10684.8	18519.2	3.98626	0.0322438
Q86VM9	Zinc finger CCCH domain-containing protein 18	ZC3H18	Q86VM9	Q86VM9;B4DTK7;B4DZ24;E7ERS3;Q86YU5	ZC3H18	Zinc finger CCCH domain-containing protein 18	ZCH18_HUMAN	2	36663.4	70108.4	86166	64312.6	18173.1	17802.7	12427.1	16134.3	3.98608	0.0305666
P63151	Serine/threonine-protein phosphatase 2A 55 kDa regulatory subunit B alpha isoform	PPP2R2A	P63151	P63151;A0A140VJT0;A0A590UJY3;Q56VW8	PPP2R2A	Serine/threonine-protein phosphatase 2A 55 kDa regulatory subunit B alpha isoform	2ABA_HUMAN	1	45233.6	37264.6	27556.2	36684.8	18358.6	4910.1	4387.46	9218.72	3.97938	0.0160635
P11142	Heat shock cognate 71 kDa protein	HSPA8	P11142	P11142;V9HW22;Q96BE0;Q96IS6;A8K7Q2;B3KTV0;B4E1Q1;E9PKE3;E9PNE6;E9PS65;Q53GZ6;Q96H53;Q9NWW3;Q9NZ87	HSPA8	Heat shock cognate 71 kDa protein	HSP7C_HUMAN	1	902296	1175360	986941	1.02153e+06	380573	269286	127155	259005	3.94407	0.00220067
Q9NZI8	Insulin-like growth factor 2 mRNA-binding protein 1	IGF2BP1	Q9NZI8	Q9NZI8;D3DTW3	IGF2BP1	Insulin-like growth factor 2 mRNA-binding protein 1	IF2B1_HUMAN	26	422487	479201	642803	514830	192457	154373	45747.6	130859	3.93423	0.00840113
Q92974	Rho guanine nucleotide exchange factor 2	ARHGEF2	Q92974	Q92974;A0A5F9ZI21;V9GYM8;A0A8Q3SIN5;D3DVA5;B4DJ49;B7Z977	ARHGEF2	Rho guanine nucleotide exchange factor 2	ARHG2_HUMAN	5	37545.7	38096.1	48846.3	41496	11237.2	10847.2	9602.23	10562.2	3.92873	0.00113246
Q13610	Periodic tryptophan protein 1 homolog	PWP1	Q13610	Q13610;A0A024RBH5;B4DJV5;B4DNL1;Q53FW9;Q9BV37	PWP1	Periodic tryptophan protein 1 homolog	PWP1_HUMAN	13	34998.3	55271.4	37496.3	42588.7	17328.9	12957.6	2241.95	10842.8	3.92782	0.0152144
P82912	28S ribosomal protein S11, mitochondrial	MRPS11	P82912	P82912;Q53FX9;Q53GJ8	MRPS11	28S ribosomal protein S11, mitochondrial	RT11_HUMAN	2	20403.7	13255.5	17276.9	16978.7	5662.49	2714.32	4609.69	4328.83	3.92223	0.00485417
P35268	60S ribosomal protein L22	RPL22	P35268	P35268;K7EJT5;K7EKS7;K7ELC4;K7EMH1;K7EP65;K7ERI7;Q7Z4W8	RPL22	60S ribosomal protein L22	RL22_HUMAN	2	457751	655310	500767	537943	208769	124748	79688.6	137735	3.90563	0.00485361
Q13428	Treacle protein	TCOF1	Q13428	Q13428;A0A3B3IS06;A0A6I8PRA0;E7ETY2;H0Y8Y7;A0A2R8Y857	TCOF1	Treacle protein	TCOF_HUMAN	1	24501.2	25514.5	29663.9	26559.9	6636.7	9775.05	4067.53	6826.43	3.89074	0.000987437
Q9BQ67	Glutamate-rich WD repeat-containing protein 1	GRWD1	Q9BQ67	Q9BQ67;M0QX71;B2RDP6;Q8NCK5;Q8TCJ8	GRWD1	Glutamate-rich WD repeat-containing protein 1	GRWD1_HUMAN	6	60784.8	77507.2	65946.6	68079.5	23244.1	17474.8	11806.3	17508.4	3.88839	0.0010475
P30050	60S ribosomal protein L12	RPL12	P30050	P30050;Q59FI9;D3DS95	RPL12	60S ribosomal protein L12	RL12_HUMAN	4	979509	1800180	1343650	1.37445e+06	452612	396033	213252	353966	3.88299	0.0147041
O43660	Pleiotropic regulator 1	PLRG1	O43660	O43660;D6RA26	PLRG1	Pleiotropic regulator 1	PLRG1_HUMAN	4	50800.8	48915.5	63353.9	54356.7	18152.2	20978.5	3066.03	14065.6	3.86452	0.00493653
P46020	Phosphorylase b kinase regulatory subunit alpha, skeletal muscle isoform	PHKA1	P46020	P46020;A6NMN0	PHKA1	Phosphorylase b kinase regulatory subunit alpha, skeletal muscle isoform	KPB1_HUMAN	2	29204.4	33444.9	26885.6	29845	10511.3	7866.33	4832.13	7736.59	3.85764	0.00093902
Q9H0U6	39S ribosomal protein L18, mitochondrial	MRPL18	Q9H0U6	Q9H0U6;A8K9D2	MRPL18	39S ribosomal protein L18, mitochondrial	RM18_HUMAN	3	15027	11642.2	9543.69	12071	4255.64	2047.01		3151.32	3.83044	0.0276957
Q15758	Neutral amino acid transporter B(0)	SLC1A5	Q15758	Q15758;B4DE27;M0QXM4;Q59ES3;Q71UA6	SLC1A5	Neutral amino acid transporter B(0)	AAAT_HUMAN	2	6302.4	6370.68	8185.9	6952.99	1590.35		2059.79	1825.07	3.80971	0.00811578
P17066	Heat shock 70 kDa protein 6	HSPA6	P17066	P17066;P48741;Q53FC7;A0A384NKX5;B2R6X5;B3KSM6	HSPA6	Heat shock 70 kDa protein 6	HSP76_HUMAN	1	1250860	1054830	1375720	1.22714e+06	357911	452937	157242	322697	3.80276	0.0021004
P05386	60S acidic ribosomal protein P1	RPLP1	P05386	P05386;A0A024R608;Q6FG99;Q6ICQ4;Q7Z612	RPLP1	60S acidic ribosomal protein P1	RLA1_HUMAN	2	94705.5	106023	115200	105310	54624.3	21057.1	7414.71	27698.7	3.80196	0.00699891
B2RD09	cDNA, FLJ96406, highly similar to Homo sapiens NOL1/NOP2/Sun domain family, member 5 (NSUN5), transcript variant 1, mRNA		B2RD09	B2RD09		cDNA, FLJ96406, highly similar to Homo sapiens NOL1/NOP2/Sun domain family, member 5 (NSUN5), transcript variant 1, mRNA	B2RD09_HUMAN	1	8864.77	10371.8	10357	9864.52	2775.83	3429.37	1588.94	2598.05	3.7969	0.000587077
Q96EY7	Pentatricopeptide repeat domain-containing protein 3, mitochondrial	PTCD3	Q96EY7	Q96EY7;B2RDU4	PTCD3	Pentatricopeptide repeat domain-containing protein 3, mitochondrial	PTCD3_HUMAN	14	77000.6	41935.2	70825.2	63253.7	19106.7	12624.9	18391.4	16707.7	3.78591	0.0133558
Q7Z2W4	Zinc finger CCCH-type antiviral protein 1	ZC3HAV1	Q7Z2W4	Q7Z2W4;C9J6P4;A0A514C937;A8K9U6	ZC3HAV1	Zinc finger CCCH-type antiviral protein 1	ZCCHV_HUMAN	3	36518	71194.4	56599.6	54770.7	11778.7	24090.7	7541.22	14470.2	3.78506	0.0228621
Q71F23	Centromere protein U	CENPU	Q71F23	Q71F23;A5D8X7;A8K8D2;D6R9S4;Q09GN1	CENPU	Centromere protein U	CENPU_HUMAN	3	12127.2	23591.1	20774.2	18830.8	3687.49	3385.54	7868.98	4980.67	3.78078	0.0207798
O15160	DNA-directed RNA polymerases I and III subunit RPAC1	POLR1C	O15160	O15160;A0A2R8Y5D3;A0A2R8YEZ4;E7EQB9;Q96HT3;A0A2R8Y8D6;B4DEC2;H0Y723	POLR1C	DNA-directed RNA polymerases I and III subunit RPAC1	RPAC1_HUMAN	1	11935.7	12387.3	9967.53	11430.2	3707.55	2346.17		3026.86	3.77625	0.00447596
Q06265	Exosome complex component RRP45	EXOSC9	Q06265	Q06265;A5PLM5;B4DXG8;D6R905;D6RA17;D6RIY6;D6RAP4	EXOSC9	Exosome complex component RRP45	EXOS9_HUMAN	2	36307.6	57877.4	55998.7	50061.2	18507.8	15333	6004.77	13281.9	3.76914	0.00942171
P35250	Replication factor C subunit 2	RFC2	P35250	P35250;A0A087WVY3;B5BUD2;H7C596;H7C5P4;Q75MT5	RFC2	Replication factor C subunit 2	RFC2_HUMAN	3	60909.3	74648.6	58076.9	64544.9	30927.6	15483.7	5176.48	17195.9	3.7535	0.00641423
Q8TDD1	ATP-dependent RNA helicase DDX54	DDX54	Q8TDD1	Q8TDD1	DDX54	ATP-dependent RNA helicase DDX54	DDX54_HUMAN	13	32818.6	50450.2	30185.3	37818	13198.4	7045.31	10074.6	10106.1	3.7421	0.0137444
B3KVX5	Phosphorylase b kinase regulatory subunit (Fragment)	PHKB	I3L213	B3KVX5;B4DDB3;I3L213	PHKB	Phosphorylase b kinase regulatory subunit (Fragment)	I3L213_HUMAN	2	14619.5	21728.1	19469.7	18605.8	5688.01	4263.19		4975.6	3.7394	0.0159053
O95373	Importin-7	IPO7	O95373	O95373	IPO7	Importin-7	IPO7_HUMAN	5	23713.8	13327.8	29625.3	22222.3	5412.84	5892.89	6523.71	5943.15	3.73915	0.0270332
O00425	Insulin-like growth factor 2 mRNA-binding protein 3	IGF2BP3	O00425	O00425	IGF2BP3	Insulin-like growth factor 2 mRNA-binding protein 3	IF2B3_HUMAN	23	108897	111790	125999	115562	46213.3	33950	12763.1	30975.5	3.73076	0.00159633
Q9Y2A7	Nck-associated protein 1	NCKAP1	Q9Y2A7	Q9Y2A7	NCKAP1	Nck-associated protein 1	NCKP1_HUMAN	7	11596.4	8156.52	12236.6	10663.2	3289.19	3625.48	1692.79	2869.15	3.71649	0.00510127
Q3KQU3	MAP7 domain-containing protein 1	MAP7D1	Q3KQU3	Q3KQU3;B3KU03;C9JIR3;D3DPS3;Q6NX58	MAP7D1	MAP7 domain-containing protein 1	MA7D1_HUMAN	2	34670.3	30976.2	29128.8	31591.8	5671.06	4588.79	15309.9	8523.25	3.70654	0.00363739
P49458	Signal recognition particle 9 kDa protein	SRP9	P49458	P49458;Q8WVW9	SRP9	Signal recognition particle 9 kDa protein	SRP09_HUMAN	2	92651	114139	53538.9	86776.3	31876.1	27956	10588.3	23473.5	3.69678	0.0286154
Q86U86	Protein polybromo-1	PBRM1	Q86U86	Q86U86;E7EVG2;H0Y5B5	PBRM1	Protein polybromo-1	PB1_HUMAN	9	25189.1	39808	27829.2	30942.1	12030.9	10671.3	2556.11	8419.44	3.67508	0.0138762
Q9BYG3	MKI67 FHA domain-interacting nucleolar phosphoprotein	NIFK	Q9BYG3	Q9BYG3;C9J808;H7BZL0	NIFK	MKI67 FHA domain-interacting nucleolar phosphoprotein	MK67I_HUMAN	2	27419.1	28082.6	27238.9	27580.2	10798.2	4238.56		7518.38	3.66837	0.00388775
Q9BQG0	Myb-binding protein 1A	MYBBP1A	Q9BQG0	Q9BQG0;I3L1L3;B4DWP5;B4DZZ1	MYBBP1A	Myb-binding protein 1A	MBB1A_HUMAN	1	88037.7	142149	90251.9	106813	21199	12104.2	54943.7	29415.6	3.63116	0.0243631
P52292	Importin subunit alpha-1	KPNA2	P52292	P52292;A0A7I2V351;A0A7I2V487;A0A7I2YQE1;A8K7D9;Q7Z726;A0A7I2V3Z3	KPNA2	Importin subunit alpha-1	IMA1_HUMAN	8	140315	119284	85574.8	115058	56709.5	25389.1	13127.6	31742.1	3.62478	0.0154357
P78527	DNA-dependent protein kinase catalytic subunit	PRKDC	P78527	P78527;B4DL41	PRKDC	DNA-dependent protein kinase catalytic subunit	PRKDC_HUMAN	42	61514.6	52066.4	59011.1	57530.7	25453.4	14005.2	8477.79	15978.8	3.60044	0.00193548
Q9Y3D3	28S ribosomal protein S16, mitochondrial	MRPS16	Q9Y3D3	Q9Y3D3;A6ND22	MRPS16	28S ribosomal protein S16, mitochondrial	RT16_HUMAN	3	80816.9	65441.2	62888.6	69715.6	29876.8	18507.5	10364.3	19582.9	3.56003	0.00324897
P62847	40S ribosomal protein S24	RPS24	P62847	P62847;E7ETK0;A0A2R8Y849;A0A2R8Y8A0;A0A2R8YD14	RPS24	40S ribosomal protein S24	RS24_HUMAN	3	56757	86133.2	57013.8	66634.7	35520.2	8849.97	11832	18734.1	3.55687	0.0205615
Q9BQ39	ATP-dependent RNA helicase DDX50	DDX50	Q9BQ39	Q9BQ39;B4DED6;B4DW97;Q9NTA9;Q53FI9	DDX50	ATP-dependent RNA helicase DDX50	DDX50_HUMAN	1	44865.1	41090.6	23228.4	36394.7	21980.4	6305.9	2629.32	10305.2	3.53168	0.0431638
Q96EL2	28S ribosomal protein S24, mitochondrial	MRPS24	Q96EL2	Q96EL2	MRPS24	28S ribosomal protein S24, mitochondrial	RT24_HUMAN	1	39804.1	24532.8	35778.2	33371.7	13106.7	10157.2	5125.64	9463.18	3.52648	0.00958185
P68363	Tubulin alpha-4A chain	TUBA4A	P68366	P68363;P68366;A8JZY9;B3KPS3;B3KT06;B4DDU2	TUBA4A	Tubulin alpha-4A chain	TBA4A_HUMAN	2	102712	114792	69799.2	95767.7	41478.7	31952.6	8064.8	27165.4	3.52536	0.0148132
Q9P2E9	Ribosome-binding protein 1	RRBP1	Q9P2E9	Q9P2E9;A0A087WU26;A1A5C4;A1A5C5;A7BI36;B3KSG1;F8W7S5	RRBP1	Ribosome-binding protein 1	RRBP1_HUMAN	10	29051.5	17167.7	22055.5	22758.2	8617.53	8506.23	2274.59	6466.12	3.51961	0.0156405
P05455	Lupus La protein	SSB	P05455	P05455;B5BUB5;Q14730;Q9UMH6	SSB	Lupus La protein	LA_HUMAN	5	55016.5	40564.1	46178.7	47253.1	13482.1	17324.1	9501.75	13436	3.51691	0.0020972
Q01518	Adenylyl cyclase-associated protein 1	CAP1	Q01518	P40123;Q01518;B2RDY9;B4DI38;B4DNA3;B4DNW7;B4DNY3;B4DUZ8;B7Z385;B7Z4M3;D3DPU2;E9PDI2;Q5JPJ8	CAP1	Adenylyl cyclase-associated protein 1	CAP1_HUMAN	1	28098.5	31530.3	24774.5	28134.4	5293.2	6696.07	12057	8015.42	3.51004	0.00208909
P05387	60S acidic ribosomal protein P2	RPLP2	P05387	P05387;A0A024RCA7	RPLP2	60S acidic ribosomal protein P2	RLA2_HUMAN	8	113473	281299	269085	221286	88376.5	66690.9	35481.6	63516.3	3.48392	0.0483534
O75934	Pre-mRNA-splicing factor SPF27	BCAS2	O75934	O75934;B2R7W3;Q53HE3	BCAS2	Pre-mRNA-splicing factor SPF27	SPF27_HUMAN	9	44118.2	36233.1	34740.7	38364	14469.4	15668.1	3007.98	11048.5	3.47233	0.00535928
P62888	60S ribosomal protein L30	RPL30	P62888	P62888;A0A024R9D3;A0A0B4J213;A0A0C4DH44;E5RI99	RPL30	60S ribosomal protein L30	RL30_HUMAN	2	151272	148985	175388	158548	73770.7	38801.6	24446.1	45672.8	3.4714	0.00261688
Q6IAN0	Dehydrogenase/reductase SDR family member 7B	DHRS7B	Q6IAN0	Q6IAN0;A0A0C4DGQ8;J3KRS1	DHRS7B	Dehydrogenase/reductase SDR family member 7B	DRS7B_HUMAN	1	4554.83	4226.16	4288.21	4356.4	842.767	1678.53		1260.65	3.45568	0.00274148
Q12789	General transcription factor 3C polypeptide 1	GTF3C1	Q12789	Q12789;Q6AHZ7;Q6AWA4	GTF3C1	General transcription factor 3C polypeptide 1	TF3C1_HUMAN	25	31080.1	32540.6	29772.7	31131.1	8779.69	9261.16		9020.42	3.45118	0.000232638
Q92552	28S ribosomal protein S27, mitochondrial	MRPS27	Q92552	Q92552;A0A024RAJ1;G5EA06;A0A8Q3SHR4;A0A8Q3WK88;A0A8Q3WKF1;A0A8Q3WKI2;A0A8Q3WKZ8;A0A8Q3WL16;B4DKI9;B4DT94;D6RH20;Q6PKB3	MRPS27	28S ribosomal protein S27, mitochondrial	RT27_HUMAN	1	124131	85517.1	103502	104383	41463.5	34866.5	14419	30249.7	3.45073	0.00581519
Q7L2J0	7SK snRNA methylphosphate capping enzyme	MEPCE	Q7L2J0	Q7L2J0;A8K5Q1;A0A8Q3WKJ6	MEPCE	7SK snRNA methylphosphate capping enzyme	MEPCE_HUMAN	2	40498	38280.7	62551.1	47109.9	12222.1	15588.9		13905.5	3.38786	0.0459347
Q9H9Y6	DNA-directed RNA polymerase I subunit RPA2	POLR1B	Q9H9Y6	Q9H9Y6;B7Z1W6;Q4QRK8;Q6DKI9;Q9BSR4	POLR1B	DNA-directed RNA polymerase I subunit RPA2	RPA2_HUMAN	2	6106.74	6782.98	5235.45	6041.72	2169.85	1404.45		1787.15	3.38065	0.0070852
Q9UJX4	Anaphase-promoting complex subunit 5	ANAPC5	Q9UJX4	Q9UJX4;F5H0F9;H0YFB5;B4DFK4;B7Z6Z3;F5H0N1;Q49A41;Q9Y2B7	ANAPC5	Anaphase-promoting complex subunit 5	APC5_HUMAN	1	26677.9	14477.7	20793.7	20649.8	6588.56	5669.45		6129.01	3.36919	0.0499414
Q96QR8	Transcriptional activator protein Pur-beta	PURB	Q96QR8	Q96QR8	PURB	Transcriptional activator protein Pur-beta	PURB_HUMAN	9	28075.7	44832.2	34601.4	35836.4	14360	11998.2	5586.88	10648.4	3.36544	0.0104197
P82930	28S ribosomal protein S34, mitochondrial	MRPS34	P82930	P82930;A4UCR9;C9JJ19	MRPS34	28S ribosomal protein S34, mitochondrial	RT34_HUMAN	9	99565.7	66335.1	74743.1	80214.6	31226.2	16700.9		23963.5	3.34736	0.0275248
P62280	40S ribosomal protein S11	RPS11	P62280	P62280;M0QZC5;M0R1H6	RPS11	40S ribosomal protein S11	RS11_HUMAN	3	455047	426328	455858	445744	231439	106726	64394.3	134186	3.32183	0.00365269
Q8N1F7	Nuclear pore complex protein Nup93	NUP93	Q8N1F7	Q8N1F7;A8K897;H3BV15	NUP93	Nuclear pore complex protein Nup93	NUP93_HUMAN	1	24273.1	22400.9	26826.9	24500.3	9320.31	8730.75	4113.49	7388.18	3.31615	0.00120525
K7PPA8	Cellular tumor antigen p53	TP53	P04637	K7PPA8;P04637;E7EQX7;J3KP33;A0A087WT22;A0A087WXZ1;A0A087X1Q1;A0A0U1RQC9;A0A223PQI5;A0A386NC20;A0A386NC22;A0A386NC25;A0A386NC55;A0A386NC62;A0A386NCA6;A0A386NCB1;A0A386NCU2;A0A386NCW8;A0A386NCX4;A0A386NDA8;A0A386NDB3;A0A386NFX3;A0A386NFY2;A0A386NG45;B4DMH2;B4DNI2;B6E4X6;E5RMA8;E7ESS1;E9PFT5;H2EHT1;H6U5S2;H6U5S3;H6U5S4;K7PPU4;Q0ZAK1;Q1MSW8;Q1MSW9;Q1MSX0;Q2XSC7;Q5U0E4;A0A1B1PFC7;A0A218MJB0;A0A218MJC8…	TP53	Cellular tumor antigen p53	P53_HUMAN	1	44654.9	59617.8	56974.8	53749.2	23886.5	19499.1	5416.5	16267.4	3.30411	0.00659287
Q2Q1W2	E3 ubiquitin-protein ligase TRIM71	TRIM71	Q2Q1W2	Q2Q1W2	TRIM71	E3 ubiquitin-protein ligase TRIM71	LIN41_HUMAN	8	8687.72	7255.03	7861.49	7934.75	1381.57	3434.07		2407.82	3.29541	0.00964202
Q9UMS4	Pre-mRNA-processing factor 19	PRPF19	Q9UMS4	Q9UMS4;F5GY56	PRPF19	Pre-mRNA-processing factor 19	PRP19_HUMAN	5	218029	222563	267575	236056	89477.8	99838	29062.4	72792.7	3.24285	0.00385087
Q9UBM7	7-dehydrocholesterol reductase	DHCR7	Q9UBM7	Q9UBM7;A0A024R5F7;A0A1Y1B909;A0A804HI25;A0A804HJQ7;A0A8I5KRR9;B4E1K5;E9PM00;X5DNI9;A0A1Y1BBN3;A0A1Y1BG54;A8K0D2	DHCR7	7-dehydrocholesterol reductase	DHCR7_HUMAN	1	10137.7	7483.68	11442.5	9687.96	2784.03	3197.83		2990.93	3.23911	0.0213632
O43592	Exportin-T	XPOT	O43592	O43592;F8WDU6;A8KA19	XPOT	Exportin-T	XPOT_HUMAN	3	7846.35	11391.4	15821.9	11686.5	5964.38	2011.28	2870.43	3615.36	3.23247	0.0360988
P62258	14-3-3 protein epsilon	YWHAE	P62258	P62258;V9HW98;B3KT37;B7ZA86;G9K388;G9K389;K7EM20	YWHAE	14-3-3 protein epsilon	1433E_HUMAN	2	108571	44034.7	104817	85807.6	22622.6	30991	26192.4	26602	3.22561	0.0482185
P57088	Transmembrane protein 33	TMEM33	P57088	P57088;A0A024R9W7;A6QKW0;D6RAA6;H0Y8N0	TMEM33	Transmembrane protein 33	TMM33_HUMAN	3	15128.5	9017.64	9275.14	11140.4	5553.55	1355.36	3463.56	3457.49	3.22211	0.0301908
Q9Y2Q9	28S ribosomal protein S28, mitochondrial	MRPS28	Q9Y2Q9	Q9Y2Q9;A0A0S2Z563;A0A0S2Z5D2;A0A0S2Z5H0;A5Y5A3;H0YAT2;H0YC42;H7C5V3;Q53G62	MRPS28	28S ribosomal protein S28, mitochondrial	RT28_HUMAN	1	43074.4	34499.2	36264.7	37946.1	11938.5	16024	7376.74	11779.7	3.2213	0.0019343
Q7L2E3	ATP-dependent RNA helicase DHX30	DHX30	Q7L2E3	Q7L2E3;H7BXY3	DHX30	ATP-dependent RNA helicase DHX30	DHX30_HUMAN	66	114117	94114	83518.9	97250	61391.6	23137.9	6213.74	30247.7	3.21511	0.0228041
Q9HCE1	Helicase MOV-10	MOV10	Q9HCE1	Q9HCE1;A0A8I5KXC3;A0A8I5KZ07;B7Z700;Q5JR04;Q9H8T8	MOV10	Helicase MOV-10	MOV10_HUMAN	16	93875.8	85450.7	111332	96886.2	47083.1	30641.2	13710.4	30478.2	3.17886	0.00566981
P68366	Tubulin alpha-1C chain	TUBA1C	Q9BQE3	A6NHL2;P68363;P68366;Q71U36;Q9BQE3;F5H5D3;A8JZY9;B3KPS3;B3KT06;B4DDU2;B4DQK4;B7Z1K5;Q53GA7;Q8N532;Q9UQM3	TUBA1C	Tubulin alpha-1C chain	TBA1C_HUMAN	2	678691	630904	603695	637763	301654	212763	89025.6	201148	3.17062	0.00262188
Q09028	Histone-binding protein RBBP4	RBBP4	Q09028	Q09028;Q16576;E9PC52;Q6FHQ0;A8K6A2;C9JAJ9;E9PIC4;E9PNS2;E9PNS6	RBBP4	Histone-binding protein RBBP4	RBBP4_HUMAN	1	64183.1	41784	46585.4	50850.8	24956.6	17565.7	5822.86	16115.1	3.15549	0.0168399
Q9UJS0	Electrogenic aspartate/glutamate antiporter SLC25A13, mitochondrial	SLC25A13	Q9UJS0	Q9UJS0;Q53GR7;Q75KX8;R4GN64	SLC25A13	Electrogenic aspartate/glutamate antiporter SLC25A13, mitochondrial	S2513_HUMAN	3	32410.5	30481.5	48114.2	37002.1	15641.7	9934.37	9685.25	11753.8	3.1481	0.0129509
Q99459	Cell division cycle 5-like protein	CDC5L	Q99459	Q99459;B3KY60;B4DSH1	CDC5L	Cell division cycle 5-like protein	CDC5L_HUMAN	34	93500.2	88932.8	95064.7	92499.2	38435.6	37319.7	12422.5	29392.6	3.14702	0.00190801
A4D1E9	GTP-binding protein 10	GTPBP10	A4D1E9	A4D1E9;C9J8R7;C9JEQ8;F8WBB5;F8WBY0;F8WCN4	GTPBP10	GTP-binding protein 10	GTPBA_HUMAN	1	31036.8	49087.1	24727.8	34950.6	17641.2	9734.29	6137.1	11170.9	3.12873	0.0418212
P37108	Signal recognition particle 14 kDa protein	SRP14	P37108	P37108;H0YLA2	SRP14	Signal recognition particle 14 kDa protein	SRP14_HUMAN	9	107626	101972	78192.1	95930	43394.1	34179.4	14446.1	30673.2	3.12749	0.00627728
Q9Y676	28S ribosomal protein S18b, mitochondrial	MRPS18B	Q9Y676	Q9Y676;B0S7P4;A0A1U9X819;A0A0G2JIC6;B4DFG6	MRPS18B	28S ribosomal protein S18b, mitochondrial	RT18B_HUMAN	5	43562.9	24080.5	28966.6	32203.3	15155.9	12920.1	2909.43	10328.5	3.11792	0.0347329
O60524	Ribosome quality control complex subunit NEMF	NEMF	O60524	O60524	NEMF	Ribosome quality control complex subunit NEMF	NEMF_HUMAN	1	14506.2	8550.25	11225.8	11427.4	5440.52	4403.86	1185.29	3676.56	3.10818	0.0225377
P19525	Interferon-induced, double-stranded RNA-activated protein kinase	EIF2AK2	P19525	P19525;A0A7P0TAL9;A0A7P0TBA9;A0A7P0Z4M0;B7ZKK7;Q05CP4;Q6PK38;Q8IW76	EIF2AK2	Interferon-induced, double-stranded RNA-activated protein kinase	E2AK2_HUMAN	7	24208.5	35407.3	22752.2	27456	11751.9	9662.96	5441.48	8952.11	3.06699	0.0137163
O00411	DNA-directed RNA polymerase, mitochondrial	POLRMT	O00411	O00411;B4DZE5;Q4G0F4;Q59E91	POLRMT	DNA-directed RNA polymerase, mitochondrial	RPOM_HUMAN	9	27222.7	30225.8	27692.9	28380.5	11714.7	12711.3	3350.7	9258.9	3.06521	0.00355411
O00743	Serine/threonine-protein phosphatase 6 catalytic subunit	PPP6C	O00743	O00743;A0A024R861;B7Z3E2	PPP6C	Serine/threonine-protein phosphatase 6 catalytic subunit	PPP6_HUMAN	3	25970.9	16748.6	25097.8	22605.8	6973.56	7782.05		7377.81	3.06402	0.0280029
Q8NB90	Ribosome biogenesis protein SPATA5	SPATA5	Q8NB90	Q8NB90;A0A6Q8PGU6	SPATA5	Ribosome biogenesis protein SPATA5	SPAT5_HUMAN	21	41454.8	55801.8	45831.3	47696	23911.2	17771.6	5607.17	15763.3	3.02576	0.0095873
Q15370	Elongin-B	ELOB	Q15370	Q15370;A0A0B4J296;A0A384MDL3;A0A8I5KUS5;B8ZZU8;I3L0M9	ELOB	Elongin-B	ELOB_HUMAN	2	23638.2	20259.5	16875.3	20257.7	12728.5	2746.38	4630.6	6701.83	3.02271	0.0202458
Q96SI9	Spermatid perinuclear RNA-binding protein	STRBP	Q96SI9	Q96SI9;A0A0S2Z5K8;V9HWK4	STRBP	Spermatid perinuclear RNA-binding protein	STRBP_HUMAN	17	140160	287241	216661	214687	95818.6	59346.3	58000.3	71055.1	3.02142	0.0314747
Q9Y399	28S ribosomal protein S2, mitochondrial	MRPS2	Q9Y399	Q9Y399;A0A024R8D4	MRPS2	28S ribosomal protein S2, mitochondrial	RT02_HUMAN	7	109561	66336.6	84533.1	86810.2	36938.1	34934.6	14403.5	28758.7	3.01857	0.015904
O75569	Interferon-inducible double-stranded RNA-dependent protein kinase activator A	PRKRA	O75569	O75569;G5E9Q4;A0A7I2V2P4;A0A7I2V315;A0A7I2V3L6;A0A7I2V593;A0A7I2V5C2;A0A7I2V5H3;A0A7I2YQ87;C9JMM3;F8WEG8	PRKRA	Interferon-inducible double-stranded RNA-dependent protein kinase activator A	PRKRA_HUMAN	4	37250.8	36918.5	29883.3	34684.2	15489.7	12744.3	6298.69	11510.9	3.01316	0.00309597
Q9NVN8	Guanine nucleotide-binding protein-like 3-like protein	GNL3L	Q9NVN8	Q9NVN8;A0A024R9Y6;A0A6I8PL53;A0A6I8PL58;A0A6I8PL80;Q05DU1	GNL3L	Guanine nucleotide-binding protein-like 3-like protein	GNL3L_HUMAN	1	45527.1	43242.6	25155.6	37975.1	24812.7	6074.62	6967.65	12618.3	3.00952	0.046061
Q7Z2T5	TRMT1-like protein	TRMT1L	Q7Z2T5	Q7Z2T5;B2R713;B4DXX1	TRMT1L	TRMT1-like protein	TRM1L_HUMAN	13	25054	41742.8	30843.1	32546.6	14783.2	14781.7	2880.71	10815.2	3.00934	0.0260516
P04350	Tubulin beta chain	TUBB	P07437	P04350;P07437;P68371;Q5SU16;Q5JP53;Q5ST81;Q8IZ29;Q8N6N5;Q9BUU9;A0A384NYT8;B3KML9;B4DE77;B4DFH6;B4DJ43;B4DXZ5;B4DY90;B4E052;B7ZAF0;B7ZAK1;Q1KSF8;Q6LC01;Q8IWP6;Q96B85;Q96HX0;A4UCT2;B4DMU8	TUBB	Tubulin beta chain	TBB5_HUMAN	1	195793	213014	193590	200799	91921.9	73476.8	34927.7	66775.5	3.00708	0.00169385
P20042	Eukaryotic translation initiation factor 2 subunit 2	EIF2S2	P20042	P20042;Q6IBR8;B5BU01;Q96I16	EIF2S2	Eukaryotic translation initiation factor 2 subunit 2	IF2B_HUMAN	9	41304.9	28693.1	28547.5	32848.5	9894.07	16192.7	6940.98	11009.2	2.98372	0.012254
P51398	28S ribosomal protein S29, mitochondrial	DAP3	P51398	P51398;V9GYL9;V9GZ03	DAP3	28S ribosomal protein S29, mitochondrial	RT29_HUMAN	5	62800.4	38927.1	50687.3	50804.9	23157.9	18594.6	9427.92	17060.1	2.97799	0.0134254
P32969	60S ribosomal protein L9	RPL9P9	P32969	P32969;B4DLV8;D6RAN4;Q53Z07;B4E1M5	RPL9P9	60S ribosomal protein L9	RL9_HUMAN	1	89687	171500	133007	131398	51327.6	59256.3	22010.4	44198.1	2.97293	0.0291732
P0DMV8	Heat shock 70 kDa protein 1A	HSPA1A	P0DMV8;P0DMV9	P0DMV8;P0DMV9;P34931;A0A0G2JIW1;A0A1U9X7W4;A0A1U9X7W7;A0A1U9X7X4;A0A1U9X7X9;A8K5I0;B2RCQ9;B3KTT5;B4DFN9;B4DI39;B4DI54;B4DNT8;B4DNX1;B4DVU9;B4DWK5;B4E1S9;B4E1T6;B4E388;Q53FA3;Q59EJ3;V9GZ37	HSPA1A;HSPA1B	Heat shock 70 kDa protein 1A	HS71A_HUMAN;HS71B_HUMAN	5	1297950	880149	905870	1.02799e+06	643890	261692	132164	345915	2.9718	0.0290152
Q9Y4W2	Ribosomal biogenesis protein LAS1L	LAS1L	Q9Y4W2	Q9Y4W2;A0A7I2V3Q3;A0A7I2V3R6;A0A7I2V4E5;A0A7I2V5R7;A0A7I2V653;A0A7I2YQI7	LAS1L	Ribosomal biogenesis protein LAS1L	LAS1L_HUMAN	4	19843.1	28658	21288.1	23263.1	8858.1	6829.01		7843.56	2.96588	0.0234523
P62249	40S ribosomal protein S16	RPS16	P62249	P62249;M0R1M5;M0R3H0;Q6IPX4	RPS16	40S ribosomal protein S16	RS16_HUMAN	2	473309	525040	438499	478949	316207	88560.2	80797	161855	2.95913	0.017465
Q5VYS8	Terminal uridylyltransferase 7	TUT7	Q5VYS8	Q5VYS8;A0A024R235;Q5VYS9	TUT7	Terminal uridylyltransferase 7	TUT7_HUMAN	2	44362.4	42709.1	48009.1	45026.9	23316.5	11729.1	10833	15292.9	2.94431	0.00232349
P42677	40S ribosomal protein S27	RPS27	P42677	P42677;Q71UM5;A4D1G5;C9JLI6;H0YMV8	RPS27	40S ribosomal protein S27	RS27_HUMAN	2	369946	283591	339521	331019	203428	95530.2	43716.8	114225	2.89796	0.0153596
P62854	40S ribosomal protein S26	RPS26	P62854	P62854;A0A024RB14;Q5JNZ5;Q75MH1;Q76N57	RPS26	40S ribosomal protein S26	RS26_HUMAN	1	277260	276494	228203	260652	157515	69704.4	43019.6	90079.7	2.89358	0.0111188
Q9Y291	28S ribosomal protein S33, mitochondrial	MRPS33	Q9Y291	Q9Y291;C9JBY7;A4D1T3;Q3KRB4	MRPS33	28S ribosomal protein S33, mitochondrial	RT33_HUMAN	4	23179.1	21012	25726.9	23306	11622.2	9193.62	3620.27	8145.36	2.86126	0.00516338
Q5RKV6	Exosome complex component MTR3	EXOSC6	Q5RKV6	Q5RKV6	EXOSC6	Exosome complex component MTR3	EXOS6_HUMAN	13	50188.9	52474.1	51149.7	51270.9	34007.6	16159.2	3922.36	18029.7	2.84369	0.0191929
Q9UBX3	Mitochondrial dicarboxylate carrier	SLC25A10	Q9UBX3	Q9UBX3;A0A0S2Z382;B4DLN1;F6RGN5;A0A0S2Z3G3;A0A0S2Z3I3;B4E1E9;I3L1E8	SLC25A10	Mitochondrial dicarboxylate carrier	DIC_HUMAN	2	15380.7	13081.3	18245.3	15569.1	7383.48	5176.13	3892.24	5483.95	2.83903	0.00506823
P41091	Eukaryotic translation initiation factor 2 subunit 3	EIF2S3	P41091	P41091;Q2VIR3	EIF2S3	Eukaryotic translation initiation factor 2 subunit 3	IF2G_HUMAN	11	60427.3	35739	42727.1	46297.8	16581	23415.4	9030.55	16342.3	2.833	0.0238175
Q13868	Exosome complex component RRP4	EXOSC2	Q13868	Q13868;A0A8I5KVY3;A3KFL2;A3KFL5;A0A8I5KV47;A0A8I5QL34;B4E001	EXOSC2	Exosome complex component RRP4	EXOS2_HUMAN	1	54299.9	73854.6	64717.9	64290.8	41734.6	21842.9	4875.49	22817.7	2.81759	0.0262978
P62701	40S ribosomal protein S4, X isoform	RPS4X	P62701	P62701;B2R491;Q8TD47;Q53HV1;Q96IR1	RPS4X	40S ribosomal protein S4, X isoform	RS4X_HUMAN	3	607311	521923	489596	539610	367380	134300	73315	191665	2.81538	0.0224476
Q96EY4	Translation machinery-associated protein 16	TMA16	Q96EY4	Q96EY4;D6RA57;H0Y9X1	TMA16	Translation machinery-associated protein 16	TMA16_HUMAN	1	23295.9	40024	23265.9	28861.9	13844.7	9424.03	7528.58	10265.8	2.81147	0.034211
Q92665	28S ribosomal protein S31, mitochondrial	MRPS31	Q92665	Q92665	MRPS31	28S ribosomal protein S31, mitochondrial	RT31_HUMAN	11	70454	42159.7	55892.6	56168.8	28294.9	22621.7	9058.05	19991.5	2.80963	0.0221512
P62829	60S ribosomal protein L23	RPL23	P62829	P62829;A0A024R1Q8;J3KT29;J3KTJ3;Q9BTQ7;C9JD32;J3QQT9	RPL23	60S ribosomal protein L23	RL23_HUMAN	2	417928	402960	308605	376498	268468	91968.8	42201.1	134213	2.80523	0.0342271
P46019	Phosphorylase b kinase regulatory subunit alpha, liver isoform	PHKA2	P46019	P46019	PHKA2	Phosphorylase b kinase regulatory subunit alpha, liver isoform	KPB2_HUMAN	15	22698.9	18004.6	17333	19345.5	7463.98	6131.8	7161.05	6918.94	2.79602	0.00201301
A0A024RBE8	Phosphate carrier protein, mitochondrial	SLC25A3	A0A024RBE8;F8VVM2;F8VWQ0	A0A024RBE8;B2RE88;F8VVM2;F8VWQ0;Q53HC3;Q8NCF7	SLC25A3	Phosphate carrier protein, mitochondrial	A0A024RBE8_HUMAN;F8VVM2_HUMAN;F8VWQ0_HUMAN	1	3993.98	6017	4305.66	4772.21		1058.78	2355.42	1707.1	2.79551	0.0476976
Q9Y383	Putative RNA-binding protein Luc7-like 2	LUC7L2	Q9Y383	Q9Y383;A0A0A6YYJ8;B3KRR1;B3KSL5	LUC7L2	Putative RNA-binding protein Luc7-like 2	LC7L2_HUMAN	5	29651.9	29948	18161.6	25920.5	13436.9	9771.59	4701.3	9303.26	2.78617	0.023041
Q9Y5Q8	General transcription factor 3C polypeptide 5	GTF3C5	Q9Y5Q8	Q9Y5Q8;B7Z1V3;H7BY84;Q5T7U0;Q5T7U4	GTF3C5	General transcription factor 3C polypeptide 5	TF3C5_HUMAN	4	22864.1	18993.7	20822.8	20893.5	6652.5	8349.65		7501.07	2.78541	0.00342013
Q2NL82	Pre-rRNA-processing protein TSR1 homolog	TSR1	Q2NL82	Q2NL82	TSR1	Pre-rRNA-processing protein TSR1 homolog	TSR1_HUMAN	9	40103	26715.8	28545.6	31788.1	10884.6		11983.2	11433.9	2.78017	0.0330856
Q5JTH9	RRP12-like protein	RRP12	Q5JTH9	Q5JTH9;B3KMR5	RRP12	RRP12-like protein	RRP12_HUMAN	5	12082.8	15483.3	14862.1	14142.7	3817.87	4489.71	6964.66	5090.75	2.77813	0.00308376
Q9Y3B2	Exosome complex component CSL4	EXOSC1	Q9Y3B2	Q9Y3B2;B1AMU3;B1AMU4;B1AMU7;R4GNH9	EXOSC1	Exosome complex component CSL4	EXOS1_HUMAN	1	20381.3	30423.2	23306	24703.5	12401.2	9339.42	4978.64	8906.42	2.77367	0.0126987
Q71UM5	40S ribosomal protein S27-like	RPS27L	Q71UM5	Q71UM5;C9JLI6;H0YMV8	RPS27L	40S ribosomal protein S27-like	RS27L_HUMAN	2	27282.4	26388.2	16794.9	23488.5	8953.71	8933.84	7589.04	8492.2	2.76589	0.011443
O94776	Metastasis-associated protein MTA2	MTA2	O94776	O94776;A0A024R534	MTA2	Metastasis-associated protein MTA2	MTA2_HUMAN	12	21332.4	21777.2	23434.5	22181.4	11275	4782.62		8028.81	2.76272	0.0116182
Q8IWT3	Cullin-9	CUL9	Q8IWT3	Q8IWT3;E9PEZ1	CUL9	Cullin-9	CUL9_HUMAN	6	9915.82	6530.23	7931.79	8125.95	3777.51	2125.9		2951.7	2.75297	0.034973
P82673	28S ribosomal protein S35, mitochondrial	MRPS35	P82673	P82673	MRPS35	28S ribosomal protein S35, mitochondrial	RT35_HUMAN	7	32303.8	15290.2	24763.7	24119.2	9716.57	12247.1	4480.85	8814.84	2.73621	0.0478326
Q9BYD6	39S ribosomal protein L1, mitochondrial	MRPL1	Q9BYD6	Q9BYD6;A0PJ79;H0Y8N7	MRPL1	39S ribosomal protein L1, mitochondrial	RM01_HUMAN	6	21334.9	12468.4	14443.5	16082.3	6605.62	9371.89	1661.43	5879.65	2.73524	0.0437622
P0DPH7	Tubulin alpha-1A chain	TUBA1A	Q71U36	P0DPH7;P0DPH8;Q6PEY2;Q71U36;B4DQK4;F8VQQ4;Q1ZYQ1;Q9UQM3	TUBA1A	Tubulin alpha-1A chain	TBA1A_HUMAN	2	52437.2	60063.4	48231.4	53577.3	28607.6	23949	6453.35	19670	2.72381	0.0110513
Q15024	Exosome complex component RRP42	EXOSC7	Q15024	Q15024;A0A024R2T3;B2RDZ9;B4DIU0	EXOSC7	Exosome complex component RRP42	EXOS7_HUMAN	9	40599.2	60337.7	54936.6	51957.8	32685.1	17600.6	7004.61	19096.8	2.72077	0.0258185
Q12888	TP53-binding protein 1	TP53BP1	Q12888	Q12888;A6NNK5;A8KA50;B7Z3E7	TP53BP1	TP53-binding protein 1	TP53B_HUMAN	3	15487.3	15988	19046.5	16840.6	5772.55	6623.87		6198.21	2.71701	0.00544315
Q9NUQ6	SPATS2-like protein	SPATS2L	Q9NUQ6	Q9NUQ6;A0A024R3V0;B8ZZZ7	SPATS2L	SPATS2-like protein	SPS2L_HUMAN	2	13203	12156.7	8287.56	11215.8	4673.29	5783	1957.86	4138.05	2.7104	0.0196153
Q9UGR2	Zinc finger CCCH domain-containing protein 7B	ZC3H7B	Q9UGR2	Q9UGR2	ZC3H7B	Zinc finger CCCH domain-containing protein 7B	Z3H7B_HUMAN	1	7363.37	7588.49	6888.36	7280.07	3021.95		2358.05	2690	2.70635	0.00107172
P82663	28S ribosomal protein S25, mitochondrial	MRPS25	P82663	P82663;A0A8Q3SHQ8;A0A8Q3SHU8;A0A8Q3WKE1;A0A8Q3WKH6;A0A8Q3WKJ5;A0A8Q3WLJ1;E7EPW2	MRPS25	28S ribosomal protein S25, mitochondrial	RT25_HUMAN	1	28727.6	25239.1	25832.9	26599.9	15397.2	9399.69	4955.85	9917.58	2.68209	0.0065402
P40938	Replication factor C subunit 3	RFC3	P40938	P40938;A0A024RDQ8;B4DKE6;Q53HK8;Q5U0C2	RFC3	Replication factor C subunit 3	RFC3_HUMAN	7	46853.4	56167.6	44930.6	49317.2	30020.2	19695.4	5593.53	18436.4	2.67499	0.0172932
P35249	Replication factor C subunit 4	RFC4	P35249	P35249;C9JZI1;C9J8M3;C9JXZ7	RFC4	Replication factor C subunit 4	RFC4_HUMAN	2	49290.1	53833.2	41563	48228.8	28967.9	18627.8	6495.55	18030.4	2.67486	0.0151992
Q9NVV4	Poly(A) RNA polymerase, mitochondrial	MTPAP	Q9NVV4	Q9NVV4;Q5T851;Q5T852	MTPAP	Poly(A) RNA polymerase, mitochondrial	PAPD1_HUMAN	1	19877.9	19046.3	23140.7	20688.3	7473.29	8019.79		7746.54	2.67065	0.0041363
P62244	40S ribosomal protein S15a	RPS15A	P62244	P62244;B2R4W8;I3L3P7;A8K7H3;H3BVC7	RPS15A	40S ribosomal protein S15a	RS15A_HUMAN	2	281842	284082	280437	282120	172997	85581.5	58467.6	105682	2.66952	0.00696552
B6E4X6	Tumor suppressor p53 (Fragment)	TP53	A0A514TT13;A0A514TT50;A2I9Y7;D5KL90;L0ESB7;Q1MSW8;Q1MSX0;Q2XSC7	B6E4X6;H6U5S2;H6U5S3;H6U5S4;H6U5S5;Q1MSW8;Q1MSX0;Q2XSC7;Q5U0E4;B4E095;A0A514TT13;A0A514TT50;A2I9Y7;D5KL90;L0ESB7	TP53	Tumor suppressor p53 (Fragment)	A0A514TT13_HUMAN;A0A514TT50_HUMAN;A2I9Y7_HUMAN;D5KL90_HUMAN;L0ESB7_HUMAN;Q1MSW8_HUMAN;Q1MSX0_HUMAN;Q2XSC7_HUMAN	1	10435.3	16977.4	14269.7	13894.1	5708.08	4708.69		5208.39	2.66765	0.0393457
P62277	40S ribosomal protein S13	RPS13	P62277	P62277	RPS13	40S ribosomal protein S13	RS13_HUMAN	3	478996	540591	461343	493643	383381	86491.9	88230	186034	2.65351	0.0388204
Q7KZ85	Transcription elongation factor SPT6	SUPT6H	Q7KZ85	Q7KZ85	SUPT6H	Transcription elongation factor SPT6	SPT6H_HUMAN	26	23748	14296.6	21114	19719.5	8949.59	8939.62	4635.7	7508.3	2.62636	0.0181033
Q9BYN8	28S ribosomal protein S26, mitochondrial	MRPS26	Q9BYN8	Q9BYN8	MRPS26	28S ribosomal protein S26, mitochondrial	RT26_HUMAN	9	60872.1	59385.6	56585.9	58947.9	22889.7	31668.1	13200.6	22586.1	2.60991	0.00267564
Q9UKN8	General transcription factor 3C polypeptide 4	GTF3C4	Q9UKN8	Q9UKN8;F2Z356;Q05CN7	GTF3C4	General transcription factor 3C polypeptide 4	TF3C4_HUMAN	3	21834.1	21676.1	21490	21666.7	10846.4	8696.87	5518.77	8354.01	2.59357	0.00101127
Q05519	Serine/arginine-rich splicing factor 11	SRSF11	Q05519	Q05519;B4DTC1;B4DWT1;Q05BU6;Q5T760;Q6PJB9;Q6PJY9;Q6PKC9;S4R3C4	SRSF11	Serine/arginine-rich splicing factor 11	SRS11_HUMAN	1	6829.47	8231.35	7206.02	7422.28	3539.43	2200.31		2869.87	2.58628	0.00850615
Q13356	RING-type E3 ubiquitin-protein ligase PPIL2	PPIL2	Q13356	Q13356;A0A024R1C1;A0A7P0T843;A0A7P0T8E8;A0A7P0TA15;A0A7P0TB19;A8K0I0;A0A7P0TAH4;A0A7P0Z4K4;B4DRD4	PPIL2	RING-type E3 ubiquitin-protein ligase PPIL2	PPIL2_HUMAN	1	9688.05	12110.7	8382.35	10060.4	5196.77	3319.65	3160.84	3892.42	2.5846	0.00836792
Q9NQT4	Exosome complex component RRP46	EXOSC5	Q9NQT4	Q9NQT4;M0R102;B2RC50;M0R050	EXOSC5	Exosome complex component RRP46	EXOS5_HUMAN	4	47371.5	58887.2	57797.5	54685.4	30652.9	21970.4	11091.2	21238.2	2.57486	0.00771247
P82933	28S ribosomal protein S9, mitochondrial	MRPS9	P82933	P82933;Q86WV4	MRPS9	28S ribosomal protein S9, mitochondrial	RT09_HUMAN	16	44740.3	30600.4	40833.6	38724.8	20171	12812.2	12328	15103.7	2.56392	0.00864522
P82650	28S ribosomal protein S22, mitochondrial	MRPS22	P82650	P82650;A0A7P0MKV3;A0A8I5KQR7;A0A8I5KSY5;A0A8I5KX02;A0A8I5KYF1;A8K9Y7;G5E9W7;H7C5F2;H7C5H3;H7C5L9;Q8NBL6	MRPS22	28S ribosomal protein S22, mitochondrial	RT22_HUMAN	3	79350.4	59240.6	71199.5	69930.2	38679.8	28223.3	15324.8	27409.3	2.55133	0.00889072
Q6P2Q9	Pre-mRNA-processing-splicing factor 8	PRPF8	Q6P2Q9	Q6P2Q9;I3L0J9	PRPF8	Pre-mRNA-processing-splicing factor 8	PRP8_HUMAN	21	45518.7	43741	44315.4	44525	28872.3	16544.3	7064.19	17493.6	2.54522	0.0129812
P15735	Phosphorylase b kinase gamma catalytic chain, liver/testis isoform	PHKG2	P15735	P15735;J3KNN3;A0A024QZE8;Q59GQ4	PHKG2	Phosphorylase b kinase gamma catalytic chain, liver/testis isoform	PHKG2_HUMAN	4	41894.9	52168.1	29306.4	41123.1	21260.4	15309.3	12226.5	16265.4	2.52826	0.0251247
Q9P035	Very-long-chain (3R)-3-hydroxyacyl-CoA dehydratase 3	HACD3	Q9P035	Q9P035;H3BPZ1;H3BS72	HACD3	Very-long-chain (3R)-3-hydroxyacyl-CoA dehydratase 3	HACD3_HUMAN	3	78464.3	47176.8	67243.5	64294.9	41970.8	20454.3	14186.7	25537.3	2.51769	0.0356045
Q13084	39S ribosomal protein L28, mitochondrial	MRPL28	Q13084	Q13084;A2IDC6;A2IDC7;Q4TT37	MRPL28	39S ribosomal protein L28, mitochondrial	RM28_HUMAN	6	14386.4	11574.2	10631.7	12197.4	5712	5889.9	2944.01	4848.64	2.51564	0.00762127
Q9Y230	RuvB-like 2	RUVBL2	Q9Y230	Q9Y230;B3KNL2	RUVBL2	RuvB-like 2	RUVB2_HUMAN	6	48836.6	47397	45443.8	47225.8	25024.9	21744.8	9906.16	18892	2.49978	0.00380282
Q9NQT5	Exosome complex component RRP40	EXOSC3	Q9NQT5	Q9NQT5	EXOSC3	Exosome complex component RRP40	EXOS3_HUMAN	4	39971.8	53552.8	54668	49397.5	28935.6	19384.7	11095.9	19805.4	2.49414	0.013342
A0A0F7KYT8	Fragile X mental retardation autosomal homolog variant p2K	FXR1	A0A0F7KYT8;A0A0F7L0Q8;A0A8V8TMQ1;A0A8V8TNP6;Q14341	A0A0F7KYT8;A0A0F7L0Q8;A0A8V8TMQ1;A0A8V8TNP6;B4DM78;Q14341	FXR1	Fragile X mental retardation autosomal homolog variant p2K	A0A0F7KYT8_HUMAN;A0A0F7L0Q8_HUMAN;A0A8V8TMQ1_HUMAN;A0A8V8TNP6_HUMAN;Q14341_HUMAN	1	4379.43	3679.45		4029.44	1813.07	1820.37	1218.9	1617.45	2.49124	0.00713225
Q9H0U9	Testis-specific Y-encoded-like protein 1	TSPYL1	Q9H0U9	Q9H0U9;Q6FI91	TSPYL1	Testis-specific Y-encoded-like protein 1	TSYL1_HUMAN	2	53155.4	43838.3	38697.5	45230.4	20739.5	29975.4	3828.49	18181.1	2.48777	0.0364903
Q02978	Mitochondrial 2-oxoglutarate/malate carrier protein	SLC25A11	Q02978	Q02978;I3L1P8;Q6IBH0	SLC25A11	Mitochondrial 2-oxoglutarate/malate carrier protein	M2OM_HUMAN	16	20837.6	22780.8	33544.7	25721	12988.4	12281.4	5763.64	10344.5	2.48645	0.0282243
O75643	U5 small nuclear ribonucleoprotein 200 kDa helicase	SNRNP200	O75643	O75643;A0A494C1A5;A4FU77	SNRNP200	U5 small nuclear ribonucleoprotein 200 kDa helicase	U520_HUMAN	21	49563.2	45340.5	48002.7	47635.5	30555	17778.3	9206.42	19179.9	2.48361	0.0108248
P55265	Double-stranded RNA-specific adenosine deaminase	ADAR	P55265	P55265;A0A3B3IRQ9;A0A024DAK3;A0A3B3ISU1;A0A3B3ISX1;A0A7P0Z4F9;A0A7P0Z4K3;B7Z8Y3;D3DV75;Q59EC0	ADAR	Double-stranded RNA-specific adenosine deaminase	DSRAD_HUMAN	2	64431.1	118162	126554	103049	45075	52472.6	27052	41533.2	2.48112	0.0420899
Q8IUF8	Ribosomal oxygenase 2	RIOX2	Q8IUF8	Q8IUF8;A0A6M8YDW1;A0A6M8YDW2;A0A6M8YHF9	RIOX2	Ribosomal oxygenase 2	RIOX2_HUMAN	2	14825	21262.9	16857.9	17648.6	8114.55	6136.75		7125.65	2.47677	0.0261086
O00139	Kinesin-like protein KIF2A	KIF2A	O00139	O00139;A0A6Q8PFA6;A0A6Q8PG37;A0A6Q8PGG1;A0A6Q8PGH7;A0A6Q8PH57;B0AZS5;B4DM85;D6R9M0	KIF2A	Kinesin-like protein KIF2A	KIF2A_HUMAN	6	135803	73255.8	92357.8	100472	51709.4	43748.6	26384.8	40614.3	2.47382	0.0399815
Q00325	Phosphate carrier protein, mitochondrial	SLC25A3	Q00325	Q00325;A0A024RBE8;A0A024RBH9;B2RE88;F8VVM2;Q53HC3;Q8NCF7	SLC25A3	Phosphate carrier protein, mitochondrial	MPCP_HUMAN	6	96768	100732	135661	111054	69343.9	42850.9	23054.7	45083.2	2.46331	0.0223986
P82675	28S ribosomal protein S5, mitochondrial	MRPS5	P82675	P82675;A0A8Q3SHY8;A0A8Q3SIP9;A0A8Q3WKG3;A0A8Q3WKL2;B4DIW8	MRPS5	28S ribosomal protein S5, mitochondrial	RT05_HUMAN	5	97232	74033	94116.6	88460.5	23258	21688.4	63227	36057.8	2.4533	0.0272857
Q8NI36	WD repeat-containing protein 36	WDR36	Q8NI36	Q8NI36;A0A0A0MTB8	WDR36	WD repeat-containing protein 36	WDR36_HUMAN	21	14358.6	16454.2	14719.3	15177.4	9369.72	7603.94	1954.36	6309.34	2.40554	0.0189524
O00566	U3 small nucleolar ribonucleoprotein protein MPP10	MPHOSPH10	O00566	O00566;U3KQ48;A0A8Q3WKH7;A0A8Q3WKJ0;B3KPV5	MPHOSPH10	U3 small nucleolar ribonucleoprotein protein MPP10	MPP10_HUMAN	1	6260.53	4495.36	6254.15	5670.01	1586.53		3131.86	2359.2	2.40337	0.040137
P62913	60S ribosomal protein L11	RPL11	P62913	P62913;Q5VVC8;Q5VVD0;Q08ES8	RPL11	60S ribosomal protein L11	RL11_HUMAN	12	333434	438739	343450	371874	196434	191810	76929.2	155058	2.3983	0.0135999
O94992	Protein HEXIM1	HEXIM1	O94992	O94992;B3KN49	HEXIM1	Protein HEXIM1	HEXI1_HUMAN	5	22092.1	15999.7	17270.7	18454.2	13831.7	6333.99	2922.6	7696.1	2.39786	0.0444105
Q96GM8	Target of EGR1 protein 1	TOE1	Q96GM8	Q96GM8;B4DP23	TOE1	Target of EGR1 protein 1	TOE1_HUMAN	6	17321.4	21102.6	21346.8	19923.6	9768.35	6852.93		8310.64	2.39736	0.0102036
P78346	Ribonuclease P protein subunit p30	RPP30	P78346	P78346;Q5VU10	RPP30	Ribonuclease P protein subunit p30	RPP30_HUMAN	2	18974.6	21672.7	17405.4	19350.9	10957.7	10642.1	2634	8077.93	2.39553	0.0197087
Q9H6Y2	WD repeat-containing protein 55	WDR55	Q9H6Y2	Q9H6Y2;G3V1J0	WDR55	WD repeat-containing protein 55	WDR55_HUMAN	2	11256.6	16974.7	16453.3	14894.9	7387.07		5053.77	6220.42	2.39451	0.0408347
P05198	Eukaryotic translation initiation factor 2 subunit 1	EIF2S1	P05198	P05198;Q53XC0;G3V4T5;H0YJS4	EIF2S1	Eukaryotic translation initiation factor 2 subunit 1	IF2A_HUMAN	12	45785.4	30220.6	29173.9	35060	14784.4	20332.1	8828.89	14648.5	2.39342	0.0319111
Q13263	Transcription intermediary factor 1-beta	TRIM28	Q13263	Q13263;B2R8R5	TRIM28	Transcription intermediary factor 1-beta	TIF1B_HUMAN	3	82164.6	75733	43976.8	67291.5	30943.7	26878.2	26563.1	28128.3	2.3923	0.0300946
P57772	Selenocysteine-specific elongation factor	EEFSEC	P57772	P57772;C9J8T0	EEFSEC	Selenocysteine-specific elongation factor	SELB_HUMAN	5	13400.2	13050.8	18915.3	15122.1	7670.11	4989.21		6329.66	2.38909	0.0450279
Q9HD45	Transmembrane 9 superfamily member 3	TM9SF3	Q9HD45	Q9HD45;A0A024QYS2;Q5TB53;Q8NCC4;Q8WUB5;Q96JZ5	TM9SF3	Transmembrane 9 superfamily member 3	TM9S3_HUMAN	1	7504.3	10125.4	11252	9627.23	3043.42	3487.1	5578.8	4036.44	2.38508	0.0146416
A0A024RAQ1	Y-box-binding protein 3	YBX3	P16989	P16989;A0A024RAQ1	YBX3	Y-box-binding protein 3	YBOX3_HUMAN	6	120110	166162	210296	165523	51919.4	102375	54179.4	69491.3	2.38192	0.0355996
P21127	Cyclin-dependent kinase 11A	CDK11A	Q9UQ88	P21127;Q9UQ88;A0A0D9SEI3;A0A0D9SEN2;A0A0D9SER5;A4VCI5;B4E0M9;B4E0N4;B4E3D9;Q4VBY6;Q5QPR3;Q5QPR4;Q6P5Y5;Q96CA8	CDK11A	Cyclin-dependent kinase 11A	CD11A_HUMAN	5	17255.6	13795.5	20837.4	17296.2	7203.65	7342.2		7272.93	2.37816	0.031608
P52294	Importin subunit alpha-5	KPNA1	P52294	P52294;C9JYI4;Q5BKZ2;B3KWR2;B3KXZ2	KPNA1	Importin subunit alpha-5	IMA5_HUMAN	2	25170.4	17516.7	20566.2	21084.4	10540.3	5868.15	10189.8	8866.08	2.3781	0.0104045
Q9Y277	Voltage-dependent anion-selective channel protein 3	VDAC3	Q9Y277	Q9Y277	VDAC3	Voltage-dependent anion-selective channel protein 3	VDAC3_HUMAN	3	8833.77	6892.71	7657.91	7794.8	4422.12	3231.25	2213.98	3289.12	2.36988	0.00613406
Q8IZ69	tRNA (uracil-5-)-methyltransferase homolog A	TRMT2A	Q8IZ69	Q8IZ69;F2Z2W7;H7C100	TRMT2A	tRNA (uracil-5-)-methyltransferase homolog A	TRM2A_HUMAN	3	16898.6	20643	16800.2	18113.9	10024.4	5278.4	7632.52	7645.11	2.36935	0.00494607
P30414	NK-tumor recognition protein	NKTR	P30414	P30414;Q6M1B8	NKTR	NK-tumor recognition protein	NKTR_HUMAN	3	5347.78	6373.68	6385.42	6035.63	3984.18	1342.48	2369.36	2565.34	2.35276	0.0146115
Q5MIZ7	Serine/threonine-protein phosphatase 4 regulatory subunit 3A	PPP4R3A	Q6IN85	Q5MIZ7;Q6IN85;A0A024R6M2;B4DKA9;G3V231;G3V4R3;G3V5A2;G3V5Z3;H0YIY8	PPP4R3A	Serine/threonine-protein phosphatase 4 regulatory subunit 3A	P4R3A_HUMAN	3	24642.3	20907.1	24650.5	23400	13723.7	10174.4	5959.13	9952.41	2.35119	0.00634702
O00232	26S proteasome non-ATPase regulatory subunit 12	PSMD12	O00232	O00232;A0A0S2Z489	PSMD12	26S proteasome non-ATPase regulatory subunit 12	PSD12_HUMAN	5	33787.2	18280.6	22911	24992.9	13242.6	10499.3	8154.13	10632	2.35073	0.0408937
O43795	Unconventional myosin-Ib	MYO1B	O43795	O43795;B0I1S9;E7EQD9;E9PDF6;Q05CR5	MYO1B	Unconventional myosin-Ib	MYO1B_HUMAN	2	17555.3	28845.9	29078.4	25159.9	15363.5	11729.3	5047.75	10713.5	2.34842	0.0409609
P06899	Histone H2B type 3-B	H2BC26	Q8N257	P06899;P23527;P33778;Q16778;Q6DN03;Q6DRA6;Q8N257;A0A024RCJ2	H2BC26	Histone H2B type 3-B	H2B3B_HUMAN	3	15081.3	22753.8	13533.5	17122.9	8556.96	7997.74	5345.1	7299.93	2.34562	0.031232
P82664	28S ribosomal protein S10, mitochondrial	MRPS10	P82664	P82664;A0A024RD03;B4DP77	MRPS10	28S ribosomal protein S10, mitochondrial	RT10_HUMAN	3	32853.7	22998.7	28883.2	28245.2	17057.6	10445.8	9155.85	12219.8	2.31144	0.0131062
P55060	Exportin-2	CSE1L	P55060	P55060;A0A384NKW7;B4DM31;B4DPS6;B4DS32;B4DUC5	CSE1L	Exportin-2	XPO2_HUMAN	6	19457.7	20629.5	34103.5	24730.2	10621.8	9009.21	12474.3	10701.8	2.31085	0.0432438
Q9Y3D9	28S ribosomal protein S23, mitochondrial	MRPS23	Q9Y3D9	Q9Y3D9	MRPS23	28S ribosomal protein S23, mitochondrial	RT23_HUMAN	3	54857.9	42633.4	55274.4	50921.9	23589.8	22293.5	20435.2	22106.2	2.30352	0.00246101
Q96B26	Exosome complex component RRP43	EXOSC8	Q96B26	Q96B26;A0A8I5KRG4;A0A8I5KRX4;A0A8I5KVC8;A0A8I5QJI7;Q5JXM0	EXOSC8	Exosome complex component RRP43	EXOS8_HUMAN	3	51269.7	53964.4	48360.8	51198.3	31595.6	21541	13843.1	22326.6	2.29316	0.00585366
P82932	28S ribosomal protein S6, mitochondrial	MRPS6	P82932	P82932	MRPS6	28S ribosomal protein S6, mitochondrial	RT06_HUMAN	5	28933.6	23054	28724.6	26904.1	18403.4	8895.5	8028.38	11775.8	2.2847	0.0169795
P05023	Sodium/potassium-transporting ATPase subunit alpha-1	ATP1A1	P05023	P05023;B7Z3V1;Q5TC01;Q5TC02	ATP1A1	Sodium/potassium-transporting ATPase subunit alpha-1	AT1A1_HUMAN	3	29111.7	17343.1	32153.9	26202.9	14628.8	10024	9792.39	11481.7	2.28214	0.0370071
P04632	Calpain small subunit 1	CAPNS1	P04632	P04632;Q96L46;A0A075B7C0;A0A0C4DGQ5;K7EIV0;K7EKD8;K7ELJ7;U3KPR7;U3KQE2	CAPNS1	Calpain small subunit 1	CPNS1_HUMAN	2	13032.1	9570.57	8044.48	10215.7	3332.49	4545.78	5594.52	4490.93	2.27474	0.0238526
Q15269	Periodic tryptophan protein 2 homolog	PWP2	Q15269	Q15269;A0A0B4J2E5	PWP2	Periodic tryptophan protein 2 homolog	PWP2_HUMAN	7	13862.5	12909.4	14455.6	13742.5	7302.15	6358.6	4556.01	6072.25	2.26316	0.00114488
O00505	Importin subunit alpha-4	KPNA3	O00505	O00505;A0A024RDV7;Q53F09	KPNA3	Importin subunit alpha-4	IMA4_HUMAN	3	31629.2	19695.6	20908.9	24077.9	11737.3	7659.32	12658.2	10684.9	2.25344	0.0306837
Q01130	Serine/arginine-rich splicing factor 2	SRSF2	Q01130	Q01130;A0A024R8U5;J3KP15;J3QL05;B3KUY1;Q53FN0	SRSF2	Serine/arginine-rich splicing factor 2	SRSF2_HUMAN	1	115738	191831	105724	137764	61126.4	66441.2	56528.1	61365.2	2.24499	0.04908
Q14839	Chromodomain-helicase-DNA-binding protein 4	CHD4	Q14839	Q14839;A0A0C4DGG9;A0A2R8Y212;A0A2R8Y425;A0A2R8Y521;A0A2R8Y5J0;A0A2R8Y8C1;A0A2R8YFD8;A0A2R8YFK9;A0A2U3TZM0;F5GWX5;A0A2R8Y445;A0A2R8YD40;A0A2R8YDJ9;A0A2R8YER1;B3KY63;A0A2R8Y4X2;A0A2R8Y5M9;A0A2R8Y6G9;A0A2R8Y7I0;A0A2R8Y7M9;A0A2R8YDW2;A0A2R8YE38	CHD4	Chromodomain-helicase-DNA-binding protein 4	CHD4_HUMAN	2	12375.8	8443.21	8775.04	9864.68	4140.98	4657.13		4399.06	2.24246	0.0444249
Q8IWZ3	Ankyrin repeat and KH domain-containing protein 1	ANKHD1	Q8IWZ3	Q8IWZ3;Q8IWG5;A0A0A0MQZ8;H0Y472;H0Y4P6;H0Y785;H0Y7Y3;Q9H059;Q9H7X4	ANKHD1	Ankyrin repeat and KH domain-containing protein 1	ANKH1_HUMAN	5	44150.9	25591.8	30734.5	33492.4	18731.4	10343.9	15819.4	14964.9	2.23806	0.0376432
Q9NY27	Serine/threonine-protein phosphatase 4 regulatory subunit 2	PPP4R2	Q9NY27	Q9NY27;C9IZ04;H7C559	PPP4R2	Serine/threonine-protein phosphatase 4 regulatory subunit 2	PP4R2_HUMAN	3	9383.15	6007.5	8742.8	8044.48	5134.23	3565.93	2161.15	3620.44	2.22196	0.0302319
P68371	Tubulin beta-4B chain	TUBB4B	P68371	P68371;Q8IZ29;Q8N6N5;B3KML9;B4DNW1;Q8IWP6	TUBB4B	Tubulin beta-4B chain	TBB4B_HUMAN	1	55462	61861.4	38239.9	51854.4	30858.4	29299	10385.3	23514.2	2.20524	0.0424733
P19388	DNA-directed RNA polymerases I, II, and III subunit RPABC1	POLR2E	P19388	P19388;A0A087WVZ9;A0A087WWX0;A0A0A0MQR7;E5KT65;B4DJ89	POLR2E	DNA-directed RNA polymerases I, II, and III subunit RPABC1	RPAB1_HUMAN	2	11625.9	13994.4	13288.1	12969.5	6518.03	5298.31	5849.32	5888.55	2.20249	0.00083918
Q9NU22	Midasin	MDN1	Q9NU22	Q9NU22;Q6AI22	MDN1	Midasin	MDN1_HUMAN	16	23072.4	17125.3	21679.1	20625.6	9652	11334.7	7153.08	9379.93	2.19891	0.00657466
Q92769	Histone deacetylase 2	HDAC2	Q92769	Q92769;B3KUJ5	HDAC2	Histone deacetylase 2	HDAC2_HUMAN	3	54851.8	46562.7	38151.8	46522.1	30938.9	20130	12799.1	21289.3	2.18523	0.0241575
P62081	40S ribosomal protein S7	RPS7	P62081	P62081;A0A2R8Y623	RPS7	40S ribosomal protein S7	RS7_HUMAN	1	161658	139617	190992	164089	110541	71605.1	43727.4	75291.2	2.17939	0.0220664
O43264	Centromere/kinetochore protein zw10 homolog	ZW10	O43264	O43264;B2R7C2;B4E1J7	ZW10	Centromere/kinetochore protein zw10 homolog	ZW10_HUMAN	3	5610.45	4206.26	5675.37	5164.03	2745.58	2014.12		2379.85	2.1699	0.0259493
P22314	Ubiquitin-like modifier-activating enzyme 1	UBA1	P22314	P22314;A0A024R1A3	UBA1	Ubiquitin-like modifier-activating enzyme 1	UBA1_HUMAN	1	4280.76	4675.54	5943.95	4966.75		2566.01	2013.3	2289.66	2.16921	0.0291598
Q9Y265	RuvB-like 1	RUVBL1	Q9Y265	Q9Y265;A0A384MTR5;B5BUB1;H7C4G5	RUVBL1	RuvB-like 1	RUVB1_HUMAN	4	40117.1	36022.6	30839.9	35659.9	21766.7	18952.8	9160.76	16626.8	2.14473	0.0151428
P05141	ADP/ATP translocase 2	SLC25A5	P05141	P05141;P12235;P12236;Q9H0C2;A0A0S2Z3H3;Q6I9V5;Q6NVC0;A0A0S2Z359;A8K787;Q59EI9;Q59EP7;V9GYG0	SLC25A5	ADP/ATP translocase 2	ADT2_HUMAN	1	276947	232215	346746	285303	206604	126562	66263.8	133143	2.14282	0.0443442
Q9Y2R9	28S ribosomal protein S7, mitochondrial	MRPS7	Q9Y2R9	Q9Y2R9;A0A024R8L0;J3KSI8;J3QKW2;J3QLS3;J3QQS1	MRPS7	28S ribosomal protein S7, mitochondrial	RT07_HUMAN	6	62868.9	37363.2	46276	48836	26070.6	25955.9	16353.7	22793.4	2.14255	0.0328905
Q9P1L5	HCG1782999	hCG_1782999	Q9P1L5	Q9P1L5	hCG_1782999	HCG1782999	Q9P1L5_HUMAN	1	31667.5	27764	28454.6	29295.4	16856.8	15205.6	8970.02	13677.5	2.14187	0.00435375
P10809	60 kDa heat shock protein, mitochondrial	HSPD1	P10809	P10809;A0A024R3X4;A0A7I2V2X6;A0A7I2V599;A0A7I2YQK6;B3GQS7;B7Z4F6;B7Z597;B7Z5E7	HSPD1	60 kDa heat shock protein, mitochondrial	CH60_HUMAN	10	133905	103074	109578	115519	81827.8	44987.5	35525.8	54113.7	2.13475	0.0223295
P46821	Microtubule-associated protein 1B	MAP1B	P46821	P46821;A0A024RAM4;A2BDK6;Q5H9P1	MAP1B	Microtubule-associated protein 1B	MAP1B_HUMAN	12	12876.4	13746.7	15464.8	14029.3	9312.15	7904.51	2527.16	6581.27	2.1317	0.0277559
Q9NTJ3	Structural maintenance of chromosomes protein 4	SMC4	Q9NTJ3	Q9NTJ3;E9PD53;B3KVJ5;B3KXX5	SMC4	Structural maintenance of chromosomes protein 4	SMC4_HUMAN	15	19019.1	15582.3	15878.4	16826.6	12380.8	7916.12	3459.96	7918.96	2.12485	0.0334991
Q9NPD3	Exosome complex component RRP41	EXOSC4	Q9NPD3	Q9NPD3;E9PI41	EXOSC4	Exosome complex component RRP41	EXOS4_HUMAN	5	38685.7	56758.4	44530.4	46658.2	24340.1	26651.8	15308	22100	2.11123	0.0180372
P40937	Replication factor C subunit 5	RFC5	P40937	P40937;A8K3S0;C9JH72;F5H0U6;F5H304;Q59GW7;Q6LES9	RFC5	Replication factor C subunit 5	RFC5_HUMAN	3	83793.5	100955	92081.3	92276.6	70420.4	45075.2	16410.4	43968.7	2.09869	0.041921
Q9Y3B7	39S ribosomal protein L11, mitochondrial	MRPL11	Q9Y3B7	Q9Y3B7;Q53G19	MRPL11	39S ribosomal protein L11, mitochondrial	RM11_HUMAN	5	19275.5	28644.5	33711.2	27210.4	15802.5	12573.7	10528.8	12968.3	2.09822	0.0339893
P12235	ADP/ATP translocase 1	SLC25A4	P12235	P12235;A0A0S2Z3H3;A0A0S2Z359;A8K787;Q59EP7;V9GYG0	SLC25A4	ADP/ATP translocase 1	ADT1_HUMAN	2	43376.7	38489.6	56348.2	46071.5	31416.5	21745.2	12804.2	21988.6	2.09524	0.033466
P62263	40S ribosomal protein S14	RPS14	P62263	P62263;A0A2R8Y811;E5RH77	RPS14	40S ribosomal protein S14	RS14_HUMAN	6	664931	581438	655754	634041	490633	246508	170762	302634	2.09507	0.0296004
P04843	Dolichyl-diphosphooligosaccharide--protein glycosyltransferase subunit 1	RPN1	P04843	P04843;F8WF32;Q53EP4;Q6IBR0;Q96HX3	RPN1	Dolichyl-diphosphooligosaccharide--protein glycosyltransferase subunit 1	RPN1_HUMAN	2	25627.8	17446.2	25623.8	22899.3	12582.7	9253.31	10959.5	10931.8	2.09473	0.0143819
Q9BUF5	Tubulin beta-6 chain	TUBB6	Q9BUF5	Q13509;Q9BUF5;A0A0B4J269;K7ESM5;Q9BV28;B2RBD5;B3KS31;B4DP54;B4E386;Q2NKY5;Q3ZCR3;Q53G92	TUBB6	Tubulin beta-6 chain	TBB6_HUMAN	1	9959.7	7802.03	9376.79	9046.17	4305.78	4893.5	3821.75	4340.34	2.08421	0.00276002
Q8N567	Zinc finger CCHC domain-containing protein 9	ZCCHC9	Q8N567	Q8N567;A0A024RAL5	ZCCHC9	Zinc finger CCHC domain-containing protein 9	ZCHC9_HUMAN	2		9064.31	8462.82	8763.57	2896.02	5895.93	3861.29	4217.75	2.07778	0.0297637
Q9BZI7	Regulator of nonsense transcripts 3B	UPF3B	Q9BZI7	Q9BZI7;A0A6H0C8C5;B3KSJ3;Q0VAK7	UPF3B	Regulator of nonsense transcripts 3B	REN3B_HUMAN	2	13860.9	20577.7	17090.6	17176.4	9917.76	6633.42		8275.59	2.07555	0.04957
Q8WXI9	Transcriptional repressor p66-beta	GATAD2B	Q8WXI9	Q8WXI9;A0A0U1RR30;A0A0U1RRM1;B3KSZ4	GATAD2B	Transcriptional repressor p66-beta	P66B_HUMAN	1	6081.31	5877.64	5858.41	5939.12	3703.11	2023.89		2863.5	2.07408	0.0166139
Q00839	Heterogeneous nuclear ribonucleoprotein U	HNRNPU	Q00839	Q00839;A0A1W2PP34;A0A1W2PP35;A0A1W2PPH7;A0A1W2PPL4;A0A1W2PPS1;A0A1W2PQ74;A0A1W2PQD4;A0A1W2PQL0;A0A1W2PRZ7;A0A1X7SBS1;B3KX72;B4DLR3;Q5RI18;Q7Z4Q5;Q96BA7	HNRNPU	Heterogeneous nuclear ribonucleoprotein U	HNRPU_HUMAN	18	493234	800653	847602	713830	304805	409186	324941	346311	2.06124	0.0335907
P62851	40S ribosomal protein S25	RPS25	P62851	P62851	RPS25	40S ribosomal protein S25	RS25_HUMAN	9	552746	505954	554756	537819	446847	199901	140526	262425	2.04942	0.0443513
Q9P015	39S ribosomal protein L15, mitochondrial	MRPL15	Q9P015	Q9P015;B2R739;E5RIZ4	MRPL15	39S ribosomal protein L15, mitochondrial	RM15_HUMAN	2	24003.4	15951.3	15192.5	18382.4	10773.2	10539.3	5690.47	9000.99	2.04226	0.0455079
Q9UGN5	Poly [ADP-ribose] polymerase 2	PARP2	Q9UGN5	Q9UGN5;A8K214;B4DV82;G3V167	PARP2	Poly [ADP-ribose] polymerase 2	PARP2_HUMAN	3	5774.93	5458.39	6518.56	5917.29	4185.5	3009.04	1532.16	2908.9	2.0342	0.022216
B2R7W4	cDNA, FLJ93632, highly similar to Homo sapiens heterogeneous nuclear ribonucleoprotein R (HNRPR), mRNA		B2R7W4	B2R7W4		cDNA, FLJ93632, highly similar to Homo sapiens heterogeneous nuclear ribonucleoprotein R (HNRPR), mRNA	B2R7W4_HUMAN	1		20600.9	24171.2	22386		10970.2	11070.2	11020.2	2.03137	0.0238098
P52701	DNA mismatch repair protein Msh6	MSH6	P52701	P52701;A0A494C0M1;A0A8V8TQJ0;A0A8V8TQW9;Q1L838	MSH6	DNA mismatch repair protein Msh6	MSH6_HUMAN	8	12985.9	9076.47	11265.7	11109.4	4894.62	6106.63		5500.62	2.01965	0.0350258
Q9BSJ2	Gamma-tubulin complex component 2	TUBGCP2	Q9BSJ2	Q9BSJ2;A0A804HI27;A0A804HJ08;A0A804HJH7;A0A804HJQ4;A0A804HJS9;A0A804HK74;A0A804HL95;B3KRS1;B3KTU7;B4DS45;F2Z2B9;Q53EQ3	TUBGCP2	Gamma-tubulin complex component 2	GCP2_HUMAN	3	12016.7	11728.4	12212.6	11985.9	8660.18	6737.62	2559.23	5985.68	2.00243	0.0293313
Q9Y6V7	Probable ATP-dependent RNA helicase DDX49	DDX49	Q9Y6V7	Q9Y6V7;A8K7A1	DDX49	Probable ATP-dependent RNA helicase DDX49	DDX49_HUMAN	3	21674.5	23198.2	21370.4	22081	11787.4	10136.2	11362.1	11095.2	1.99014	0.000127374
Q14244	Ensconsin	MAP7	Q14244	Q14244;A0A087WZ40;B2R704;B7Z3E1;B7Z3Y3;B7ZB64	MAP7	Ensconsin	MAP7_HUMAN	7	68357.1	73892.2	61012.2	67753.8	36134.5	32210.3		34172.4	1.98271	0.00686452
Q12906	Interleukin enhancer-binding factor 3	ILF3	Q12906	Q12906;Q96SI9;A0A024R7C7;A0A0S2Z5K8;V9HWK4;A8K590;B4DDF3;B4DFG4;F4ZW64;F4ZW65;F4ZW66	ILF3	Interleukin enhancer-binding factor 3	ILF3_HUMAN	8	328703	568594	562612	486636	263432	275186	197878	245499	1.98224	0.0432201
A0A1W2PQD4	Heterogeneous nuclear ribonucleoprotein U (Fragment)	HNRNPU	A0A1W2PQD4	A0A1W2PQD4	HNRNPU	Heterogeneous nuclear ribonucleoprotein U (Fragment)	A0A1W2PQD4_HUMAN	1	17393.4	23543.1	26255.8	22397.4	7643.52	15518.3	10802.3	11321.4	1.97833	0.0334377
Q5T9A4	ATPase family AAA domain-containing protein 3B	ATAD3B	Q5T9A4	Q5T9A4;A0A5K1VW56;Q5T2N8;J3QSF3;Q9H834	ATAD3B	ATPase family AAA domain-containing protein 3B	ATD3B_HUMAN	3	22262.2	27866.1	23856.5	24661.6	17897.2	13092.8	6653.87	12548	1.96539	0.0296343
Q9UNX4	WD repeat-containing protein 3	WDR3	Q9UNX4	Q9UNX4;Q5TDG3;Q6PDA5	WDR3	WD repeat-containing protein 3	WDR3_HUMAN	1	15340.7	16530.7	13124.4	14998.6	8383.52	10677.4	4158.81	7739.91	1.93783	0.0280567
Q9BZE1	39S ribosomal protein L37, mitochondrial	MRPL37	Q9BZE1	Q9BZE1;S4R369	MRPL37	39S ribosomal protein L37, mitochondrial	RM37_HUMAN	6	32960.1	20057.8	27358.7	26792.2	13582.2	16564.4	11483.1	13876.6	1.93075	0.0323951
Q13885	Tubulin beta-2A chain	TUBB2A	Q13885	Q13885;Q9BVA1;A0A024QZU2;A0A384MEE3;Q9UGA2;B2R6L0;B7Z4N1;O43209	TUBB2A	Tubulin beta-2A chain	TBB2A_HUMAN	1	30051	22650.8	21853	24851.6	18319.1	12756.4	7714.17	12929.9	1.92203	0.0414395
P10155	RNA-binding protein RO60	RO60	P10155	P10155;A0A024R983;B3KN94	RO60	RNA-binding protein RO60	RO60_HUMAN	2	7651.68	8024.03	6650.11	7441.94	3787.62	4496.39	3469.08	3917.7	1.89957	0.0023069
P04908	Histone H2A type 1-B/E	H2AC12	P04908;P0C0S8;P20671;Q16777;Q6FI13;Q7L7L0;Q93077;Q96KK5;Q99878;Q9BTM1	P04908;P0C0S8;P20671;Q16777;Q6FI13;Q7L7L0;Q93077;Q96KK5;Q99878;Q9BTM1;A0A024R017;A0A024RAS2;A0A0U1RR32;A0A0U1RRH7;A3KPC7;A4FTV9;B2R5B3;B4E0B3;H0YFX9;Q08AJ9	H2AC12;H2AC14;H2AC17;H2AC19;H2AC20;H2AC25;H2AC6;H2AC7;H2AC8;H2AJ	Histone H2A type 1-B/E	H2A1B_HUMAN;H2A1C_HUMAN;H2A1D_HUMAN;H2A1H_HUMAN;H2A1J_HUMAN;H2A1_HUMAN;H2A2A_HUMAN;H2A2C_HUMAN;H2A3_HUMAN;H2AJ_HUMAN	2	378332	479221	464762	440772	304352	187884	204152	232129	1.89882	0.0123167
P78345	Ribonuclease P protein subunit p38	RPP38	P78345	P78345	RPP38	Ribonuclease P protein subunit p38	RPP38_HUMAN	3	7284.94	7408.14	8012.87	7568.65	4017.31	3976.98		3997.14	1.89351	0.00116241
P43307	Translocon-associated protein subunit alpha	SSR1	P43307	P43307;A0A3B3IRT8;C9IZQ1;E9PAL7;B2R6N9;C9J3L8;C9J5W0	SSR1	Translocon-associated protein subunit alpha	SSRA_HUMAN	3	17644.4	19107.3	22035.7	19595.8	12484.3	11161.7	7600.29	10415.4	1.88142	0.00921664
P42704	Leucine-rich PPR motif-containing protein, mitochondrial	LRPPRC	P42704	P42704;E5KNY5;A0A0C4DG06;A0A804HHY9;A0A804HI14;A0A804HI40;A0A804HIG4;A0A804HIN4;A0A804HIQ7;A0A804HIV5;A0A804HJH8;A0A804HJZ1;A0A804HK02;A0A804HK30;A0A804HKI2;A0A804HKJ0;A0A804HKR3;A0A804HKR5;A0A804HKX0;A0A804HL40;A0A804HLG8;B4DSR0;B8ZZ38;C9JCA9	LRPPRC	Leucine-rich PPR motif-containing protein, mitochondrial	LPPRC_HUMAN	7	15161.3	12288.7	16664.4	14704.8	7976.89	9127.55	6358.99	7821.14	1.88013	0.0104462
P22061	Protein-L-isoaspartate(D-aspartate) O-methyltransferase	PCMT1	P22061	P22061;A0A0A0MRJ6;A0A384MDK7;A0A3F2YNX8;B7Z972;F6S8N6	PCMT1	Protein-L-isoaspartate(D-aspartate) O-methyltransferase	PIMT_HUMAN	2	17854.1	16624	12405.6	15627.9	12038.3	7015.8	6102.27	8385.46	1.86369	0.0429915
Q15365	Poly(rC)-binding protein 1	PCBP1	Q15365	Q15365;Q53SS8	PCBP1	Poly(rC)-binding protein 1	PCBP1_HUMAN	7	38063.7	30693.1	31200.1	33319	22083.8	16876.1	15041.2	18000.4	1.85102	0.00852035
Q14241	Elongin-A	ELOA	Q14241	Q14241;A0A024RAC6	ELOA	Elongin-A	ELOA1_HUMAN	11	31340.4	23449.8	23994	26261.4	12800.8	15610.2		14205.5	1.84868	0.0395688
Q09161	Nuclear cap-binding protein subunit 1	NCBP1	Q09161	Q09161;A0A024R179	NCBP1	Nuclear cap-binding protein subunit 1	NCBP1_HUMAN	15	56162.7	73419.1	83004	70861.9	49556.9	41590.7	24924	38690.5	1.83151	0.0396034
Q9UM00	Calcium load-activated calcium channel	TMCO1	Q9UM00	Q9UM00;B7Z591;J3KS45;J3QQY2	TMCO1	Calcium load-activated calcium channel	TMCO1_HUMAN	1	9540.2	10158.3	10891.5	10196.7	4407.2	6864.51		5635.85	1.80925	0.0222643
Q659C4	La-related protein 1B	LARP1B	Q659C4	Q659C4;A0A3B3ISF0;A0A3B3ISF8;A0A3B3IT29;D6R9W6;G3V0E9;H0Y9K3	LARP1B	La-related protein 1B	LAR1B_HUMAN	1	11654.8	11024.7	15649.9	12776.5	8097.73	8549.04	5268.19	7304.99	1.74901	0.0368537
O60814	Histone H2B type 1-K	H2BC10	O60814;P57053;P58876;P62807;Q5QNW6;Q93079;Q99877;Q99879;Q99880	O60814;P06899;P23527;P33778;P57053;P58876;P62807;Q16778;Q5QNW6;Q8N257;Q93079;Q96A08;Q99877;Q99879;Q99880;B2R4S9;Q0D2M2;U3KQK0;A0A024QZZ7;A0A024RCJ2;A0A024RCJ9;A0A024RCL8;A8K9J7;B4DR52;I6L9F7	H2BC10;H2BC12;H2BC12L;H2BC13;H2BC14;H2BC15;H2BC18;H2BC5;H2BC9	Histone H2B type 1-K	H2B1C_HUMAN;H2B1D_HUMAN;H2B1H_HUMAN;H2B1K_HUMAN;H2B1L_HUMAN;H2B1M_HUMAN;H2B1N_HUMAN;H2B2F_HUMAN;H2BFS_HUMAN	2	484666	644882	662280	597276	319691	334799	374231	342907	1.7418	0.012403
P13010	X-ray repair cross-complementing protein 5	XRCC5	P13010	P13010;Q53T09	XRCC5	X-ray repair cross-complementing protein 5	XRCC5_HUMAN	24	97147.3	106055	122236	108479	61852.3	75825	50464.1	62713.8	1.72975	0.0116025
P57740	Nuclear pore complex protein Nup107	NUP107	P57740	P57740;B3KMK0	NUP107	Nuclear pore complex protein Nup107	NU107_HUMAN	6	7215.28	6288.49	5898.18	6467.32	2892.76		4676.7	3784.73	1.70879	0.0487741
P12956	X-ray repair cross-complementing protein 6	XRCC6	P12956	P12956;A0A024R1N4;B1AHC9;B2RDN9;B4DE32;B4E356	XRCC6	X-ray repair cross-complementing protein 6	XRCC6_HUMAN	12	114424	115355	154008	127929	74556	99316.9	51823.3	75232.1	1.70046	0.049595
O00483	Cytochrome c oxidase subunit NDUFA4	NDUFA4	O00483	O00483;A0A024R9Z0	NDUFA4	Cytochrome c oxidase subunit NDUFA4	NDUA4_HUMAN	3	25446.1	28057.4	24493.4	25999	16985.1	13472.9	16063	15507	1.6766	0.00218046
P33993	DNA replication licensing factor MCM7	MCM7	P33993	P33993;A0A0S2Z4A5;B2RBA6;B3KUD7;B4DDF5;C6EMX8;Q9H4N9	MCM7	DNA replication licensing factor MCM7	MCM7_HUMAN	6	12249.3	13682.2	11330.2	12420.6	9177.16	6397.51		7787.34	1.59497	0.0423661
P30048	Thioredoxin-dependent peroxide reductase, mitochondrial	PRDX3	P30048	P30048;A0A384MTR2;Q53HC2	PRDX3	Thioredoxin-dependent peroxide reductase, mitochondrial	PRDX3_HUMAN	4	6798.12	5953.06	7083.45	6611.54	4895.02	3967.9	3628.08	4163.67	1.58791	0.00855823
P32121	Beta-arrestin-2	ARRB2	P32121	P32121;A8K4I6;I3L412;K7ENA6;Q59EM5	ARRB2	Beta-arrestin-2	ARRB2_HUMAN	1	6570.14	6434.62	5998.28	6334.35	3622.72	4721.17		4171.94	1.51832	0.0188663
P06493	Cyclin-dependent kinase 1	CDK1	P06493	P06493;A0A024QZJ8;A0A024QZP7;E5RIU6;I6L9I5;Q5H9N4	CDK1	Cyclin-dependent kinase 1	CDK1_HUMAN	1	4315.64	4894.18	3252.59	4154.14	6003.36	6591.5		6297.43	0.659656	0.047259
P0CG47	Ubiquitin-40S ribosomal protein S27a	RPS27A	P62979	P0CG47;P0CG48;P62979;P62987;A0A2R8Y422;Q3MIH3;A0A248RGE3;B2RDW1;M0R1M6;M0R2S1;Q5RKT7;Q5U5U6;Q8WYN9;A8K674;B4DV12;F5GXK7;F5GYU3;F5H265;F5H2Z3;F5H388;F5H6Q2;F5H747;J3QKN0;J3QS39;J3QTR3;L8B196;L8B4I8;L8B4J3;L8B4M0;L8B4R0;L8B4Z6;M0R1V7;Q49A90;Q59EM9;Q5PY61;Q5UGI3;Q66K58;Q96C32;Q96H31;Q96MH4;Q9UFQ0	RPS27A	Ubiquitin-40S ribosomal protein S27a	RS27A_HUMAN	1	3054130	3129640	4091190	3.42499e+06	4402490	5546430	5757320	5.23541e+06	0.654196	0.0280399
A0A5C2GAH8	IGH c293_heavy__IGHV1-18_IGHD4-17_IGHJ4 (Fragment)		A0A5C2GAH8;A0A5C2GE64;A0A5C2GE70;A0A5C2GKS1;A0A5C2GLS4;A0A5C2GSB1;A0A7S5C3L3;A0A7S5ETU7;A0A7S5EUY5;A0A7S5EV50;A0A7S5EVE0	A0A5C2GAH8;A0A5C2GE64;A0A5C2GE70;A0A5C2GKS1;A0A5C2GLS4;A0A5C2GSB1;A0A7S5C3L3;A0A7S5ETU7;A0A7S5EUY5;A0A7S5EV50;A0A7S5EVE0		IGH c293_heavy__IGHV1-18_IGHD4-17_IGHJ4 (Fragment)	A0A5C2GAH8_HUMAN;A0A5C2GE64_HUMAN;A0A5C2GE70_HUMAN;A0A5C2GKS1_HUMAN;A0A5C2GLS4_HUMAN;A0A5C2GSB1_HUMAN;A0A7S5C3L3_HUMAN;A0A7S5ETU7_HUMAN;A0A7S5EUY5_HUMAN;A0A7S5EV50_HUMAN;A0A7S5EVE0_HUMAN	2	67419.3	103596	97584.2	89533.2	128847	159894	129280	139340	0.64255	0.0305638
Q9UPS8	Ankyrin repeat domain-containing protein 26	ANKRD26	Q9UPS8	Q9UPS8;A0A6Q8PG48;A0A6Q8PGX8;A1L497;E7ESJ3;H0Y4T9	ANKRD26	Ankyrin repeat domain-containing protein 26	ANR26_HUMAN	1	5870.97	4915	8019.61	6268.53	9283.95	8942.26	11348.6	9858.27	0.635865	0.0389505
Q15435	Protein phosphatase 1 regulatory subunit 7	PPP1R7	Q15435	Q15435;H7C118;A0A140VK83;C9J177;C9JD73;C9JRC4	PPP1R7	Protein phosphatase 1 regulatory subunit 7	PP1R7_HUMAN	1	7104	10774.4	9363.13	9080.51	13833.4	13372.9	15788.6	14331.6	0.633599	0.0156278
A0A0U1RR07	Synaptotagmin-like protein 2	SYTL2	A0A0U1RR07;A0A0U1RRJ3;A0A8J9FM55	A0A0U1RR07;A0A0U1RRJ3;A0A8J9FM55;Q6ZSE3	SYTL2	Synaptotagmin-like protein 2	A0A0U1RR07_HUMAN;A0A0U1RRJ3_HUMAN;A0A8J9FM55_HUMAN	1	10397.3	15810.2	15900.5	14036	21272.5	25766.5	20568.3	22535.8	0.622832	0.025324
Q9HD67	Unconventional myosin-X	MYO10	Q9HD67	Q9HD67;A0A0A0MQX1;D6RGD1;Q69YP8	MYO10	Unconventional myosin-X	MYO10_HUMAN	1	31285.2	22023	29526.3	27611.5	41117.9	47524	45364.5	44668.8	0.618138	0.00745452
O14556	Glyceraldehyde-3-phosphate dehydrogenase, testis-specific	GAPDHS	O14556	O14556;A0A0K0K1K1	GAPDHS	Glyceraldehyde-3-phosphate dehydrogenase, testis-specific	G3PT_HUMAN	1	35078.5	39017	54527.9	42874.5	63762.4	71822.5	74826.5	70137.1	0.611295	0.0159578
Q86TU7	Actin-histidine N-methyltransferase	SETD3	Q86TU7	Q86TU7;A0A024R6K3;Q6NXR6	SETD3	Actin-histidine N-methyltransferase	SETD3_HUMAN	1	15260.2	24315.5	23807.1	21127.6	34957.9	34435.2		34696.6	0.608925	0.0374594
Q14257	Reticulocalbin-2	RCN2	Q14257	Q14257;A8MXP8	RCN2	Reticulocalbin-2	RCN2_HUMAN	1	8453.75	10293.1	9151.3	9299.38	15905.8	14771.1		15338.5	0.606279	0.00501473
O15014	Zinc finger protein 609	ZNF609	O15014	O15014	ZNF609	Zinc finger protein 609	ZN609_HUMAN	1	39036.8	52007.1	79153.1	56732.3	86311.2	93870.5	103226	94469.2	0.600538	0.0419635
M0QXJ0	Zinc finger and SCAN domain-containing protein 18 (Fragment)	ZSCAN18	M0QXJ0	M0QXJ0	ZSCAN18	Zinc finger and SCAN domain-containing protein 18 (Fragment)	M0QXJ0_HUMAN	1	20944.9	41040.6	40497.3	34160.9	63439.4	51003.2	56317.7	56920.1	0.600156	0.0390363
B4DI43	cDNA FLJ60262, weakly similar to Zinc finger protein 81		B4DI43	B4DI43		cDNA FLJ60262, weakly similar to Zinc finger protein 81	B4DI43_HUMAN	1	95514.6	169616	177077	147403	220173	273340	244907	246140	0.598856	0.0308898
Q13061	Triadin	TRDN	Q13061	Q13061	TRDN	Triadin	TRDN_HUMAN	1	46699.9	80552.1	83230.7	70160.9	101016	133194	118131	117447	0.597384	0.0343427
P02652	Apolipoprotein A-II	APOA2	P02652	P02652;V9GYC1;V9GYE3;V9GYG9;V9GYM3;V9GYS1	APOA2	Apolipoprotein A-II	APOA2_HUMAN	2	23927.5	26820.3	44454.7	31734.2	47672.8	53874.1	58031.4	53192.8	0.596588	0.0388412
A6NMY6	Annexin A2	ANXA2	P07355	A6NMY6;P07355;A0A024R5Z7;A0A7I2V4P4;B4DNH8;H0YKS4;H0YKX9;H0YKZ7;H0YLV6;H0YM50;H0YMD0;H0YMM1;H0YMT9;H0YMU9;H0YMW4;H0YN42;H0YNB8;H0YNP5;V9HW65	ANXA2	Annexin A2	ANXA2_HUMAN	1	28055.8	18189.7	19775.2	22006.9	29206	37575.7	44400.2	37060.6	0.593808	0.0482258
A0A5C2G7Q3	IGL c2443_light_IGKV4-1_IGKJ4 (Fragment)		A0A5C2G7Q3;A0A5C2GC41;A0A5C2GLG6;A0A5C2GTV0	A0A5C2G7Q3;A0A5C2GC41;A0A5C2GLG6;A0A5C2GTV0;A0A5C2H2H5		IGL c2443_light_IGKV4-1_IGKJ4 (Fragment)	A0A5C2G7Q3_HUMAN;A0A5C2GC41_HUMAN;A0A5C2GLG6_HUMAN;A0A5C2GTV0_HUMAN	1	25233.2	22000	31264.7	26166	43416.3	44787.8	45104.3	44436.1	0.588844	0.00271465
P39019	40S ribosomal protein S19	RPS19	P39019	P39019;B0ZBD0;Q8WVX7;M0QYF7;M0R140;M0R2L9	RPS19	40S ribosomal protein S19	RS19_HUMAN	6	163521	133369	220500	172463	320700	280200	282156	294352	0.585908	0.0132664
P69905	Hemoglobin subunit alpha	HBA2	P69905	P69905;A0A1K0GXZ1;A0A2R8Y7C0;D1MGQ2;U6A216;A0A0K2BMD8;A0A1S5UZ39;A0A385HVY8;A0A385HVZ2;A0A385HW00;A0A385HW02;A0A385HW21;A0A385HW63;E1B2D1;E9M4D4;I1VZV6;Q4ZGM8;Q9BX83;U3PXP0;V9H1D9	HBA2	Hemoglobin subunit alpha	HBA_HUMAN	2	195670	285923	286476	256023	374745	435330	503980	438018	0.584503	0.0192464
Q8IWU9	Tryptophan 5-hydroxylase 2	TPH2	Q8IWU9	Q8IWU9;Q14CC5;B3VS30;Q8N1X9	TPH2	Tryptophan 5-hydroxylase 2	TPH2_HUMAN	1		11068	10769	10918.5	19281.7	18101.8		18691.8	0.584135	0.00607413
P07992	DNA excision repair protein ERCC-1	ERCC1	P07992	P07992;A0A024R0Q6;K7EP14;K7ER89;K7EJW9;K7ES46	ERCC1	DNA excision repair protein ERCC-1	ERCC1_HUMAN	1	18873.8	20875.3	16281.8	18677	30896.4	30672.4	34998	32188.9	0.580229	0.00221306
P35908	Keratin, type II cytoskeletal 2 epidermal	KRT2	P35908	P35908	KRT2	Keratin, type II cytoskeletal 2 epidermal	K22E_HUMAN	51	642192	966085	1159650	922642	1282070	1649280	1861510	1597620	0.577511	0.0408892
P23284	Peptidyl-prolyl cis-trans isomerase B	PPIB	P23284	P23284;A0A7P0T7U3;A0A7P0TB45;A0A7P0Z497;V9HWC6	PPIB	Peptidyl-prolyl cis-trans isomerase B	PPIB_HUMAN	1	29732.4	47922.4	64947.6	47534.1	70072.8	88341	92906.7	83773.5	0.567413	0.0424327
P04083	Annexin A1	ANXA1	P04083	P04083;Q5TZZ9;A0A4D5RA86;A0A4D5RAA2;A0A4D5RAA5;A0A4D5RAB7;A0A4D5RAG0;A0A4D5RAH8;A0A4D5RAJ5;A0A4D5RAU4;B4DL19;A0A4D5RAT3	ANXA1	Annexin A1	ANXA1_HUMAN	1	3282.3	5160.03	5760.08	4734.14	7190.11	8329.56	9546.47	8355.38	0.566597	0.0230468
P07339	Cathepsin D	CTSD	P07339	P07339;A0A1B0GV23;A0A1B0GVD5;A0A1B0GVP3;A0A1B0GW44;A0A1B0GWE8;C9JH19;V9HWI3;F8W787;H7C469;A0A0S2Z3L4	CTSD	Cathepsin D	CATD_HUMAN	1	37729.1	56493.6	69839.2	54687.3	78943.6	109280	101843	96688.9	0.565601	0.0322587
P49720	Proteasome subunit beta type-3	PSMB3	P49720	P49720;A0A087WUL2;A0A087WXQ8;A0A087WY10;A0A384NL22	PSMB3	Proteasome subunit beta type-3	PSB3_HUMAN	2	2161.7	3681.15	5136.07	3659.64	6840.9	6311.64	6356.11	6502.88	0.562772	0.0314218
C9JCJ9	Obg-like ATPase 1 (Fragment)	OLA1	C9JCJ9	C9JCJ9	OLA1	Obg-like ATPase 1 (Fragment)	C9JCJ9_HUMAN	4	17021.5	31636.7	42093.3	30250.5	54804.7	56938.1	52508.1	54750.3	0.552518	0.0294146
P01023	Alpha-2-macroglobulin	A2M	P01023	P01023	A2M	Alpha-2-macroglobulin	A2MG_HUMAN	32	22103.5	31504.3	51235.4	34947.7	55505.7	66644	68504.3	63551.3	0.549913	0.0394555
P20930	Filaggrin	FLG	P20930	P20930;I0B0K3;I0B0K4;I0B0K5;I0B0K6;I0B0K7;I0B0K8;Q05331;Q4JFL9	FLG	Filaggrin	FILA_HUMAN	1	14361.6	20933.2	22261	19185.3	33396.3	35455.5	36169.1	35007	0.548041	0.00358191
A0A024RDV3	Retinoblastoma-associated protein	RB1	P06400	A0A024RDV3;P06400;A0A3B3IS71;B4DRB3;Q59HH0;A0A2R8Y743;B4DTN0;Q6LE82;V9H020	RB1	Retinoblastoma-associated protein	RB_HUMAN	1	10399.7	17943.2	18445.1	15596	25237.7	32924.9	27558.7	28573.8	0.545815	0.0198839
P02647	Apolipoprotein A-I	APOA1	P02647	P02647;A0A024R3E3;F8W696	APOA1	Apolipoprotein A-I	APOA1_HUMAN	10	68632.3	80759	149980	99790.4	157122	203844	188047	183004	0.54529	0.044656
P02656	Apolipoprotein C-III	APOC3	P02656	P02656;A3KPE2;B0YIW2	APOC3	Apolipoprotein C-III	APOC3_HUMAN	2	11187.2	19760	12383.9	14443.7	26523.1	22500.5	31778.5	26934	0.536262	0.0301757
P01871	Immunoglobulin heavy constant mu	IGHM	P01871	P01871;P0DOX6	IGHM	Immunoglobulin heavy constant mu	IGHM_HUMAN	1	10680.7	17226.7	24150.4	17352.6	28956.7	30887.9	37253.9	32366.2	0.536134	0.0315256
P02790	Hemopexin	HPX	P02790	P02790	HPX	Hemopexin	HEMO_HUMAN	3	15358.8	21382.9	38183.8	24975.2	41653.3	44796.8	53439.5	46629.9	0.535605	0.0479336
P02042	Hemoglobin subunit beta	HBB	P68871	P02042;P68871;A0A3G9CLN8;A0A481SHK9;A0N071;C8C504;D9YZU5;Q9UK54;A0A650F0N3;B2M0Y1;B2M1S7;Q6VFQ5;Q6VFQ6	HBB	Hemoglobin subunit beta	HBB_HUMAN	2	122889	199240	214149	178759	284390	315761	401330	333827	0.535485	0.0260509
P02787	Serotransferrin	TF	P02787	P02787;Q06AH7;A0A0K0K1H8;B4E1B2;Q53H26;B4DHZ6;B4DI57	TF	Serotransferrin	TRFE_HUMAN	12	32165.3	45373.9	81494.4	53011.2	89543	107023	102192	99586	0.532316	0.040801
P31944	Caspase-14	CASP14	P31944	P31944;B2CIS9;A9UFC0	CASP14	Caspase-14	CASPE_HUMAN	10	41622.5	62480.2	71956.9	58686.5	93427.8	114441	125505	111125	0.528115	0.0156506
P98179	RNA-binding protein 3	RBM3	P98179	P98179;A0A024QYX3	RBM3	RNA-binding protein 3	RBM3_HUMAN	4	50008.9	87158.9	66017.1	67728.3	93825.6	149172	141866	128288	0.52794	0.0413385
P02675	Fibrinogen beta chain	FGB	P02675	P02675;V9HVY1;B4E1D3;D3DP13;D6REL8	FGB	Fibrinogen beta chain	FIBB_HUMAN	7	10651.3	18007	26951.4	18536.6	34787.4	33653	37072.7	35171	0.527041	0.0260101
P61978	Heterogeneous nuclear ribonucleoprotein K	HNRNPK	P61978	P61978;A0A024R228;B4DFF1;B4DUQ1;Q5EC54;Q5T6W2	HNRNPK	Heterogeneous nuclear ribonucleoprotein K	HNRPK_HUMAN	9	376837	250802	576788	401476	877832	742813	666952	762532	0.526503	0.0332155
P25311	Zinc-alpha-2-glycoprotein	AZGP1	P25311	P25311;A0A140VK00;A0JLQ0;C9JEV0	AZGP1	Zinc-alpha-2-glycoprotein	ZA2G_HUMAN	7	29248.6	46460.8	47096.7	40935.4	59048.5	86801.3	87408.9	77752.9	0.52648	0.0288955
Q8TE73	Dynein axonemal heavy chain 8	DNAH8	Q96JB1	Q8TE73;Q96JB1;A0A075B6F3;A0A7P0Z455;H0Y7V4	DNAH8	Dynein axonemal heavy chain 8	DYH8_HUMAN	1	127087	138209	243215	169504	286661	317043	371961	325222	0.521194	0.0251411
P62736	Actin, aortic smooth muscle	ACTA2	P62736;P63267	P62736;P63267;P68032;P68133;D2JYH4;A0A804HKV3;A6NL76;A8K3K1;B3KW67;B4DUI8;B7Z6I1;B7Z6P1;B8ZZJ2;C9JFL5;F6QUT6;F6UVQ4;F8WB63;Q13707;Q7Z7J6	ACTA2;ACTG2	Actin, aortic smooth muscle	ACTA_HUMAN;ACTH_HUMAN	2	47435.4	43795.4	56302.1	49177.6	78674.3	91788.4	113441	94634.6	0.519658	0.0135788
Q08554	Desmocollin-1	DSC1	Q08554	Q08554;Q9HB00	DSC1	Desmocollin-1	DSC1_HUMAN	16	16422.7	22989.9	27613.3	22342	35968.6	40375.6	54037	43460.4	0.514076	0.0290001
A2RUS2	DENN domain-containing protein 3	DENND3	A2RUS2	A2RUS2;E9PF32;H0YAY3	DENND3	DENN domain-containing protein 3	DEND3_HUMAN	1	19446.1	29551.9	43199	30732.3	51426.7	65005.5	63133.5	59855.2	0.513444	0.0227436
Q5JVS0	Intracellular hyaluronan-binding protein 4	HABP4	Q5JVS0	Q5JVS0	HABP4	Intracellular hyaluronan-binding protein 4	HABP4_HUMAN	6	21150.8	15314.2	32237.3	22900.8	51579.7	33962.9	48637.2	44726.6	0.512017	0.0414955
P02774	Vitamin D-binding protein	GC	P02774	P02774;D6RF35;V9HWI6;Q6LDC6	GC	Vitamin D-binding protein	VTDB_HUMAN	1	4225.1	5082.72	4874.53	4727.45	11374.7	7326.42	9127.46	9276.19	0.509633	0.0192137
Q8TDY2	RB1-inducible coiled-coil protein 1	RB1CC1	Q8TDY2	Q8TDY2	RB1CC1	RB1-inducible coiled-coil protein 1	RBCC1_HUMAN	2	185461	206040	293774	228425	391736	462843	496770	450450	0.507104	0.00809618
Q6STE5	SWI/SNF-related matrix-associated actin-dependent regulator of chromatin subfamily D member 2	SMARCD2	Q92925	Q6STE5;Q92925;Q96GM5;A0A090N8Z9;A0A024R102;A0A024R137;A8K9I5;B3KXL9;B7Z4U8;B7ZA58;B9EGA3;F8VRQ4;F8VZ70;J3KMX2;A0A8V8TLC9;A0A8V8TLF4;A0A8V8TLV3;B4DF50	SMARCD2	SWI/SNF-related matrix-associated actin-dependent regulator of chromatin subfamily D member 2	SMRD2_HUMAN	1	11005.1	12296.4	8540.38	10614	26187.6	16104.5	20552.5	20948.2	0.506676	0.0295497
Q9Y6A5	Transforming acidic coiled-coil-containing protein 3	TACC3	Q9Y6A5	Q9Y6A5;A0A087WUE2;A0A494BZT8;C9JA91;E7EMT0;Q8IX09;B4DYJ1;B4E355	TACC3	Transforming acidic coiled-coil-containing protein 3	TACC3_HUMAN	1	111841	238995	245870	198902	329854	407636	443394	393628	0.505305	0.0239676
A0A590UJA9	Transmembrane and ubiquitin-like domain-containing protein 1	TMUB1	A0A590UJA9	A0A590UJA9	TMUB1	Transmembrane and ubiquitin-like domain-containing protein 1	A0A590UJA9_HUMAN	1	56931.9	61622.8	101398	73317.6	134405	143135	162185	146575	0.500205	0.0109078
P05090	Apolipoprotein D	APOD	P05090	P05090;C9JF17	APOD	Apolipoprotein D	APOD_HUMAN	2	7093.82	6985.72	12569.7	8883.08	16260.1	16931.5	20162.1	17784.6	0.499483	0.0155761
P08697	Alpha-2-antiplasmin	SERPINF2	P08697	P08697;A0A0G2JPA8;C9JMH6;A0A0J9YY65	SERPINF2	Alpha-2-antiplasmin	A2AP_HUMAN	2	10341.3	17179.7	10635.8	12718.9	26952.7	21209.7	28825.5	25662.6	0.495621	0.0155188
O43920	NADH dehydrogenase [ubiquinone] iron-sulfur protein 5	NDUFS5	O43920	O43920;Q6IBA0	NDUFS5	NADH dehydrogenase [ubiquinone] iron-sulfur protein 5	NDUS5_HUMAN	6	22559	21250.6	29182.6	24330.7	50169.2	60665.4	37024.1	49286.2	0.493662	0.0264281
O75223	Gamma-glutamylcyclotransferase	GGCT	O75223	O75223;B8ZZK2;A0A090N7V5;H7BZK5;M0QZK8	GGCT	Gamma-glutamylcyclotransferase	GGCT_HUMAN	1	10877.6	14789.4	17431.5	14366.2	22519.8	28630.5	36331.4	29160.6	0.492657	0.0287697
Q15751	Probable E3 ubiquitin-protein ligase HERC1	HERC1	Q15751	Q15751;A0A024R5W0	HERC1	Probable E3 ubiquitin-protein ligase HERC1	HERC1_HUMAN	1	45131.9	51293	79798.4	58741.1	102137	125995	129694	119275	0.492483	0.0116183
P12273	Prolactin-inducible protein	PIP	P12273	P12273	PIP	Prolactin-inducible protein	PIP_HUMAN	9	22140.1	35612.9	45035.3	34262.8	63947.7	72968.5	72481.2	69799.1	0.490877	0.00807678
P01040	Cystatin-A	CSTA	P01040	P01040;C9J0E4	CSTA	Cystatin-A	CYTA_HUMAN	5	42601.3	63789	83492.8	63294.4	102671	130481	158804	130652	0.48445	0.0283168
P48594	Serpin B4	SERPINB4	P48594	P48594;C9JZ65;Q5K633;Q5K634;Q86W03;Q86W05	SERPINB4	Serpin B4	SPB4_HUMAN	1	5119.01	6019.1	6787.37	5975.16	11388.5	12256.9	13410.8	12352.1	0.483738	0.00109625
P37837	Transaldolase	TALDO1	P37837	P37837;A0A140VK56;B4DID5;F2Z393	TALDO1	Transaldolase	TALDO_HUMAN	1	28218.1	24864.2	45063.6	32715.3	54734.9	64735.4	83506.5	67658.9	0.483533	0.0291314
P23919	Thymidylate kinase	DTYMK	P23919	P23919;Q6FGU2;G5E9E9	DTYMK	Thymidylate kinase	KTHY_HUMAN	1	12600	11339.2	17701.7	13880.3	25450.1	27479.9	33289	28739.7	0.482967	0.00820548
Q96GM5	SWI/SNF-related matrix-associated actin-dependent regulator of chromatin subfamily D member 1	SMARCD1	Q96GM5	Q96GM5;A0A024R102;A0A024R137;A8K9I5;F8VRQ4;H0YHV1	SMARCD1	SWI/SNF-related matrix-associated actin-dependent regulator of chromatin subfamily D member 1	SMRD1_HUMAN	1	24010.3	22802	25031.9	23948.1	65073.3	47134.1	37163.7	49790.4	0.480978	0.034349
Q8IUR6	CREB3 regulatory factor	CREBRF	Q8IUR6	Q8IUR6;A8K6L2;B3KV47;B7Z4J3	CREBRF	CREB3 regulatory factor	CRERF_HUMAN	1	73424.4	112306	113701	99810.5	175394	182889	267861	208715	0.478215	0.0284282
Q13442	28 kDa heat- and acid-stable phosphoprotein	PDAP1	Q13442	Q13442	PDAP1	28 kDa heat- and acid-stable phosphoprotein	HAP28_HUMAN	3	5096.47		3029.54	4063.01	7691.36	9096.29	8732.81	8506.82	0.477617	0.0180781
Q9UBX7	Kallikrein-11	KLK11	Q9UBX7	Q9UBX7;A0A1R3UDR5;M0QYW4;M0R151	KLK11	Kallikrein-11	KLK11_HUMAN	1	235351	428000	377821	347057	852606	769974	558901	727160	0.477278	0.0221979
P06702	Protein S100-A9	S100A9	P06702	P06702;B2R4M6	S100A9	Protein S100-A9	S10A9_HUMAN	10	22474	30448.1	34251.8	29058	44461.9	61931.5	76741.2	61044.9	0.47601	0.0324748
A0A3B3ITJ4	Heterogeneous nuclear ribonucleoprotein L (Fragment)	HNRNPL	A0A3B3ITJ4	A0A3B3ITJ4	HNRNPL	Heterogeneous nuclear ribonucleoprotein L (Fragment)	A0A3B3ITJ4_HUMAN	1	6865.79	8934.52	9477.08	8425.8	19049.8	15129.5	18998.8	17726	0.475335	0.00363714
P17900	Ganglioside GM2 activator	GM2A	P17900	P17900;B4DQM5;E5RJD0;H0YBY3;Q14427	GM2A	Ganglioside GM2 activator	SAP3_HUMAN	2	14372.6	19898.2	21426.2	18565.7	31473.1	39713.3	47056.6	39414.3	0.471038	0.013892
B9A064	IGL@ protein	IGL@	Q6GMW4	B9A064;P0DOX8;A0A0B4J231;A0A5E4;Q5FWF9;Q6GMV7;Q6GMW4;Q6GMW6;Q6NS95;Q6P5S3;Q6PIK1;Q96E61;S6BAP8;S6C4Q9	IGL@	IGL@ protein	Q6GMW4_HUMAN	1	14613.6	13915.7	22015.1	16848.1	31880.6	36581.7	39011.1	35824.5	0.470297	0.00469086
P35030	Trypsin-3	PRSS3	P35030	P35030;A0A7P0MNE9;A1A508;Q7Z5F4;Q86W20;Q8N2U3	PRSS3	Trypsin-3	TRY3_HUMAN	2	227932	390973	473146	364017	661367	851569	838616	783851	0.464396	0.0113687
P18146	Early growth response protein 1	EGR1	P18146	P18146;Q546S1;A0A089VKS7	EGR1	Early growth response protein 1	EGR1_HUMAN	3	5325.15	7310.94	7461.93	6699.34	10934.1	18243.2	14128	14435.1	0.464101	0.0254179
P04746	Alpha-amylase 1B	AMY1A	P0DTE7;P0DTE8;P0DUB6	P04746;P0DTE7;P0DTE8;P0DUB6;P19961;A0A024QYW2;A0A804HHZ3;B7ZMD7;Q53F26;Q6NSB3	AMY1A;AMY1B;AMY1C	Alpha-amylase 1B	AMY1A_HUMAN;AMY1B_HUMAN;AMY1C_HUMAN	1	6239.16	5909.1	5098.97	5749.08	11003.8	12097.6	14112.4	12404.6	0.463463	0.00237516
P02749	Beta-2-glycoprotein 1	APOH	P02749	P02749;A0A384NKM6;B4DPN0;D9IWP9;J3KS17	APOH	Beta-2-glycoprotein 1	APOH_HUMAN	1	7723.74	7090.36	16253.3	10355.8	17353.9	21791	27908.8	22351.2	0.463321	0.0478163
Q9H6D7	HAUS augmin-like complex subunit 4	HAUS4	Q9H6D7	Q9H6D7;G3V2I5;G3V4X7;G3V541;G3V5A5;H0YIZ6;H0YJ09	HAUS4	HAUS augmin-like complex subunit 4	HAUS4_HUMAN	1	16008	13388.6	13110.2	14168.9	22416.4	33435.6	35980.5	30610.8	0.462873	0.0182049
P05109	Protein S100-A8	S100A8	P05109	P05109	S100A8	Protein S100-A8	S10A8_HUMAN	8	47534.1	67003	79456.2	64664.4	95581.9	149864	174684	140043	0.461746	0.0399883
A0A5C2GJP7	IG c399_light_IGKV2D-29_IGKJ3 (Fragment)		A0A5C2GJP7;A0A5C2GXW3	A0A5C2GJP7;A0A5C2GXW3		IG c399_light_IGKV2D-29_IGKJ3 (Fragment)	A0A5C2GJP7_HUMAN;A0A5C2GXW3_HUMAN	1	7946.75	6193.7	13395.4	9178.62	18495.9	16322.8	24898.4	19905.7	0.461105	0.0333004
Q9UI42	Carboxypeptidase A4	CPA4	Q9UI42	Q9UI42;A4D1M3;B7Z577;B7Z5J4	CPA4	Carboxypeptidase A4	CBPA4_HUMAN	4	8770.27	11850.2	11918.2	10846.2	14861	28335.4	27398.5	23531.6	0.460921	0.0468492
Q9BY43	Charged multivesicular body protein 4a	CHMP4A	Q9BY43	Q9BY43;E9PSI1;B7Z6C9;E9PQ80;E9PQI5;H0YI89	CHMP4A	Charged multivesicular body protein 4a	CHM4A_HUMAN	1	27307.6	26831.3	52603	35580.6	57123.3	88216.8	86459.5	77266.5	0.460492	0.0342234
P13473	Lysosome-associated membrane glycoprotein 2	LAMP2	P13473	P13473;B4E2S7;B7Z2R9	LAMP2	Lysosome-associated membrane glycoprotein 2	LAMP2_HUMAN	1	6120.74	6666.98	11310.2	8032.64	19743.4	15937.4	16728.5	17469.8	0.459802	0.00940236
A0A5C2G4A0	IGL c4128_light_IGLV1-40_IGLJ2 (Fragment)		A0A5C2G4A0	A0A5C2G4A0		IGL c4128_light_IGLV1-40_IGLJ2 (Fragment)	A0A5C2G4A0_HUMAN	1	6011.65	7628.71	16083.3	9907.89	18108.9	20579.5	26090	21592.8	0.458851	0.0405108
P98175	Uncharacterized protein DKFZp686E2459	DKFZp686E2459	Q7Z3D7	P98175;A0A0S2Z4W4;A0A0S2Z4X1;Q7Z3D7	DKFZp686E2459	Uncharacterized protein DKFZp686E2459	Q7Z3D7_HUMAN	15	116253	121595	246109	161319	411258	368416	276222	351965	0.458338	0.0306198
A0AV96	RNA-binding protein 47	RBM47	A0AV96	A0AV96;A0A024R9W3;B7ZLP7;D6R9D6;D6R9M7;D6RA49;D6RBP6;D6RBS9;D6RCT1;D6REZ6;D6RFL5	RBM47	RNA-binding protein 47	RBM47_HUMAN	1	3209.91	4606.22	4601.27	4139.13	7681.14	10500.2	8930.87	9037.4	0.458	0.00643309
P04114	Apolipoprotein B-100	APOB	P04114	P04114;A8MUN2;A8K479;C0JYY2;E1A689;Q7Z7Q0	APOB	Apolipoprotein B-100	APOB_HUMAN	2	3843.95	3981.47	5200.07	4341.83	9059.93	9333.26	10067.1	9486.76	0.457672	0.000609937
P31151	Protein S100-A7	S100A7	P31151	P31151;Q86SG5	S100A7	Protein S100-A7	S10A7_HUMAN	4	53015.1	74553.6	81787.2	69785.3	143435	156226	158174	152612	0.457274	0.00107372
Q96DA0	Zymogen granule protein 16 homolog B	ZG16B	Q96DA0	Q96DA0;C3PTT6;A0A0C4DGN4;A0A0U1RQF6;A0A0U1RQZ6;A0A0U1RRM3;G8H6I3;I3L1H9;I3L3X0	ZG16B	Zymogen granule protein 16 homolog B	ZG16B_HUMAN	1	11140.8	10864.8	13887.4	11964.3	20315.9	26410.7	33123.6	26616.7	0.449504	0.0185667
P06756	Integrin alpha-V	ITGAV	P06756	P06756;L7RXH0;A5YM53;A0A8V8TKF7;A0A8V8TKG0;A0A8V8TKT8;A0A8V8TKU8;A0A8V8TLN8;A0A8V8TLW4;A0A8V8TLW9	ITGAV	Integrin alpha-V	ITAV_HUMAN	1	9103.13	8754.59	5694.94	7850.89	18004.1	19361.8	15891.8	17752.6	0.44224	0.0025981
Q9NSB8	Homer protein homolog 2	HOMER2	Q9NSB8	Q9NSB8;A8K9Q7	HOMER2	Homer protein homolog 2	HOME2_HUMAN	1	18142.1	17785.9	12159.5	16029.2	38156.6	36178.4		37167.5	0.431268	0.00392433
Q9NW64	Pre-mRNA-splicing factor RBM22	RBM22	Q9NW64	Q9NW64	RBM22	Pre-mRNA-splicing factor RBM22	RBM22_HUMAN	2	6384.03	4925.48	5594.11	5634.54	14858.4	11375.9		13117.1	0.429555	0.0129951
Q99569	Plakophilin-4	PKP4	Q99569	Q99569;Q4W5T8	PKP4	Plakophilin-4	PKP4_HUMAN	1	2801.86	2862.31	4926.1	3530.09	8458.26	8013.52		8235.89	0.428623	0.0143102
A0A0D9SFB1	dynamin GTPase	DNM1	A0A0D9SFB1;H7C5U0	A0A0D9SFB1;B4DK06;B7ZAC0;H7C5U0	DNM1	dynamin GTPase	A0A0D9SFB1_HUMAN;H7C5U0_HUMAN	1	4292.12		7708.04	6000.08	11773.8	13559.4	16957.6	14096.9	0.42563	0.0406122
P17936	Insulin-like growth factor-binding protein 3	IGFBP3	P17936	P17936;A6XND0;B3KTQ0;B3KVF9;B4DN53;B4DP07;A6XNC9;A6XND1;B3KWK7	IGFBP3	Insulin-like growth factor-binding protein 3	IBP3_HUMAN	1	8587.36	16063.1	19502.2	14717.6	34220.4	31943.7	38133.2	34765.8	0.423335	0.00559132
P31939	Bifunctional purine biosynthesis protein ATIC	ATIC	P31939	P31939;V9HWH7;B4DP06;C9JLK0	ATIC	Bifunctional purine biosynthesis protein ATIC	PUR9_HUMAN	1	4651.32	6601.1	5004.61	5419.01	11832.2	11128.7	15575.6	12845.5	0.421861	0.00784312
Q6ZVX7	F-box only protein 50	NCCRP1	Q6ZVX7	Q6ZVX7	NCCRP1	F-box only protein 50	FBX50_HUMAN	4	4439.94	3730.81	2900.23	3690.33	7817.89	7143.8	11603	8854.9	0.416755	0.023931
P07205	Phosphoglycerate kinase 2	PGK2	P07205	P07205;A0A140VJR3;V9HW85	PGK2	Phosphoglycerate kinase 2	PGK2_HUMAN	1	16188.8	26894.3	16009.9	19697.7	37929.7	51086.2	52961.7	47325.9	0.416214	0.00966796
P46783	40S ribosomal protein S10	RPS10	P46783	P46783;A0A1W2PQS6;A0A2R8Y7H1;A0A2R8YFH6;F6U211;Q14489;Q59GE4;S4R435	RPS10	40S ribosomal protein S10	RS10_HUMAN	2	347365	294910	644326	428867	776046	1158770	1179220	1038012	0.413162	0.0232631
Q9Y570	Protein phosphatase methylesterase 1	PPME1	Q9Y570	Q9Y570;A0A140VK39	PPME1	Protein phosphatase methylesterase 1	PPME1_HUMAN	1	8002.42	4056.33	12780.7	8279.82	16772.8	16811.4	27146.2	20243.5	0.409012	0.04888
Q00722	1-phosphatidylinositol 4,5-bisphosphate phosphodiesterase beta-2	PLCB2	Q00722	Q00722;Q59F77	PLCB2	1-phosphatidylinositol 4,5-bisphosphate phosphodiesterase beta-2	PLCB2_HUMAN	1	7194.5	8174.23		7684.36		16498.4	21227.5	18863	0.407379	0.0436319
P51801	Chloride channel protein ClC-Kb	CLCNKB	P51801	P51801;A0A804HJB2;A8K8H0;A0A804HI21;A0A804HJU7;Q8WW53	CLCNKB	Chloride channel protein ClC-Kb	CLCKB_HUMAN	1	7421.74	8143.81	14480.3	10015.3	20919	21860	31659.9	24813	0.403631	0.0225975
Q5JSZ5	Protein PRRC2B	PRRC2B	Q5JSZ5	Q5JSZ5;A0A804HKL6;Q9BU62	PRRC2B	Protein PRRC2B	PRC2B_HUMAN	1	38207.5	15192.5	70689.3	41363.1	111894	125256	76581.2	104577	0.395527	0.0434193
A0A5C2GHY3	IG c850_light_IGKV3-20_IGKJ4 (Fragment)		A0A5C2GHY3;A0A5C2GIZ3	A0A5C2GHY3;A0A5C2GIZ3		IG c850_light_IGKV3-20_IGKJ4 (Fragment)	A0A5C2GHY3_HUMAN;A0A5C2GIZ3_HUMAN	1	8671.72		16798.2	12735		32207.4	32301.3	32254.3	0.394829	0.04071
Q96QU1	Protocadherin-15	PCDH15	Q96QU1	Q96QU1;A0A2R8Y6C0;A0A087WTR6;A0A087WZN4;A0A087WZN9;A0A087X1T6;A0A2R8YEV2;A2A3D8;A2A3E6;A2A3E7;A2A3E8;A9Z1W1;B7ZBT8;E7EM53;A0A087WX70	PCDH15	Protocadherin-15	PCD15_HUMAN	1	4077.28	3417.87	3013.2	3502.78		8327.3	9423.28	8875.29	0.394667	0.00255568
P49862	Kallikrein-7	KLK7	P49862	P49862;A0A024R4H6;A0A2H4GDB2;B4DHX9;B8K1J4;X2J289;X2J4X7	KLK7	Kallikrein-7	KLK7_HUMAN	1	11471.7	3619.94	12049.4	9047.01	19661.1	21792.9	27358	22937.3	0.394423	0.0174736
A0A7I2YQ88	Polyadenylate-binding protein	PABPC1	A0A7I2YQ88	A0A7I2YQ88	PABPC1	Polyadenylate-binding protein	A0A7I2YQ88_HUMAN	1	2305.6	1905.94		2105.77	6082.49	4715.86		5399.18	0.390017	0.0436898
Q8NHM4	Putative trypsin-6	PRSS3P2	Q8NHM4	P07477;P07478;Q8NHM4;A0A0J9YYC8;A6XMV8;A6XMV9;E7EQ64;H0Y8D1;Q3SY19;Q3SY20;Q45KI0;Q53ZX7;Q53ZX8;Q53ZX9;Q5NV56;Q6PK75;Q7Z5F3;Q86W17	PRSS3P2	Putative trypsin-6	TRY6_HUMAN	1	22308.2	19922.2	48003	30077.8	75460.1	75246	82441.1	77715.7	0.387023	0.00686055
Q8NEX9	Short-chain dehydrogenase/reductase family 9C member 7	SDR9C7	Q8NEX9	Q8NEX9	SDR9C7	Short-chain dehydrogenase/reductase family 9C member 7	DR9C7_HUMAN	1	2362.87		1299.14	1831.01	4406.63	4201.84	5600.05	4736.17	0.3866	0.0243239
Q9UKZ4	Teneurin-1	TENM1	Q9UKZ4	Q9UKZ4;B7ZMH4	TENM1	Teneurin-1	TEN1_HUMAN	1	13691.3	6674.92	27722.4	16029.5	47117.1	40026.1	39318.2	42153.8	0.380263	0.0172926
A0A140VJL9	Delta-aminolevulinic acid dehydratase	ALAD	P13716	A0A140VJL9;P13716;Q6ZMU0;A0A024R877;B7Z3I9	ALAD	Delta-aminolevulinic acid dehydratase	HEM2_HUMAN	1	1896.92	1804.04	1676.32	1792.43	3547.31	6846.24	3929	4774.18	0.375442	0.0460898
A0A141AZ64	MHC class I antigen (Fragment)	HLA-A	A0A141AZ64;E0WN84;Q5G0H2	A0A141AZ64;E0WN84;Q5G0H2	HLA-A	MHC class I antigen (Fragment)	A0A141AZ64_HUMAN;E0WN84_HUMAN;Q5G0H2_HUMAN	1	10403.1	8290.84	6858.76	8517.57	19781.9	17524	31742.3	23016.1	0.37007	0.0328846
Q9UPW6	DNA-binding protein SATB2	SATB2	Q9UPW6	Q9UPW6;A0A024R3U6;B3KPQ9;C9JR56;A0A8V8TPF3;Q59FT3	SATB2	DNA-binding protein SATB2	SATB2_HUMAN	1	29722.5	11044.4	47269.1	29345.3	93447.8	84204.9	63684.2	80445.6	0.364785	0.0201318
Q9HBE4	Interleukin-21	IL21	Q9HBE4	Q9HBE4;A0A224B028	IL21	Interleukin-21	IL21_HUMAN	1	11505.1	10582.2	13697.7	11928.3	28934.3	32597.2	39141.1	33557.5	0.355459	0.00228695
P01036	Cystatin-S	CST1	P01036;P01037	P01036;P01037	CST1;CST4	Cystatin-S	CYTN_HUMAN;CYTS_HUMAN	1	5818.13		6515.77	6166.95	19309.1	17696.2	15236	17413.8	0.354142	0.00540884
P30086	Phosphatidylethanolamine-binding protein 1	PEBP1	P30086	P30086;B4DRT4;D9IAI1	PEBP1	Phosphatidylethanolamine-binding protein 1	PEBP1_HUMAN	1	1563.55	3132.22	3823.72	2839.83	6615.12	11444.8	6019.42	8026.45	0.353809	0.0481356
Q9H0E2	Toll-interacting protein	TOLLIP	Q9H0E2	Q9H0E2;Q6FIE9;E7EN89;Q59FB9	TOLLIP	Toll-interacting protein	TOLIP_HUMAN	1	1288.57		3602.67	2445.62	7178.5	7938.53	7495.59	7537.54	0.324459	0.0112115
P56557	Transmembrane protein 50B	TMEM50B	P56557	P56557;C9K0I4;F8WBF4;F8WDH1;Q2V8N0	TMEM50B	Transmembrane protein 50B	TM50B_HUMAN	1	2309.8	5801.8		4055.8	13333.7	13299.8	14271.6	13635	0.297454	0.00594026
Q15532	Protein SSXT	SS18	Q15532	Q15532;A0A024RC40;A4PIW0;A4PIV7;A4PIV8;A4PIV9;A8K0E5;F5GWN1;J3KRP6;J3KT74;J3QQM2;J3QQW2;J3QS72;Q4VAX0;Q4VAX2;Q6FGL9;Q8TDQ9;X6R3J2	SS18	Protein SSXT	SSXT_HUMAN	1	1714.98	361.104	3741.85	1939.31	8073.35	4561.32	7042.51	6559.06	0.295669	0.0321115
O75821	Eukaryotic translation initiation factor 3 subunit G	EIF3G	O75821	O75821;A8K5K5;Q6IAM0;K7EL20;K7ENA8;K7EP16;K7ER90	EIF3G	Eukaryotic translation initiation factor 3 subunit G	EIF3G_HUMAN	2	524440	173094	1082090	593208	3000850	1994980	1451590	2149140	0.276021	0.0414851
O00303	Eukaryotic translation initiation factor 3 subunit F	EIF3F	O00303	O00303;B3KSH1;B4DMT5;H0YDT6;B4DEW9	EIF3F	Eukaryotic translation initiation factor 3 subunit F	EIF3F_HUMAN	12	434584	141096	1030600	535427	2871260	2055410	1302120	2.07626e+06	0.25788	0.0421846
P60228	Eukaryotic translation initiation factor 3 subunit E	EIF3E	P60228	P60228;A0A7I2V2H9;A0A7I2V2W0;A0A7I2V3I0;A0A7I2V3I2;A0A7I2V3S3;A0A7I2V4B4;A0A7I2V5P9;A0A7I2V5Z6;B2R806;B3KW56;E5RGA2;E5RHS5;Q6IAX5	EIF3E	Eukaryotic translation initiation factor 3 subunit E	EIF3E_HUMAN	7	730554	214162	1671990	872235	4960700	3566980	2037290	3.52166e+06	0.247678	0.0487723
Q7L2H7	Eukaryotic translation initiation factor 3 subunit M	EIF3M	Q7L2H7	Q7L2H7;E9PN86;J3KNJ2	EIF3M	Eukaryotic translation initiation factor 3 subunit M	EIF3M_HUMAN	5	171356	52680.5	308079	177372	1059480	745147	428298	744308	0.238304	0.0448332
O15372	Eukaryotic translation initiation factor 3 subunit H	EIF3H	O15372	O15372;B3KS98;Q5BKY2;Q6IB98;E5RJT0;Q53HG0;Q53HR0	EIF3H	Eukaryotic translation initiation factor 3 subunit H	EIF3H_HUMAN	12	870426	268161	1989450	1042679	5736480	4787050	2813300	4445610	0.234541	0.0270142
O75323	Protein NipSnap homolog 2	NIPSNAP2	O75323	O75323;H7C333	NIPSNAP2	Protein NipSnap homolog 2	NIPS2_HUMAN	1	12178.7	15833.4	14603.4	14205.2	87828.4	63169.7	38708.6	63235.6	0.224639	0.0261041
A0A5C2FZI3	IGL c2332_light_IGKV2D-29_IGKJ2 (Fragment)		A0A5C2FZI3;A0A5C2G1B5;A0A5C2G1B6;A0A5C2G1R3;A0A5C2G8R7	A0A5C2FZI3;A0A5C2G1B5;A0A5C2G1B6;A0A5C2G1R3;A0A5C2G8R7		IGL c2332_light_IGKV2D-29_IGKJ2 (Fragment)	A0A5C2FZI3_HUMAN;A0A5C2G1B5_HUMAN;A0A5C2G1B6_HUMAN;A0A5C2G1R3_HUMAN;A0A5C2G8R7_HUMAN	1	9314.97	9792.16		9553.57	13078.6	14734.4		13906.5	0.686986	0.0370163
O15144	Actin-related protein 2/3 complex subunit 2	ARPC2	O15144	O15144;Q53R19;A0A024R408;Q9BXV5	ARPC2	Actin-related protein 2/3 complex subunit 2	ARPC2_HUMAN	1	7524.11	8609.38	10146.8	8760.1	13167.4	13061.8	13098	13109.1	0.668247	0.00464838
P00450	Ceruloplasmin	CP	P00450	P00450;A5PL27;A8K5A4;B7Z5Q2;D6RE86;E9PFZ2;Q1L857;Q6NSB2	CP	Ceruloplasmin	CERU_HUMAN	1	8548.45	10456.9	10856.1	9953.82	14669.8	15059.9	12076.8	13935.5	0.714278	0.0276511
P10599	Thioredoxin	TXN	P10599	P10599;H9ZYJ2	TXN	Thioredoxin	THIO_HUMAN	2	46320.2	33590.4	49573.7	43161.4	58084.2	60905	68874	62621.1	0.689248	0.0292008
P25789	Proteasome subunit alpha type-4	PSMA4	P25789	P25789;H0YL69;H0YLC2;H0YMA1;H0YMZ1;B2RDG0;H0YLS6;H0YMI6	PSMA4	Proteasome subunit alpha type-4	PSA4_HUMAN	1	13854.4	14760.8	14361.9	14325.7	21629	17956	22641.8	20742.3	0.690653	0.0113952
P30876	DNA-directed RNA polymerase II subunit RPB2	POLR2B	P30876	P30876;B4DH29;B4DHJ3;C9J2Y9;C9J4M6	POLR2B	DNA-directed RNA polymerase II subunit RPB2	RPB2_HUMAN	1	27197.2	18964.7	23563.1	23241.7	17430.8	16270.5	14354	16018.4	1.45093	0.0469677
P46940	Ras GTPase-activating-like protein IQGAP1	IQGAP1	P46940	P46940;A0A024RC65;A4QPB0;B4DNP4;B4E2M0;H0YLE8	IQGAP1	Ras GTPase-activating-like protein IQGAP1	IQGA1_HUMAN	4	10815.6	9099.67	11801.3	10572.2	7548.95	7060.97	6999.42	7203.11	1.46773	0.0140496
P50402	Emerin	EMD	P50402	P50402;A0A804HIV7;A0A804HLA2	EMD	Emerin	EMD_HUMAN	3	14966.3	13869.5	13657.3	14164.4	11529.8	9685.42		10607.6	1.3353	0.0259804
Q99497	Parkinson disease protein 7	PARK7	Q99497	Q99497;V9HWC2;K7ELW0	PARK7	Parkinson disease protein 7	PARK7_HUMAN	1	9249.17	7590.77	8801.95	8547.3	11359.2	11287.5	15474	12706.9	0.67265	0.0473343
Q9BX40	Protein LSM14 homolog B	LSM14B	Q9BX40	Q9BX40;B4DQC9;Q5TBP9;Q5TBQ0	LSM14B	Protein LSM14 homolog B	LS14B_HUMAN	1	10580.8	12750.7	11896.5	11742.7	10351.4	8398.11	8167	8972.17	1.30879	0.0417114
Q9NX05	Constitutive coactivator of PPAR-gamma-like protein 2	FAM120C	Q9NX05	Q9NX05	FAM120C	Constitutive coactivator of PPAR-gamma-like protein 2	F120C_HUMAN	1	13318.2	11442.9	13364.8	12708.6	10041.6	11249.9	8957.34	10082.9	1.26041	0.0456353
A0A024QZM0	Activating signal cointegrator 1 complex subunit 1, isoform CRA_a	ASCC1	A0A024QZM0;A0A5F9ZH79;A0A5F9ZHP1	A0A024QZM0;A0A5F9ZH79;A0A5F9ZHP1;B7Z518	ASCC1	Activating signal cointegrator 1 complex subunit 1, isoform CRA_a	A0A024QZM0_HUMAN;A0A5F9ZH79_HUMAN;A0A5F9ZHP1_HUMAN	1	23110.2	15013.8	33086.4	23736.8	30023.9	10815.4	8655.07	16498.1	1.43876	0.445855
A0A024R3R5	Delta(14)-sterol reductase LBR	LBR	A0A024R3R5	A0A024R3R5	LBR	Delta(14)-sterol reductase LBR	A0A024R3R5_HUMAN	1	9630.89	3076.81	14127.4	8945.03	2732.79	8482.69		5607.74	1.59512	0.525897
A0A024R6R1	SHC SH2-domain binding protein 1, isoform CRA_a	SHCBP1	A0A024R6R1	A0A024R6R1;A8K7Z9;B2RDX0	SHCBP1	SHC SH2-domain binding protein 1, isoform CRA_a	A0A024R6R1_HUMAN	1	3449.27		2096.02	2772.64	4205.06		8503.9	6354.48	0.436329	0.252895
A0A075B6R9	Probable non-functional immunoglobulin kappa variable 2D-24	IGKV2D-24	A0A075B6R9	A0A075B6R9;A0A5C2FXM2;A0A5C2G8K4	IGKV2D-24	Probable non-functional immunoglobulin kappa variable 2D-24	KVD24_HUMAN	1	2196.95		1585.2	1891.08	3545.91		2577.72	3061.82	0.617632	0.177582
A0A075B6S2	Immunoglobulin kappa variable 2D-29	IGKV2-29	A0A075B6S2;A0A0A0MRZ7;A2NJV5	A0A075B6R9;A0A075B6S2;A0A0A0MRZ7;A0A0C4DH68;A2NJV5;A0A5C2FT34;A0A5C2FUL3;A0A5C2FUR6;A0A5C2FXJ0;A0A5C2FXM2;A0A5C2FY16;A0A5C2FYQ1;A0A5C2FZD9;A0A5C2G011;A0A5C2G022;A0A5C2G0K6;A0A5C2G0K7;A0A5C2G1L1;A0A5C2G1Z7;A0A5C2G3W4;A0A5C2G4P2;A0A5C2G5N4;A0A5C2G6C5;A0A5C2G6D8;A0A5C2G6L3;A0A5C2G6N1;A0A5C2G6R6;A0A5C2G8Y0;A0A5C2GA92;A0A5C2GAD6;A0A5C2GAH2;A0A5C2GAU0;A0A5C2GBX0;A0A5C2GC48;A0A5C2GC64;A0A5C2GFQ8;A0A5C2G…	IGKV2-29;IGKV2D-26;IGKV2D-29	Immunoglobulin kappa variable 2D-29	KV229_HUMAN;KVD26_HUMAN;KVD29_HUMAN	2	6058470	11419300	13808800	1.04289e+07	11895100	15900900	16281400	1.46925e+07	0.70981	0.187739
A0A0S2Z4G4	Tropomyosin alpha-3 chain	DKFZp686J1372	A0A087WWU8;A0A0S2Z4G4;Q5HYB6	A0A0S2Z4G4;J3KN67;A0A024R4K5;A0A087WWU8;A0A0S2Z4I4;B2RDE1;B4DQ80;B4DWT5;Q5HYB6;Q8NAG3;Q8NI98	DKFZp686J1372;TPM3	Tropomyosin alpha-3 chain	A0A087WWU8_HUMAN;A0A0S2Z4G4_HUMAN;Q5HYB6_HUMAN	3	32910.8	10128.3	11897.9	18312.3	23367	14462.6	5553.01	14460.9	1.26634	0.688914
A0A087WZ13	Ribonucleoprotein PTB-binding 1	RAVER1	A0A087WZ13;E9PAU2	A0A087WZ13;E9PAU2	RAVER1	Ribonucleoprotein PTB-binding 1	A0A087WZ13_HUMAN;E9PAU2_HUMAN	5	39149.3	21111.6	29168.3	29809.7	65566.5	39984.7	22791.8	42781	0.696798	0.390332
A0A0A0MRM8	Unconventional myosin-VI	MYO6	A0A0A0MRM8;A0A1Y0BRN0;A0A1Y0BRN3	A0A0A0MRM8;A0A1Y0BRN0;A0A1Y0BRN3	MYO6;Myo6-008	Unconventional myosin-VI	A0A0A0MRM8_HUMAN;A0A1Y0BRN0_HUMAN;A0A1Y0BRN3_HUMAN	1	7673.95	5763.81		6718.88	8575.51	4460.19		6517.85	1.03084	0.93746
A0A0C4DG89	RNA helicase	DDX46	A0A0C4DG89	A0A0C4DG89;A8K6X3	DDX46	RNA helicase	A0A0C4DG89_HUMAN	1	4341.61	9783.57		7062.59	4514.68	3429.12		3971.9	1.77814	0.381231
P23083	Immunoglobulin heavy variable 1-18	IGHV1-18	A0A0C4DH31;P23083	P23083;A0A0C4DH31;A0A0F7T7M3;A0A2U8J8D8;A0A2U8J8L5;A0A2U8J8L9;A0A2U8J8W4;A0A2U8J932;A0A2U8J938;A0A2U8J940;A0A2U8J956;A0A2U8J966;A0A2U8J975;A0A2U8J994;A0A2U8J999;A0A2U8J9B0;A0A2U8J9B1;A0A2U8J9C0;A0A2U8J9D2;A0A2Y9CYF6;A0A2Y9CYF9;A0A5C2G555;A0A5C2G568;A0A5C2G5N0;A0A5C2G5Q2;A0A5C2G652;A0A5C2G657;A0A5C2G660;A0A5C2G664;A0A5C2G681;A0A5C2G6A3;A0A5C2G6Z0;A0A5C2G712;A0A5C2G756;A0A5C2G7D5;A0A5C2G7P6;A0A5C2G…	IGHV1-18;IGHV1-2	Immunoglobulin heavy variable 1-18	HV102_HUMAN;HV118_HUMAN	1	1109.05	2336.82	5665.65	3037.17	4701.94	5013.23	3198.43	4304.53	0.705576	0.4378
A0A0U1RQK7	Eukaryotic translation initiation factor 4 gamma 3	EIF4G3	A0A0U1RQK7;A0A8I5KT99;A0A8I5KV92	A0A0U1RQK7;A0A8I5KT99;A0A8I5KV92;Q59GJ0	EIF4G3	Eukaryotic translation initiation factor 4 gamma 3	A0A0U1RQK7_HUMAN;A0A8I5KT99_HUMAN;A0A8I5KV92_HUMAN	4	4885.01	2687.79	4028.51	3867.1	6257.74	2093.24		4175.49	0.926144	0.871914
A0A126LAX2	Large tegument protein	U31	A0A126LAX2	A0A126LAX2	U31	Large tegument protein	A0A126LAX2_HUMAN	1	9438.56	12111.6		10775.1	25355.7	36904		31129.8	0.346133	0.0753283
A0A2R8Y5A6	Ataxin-2	ATXN2	A0A2R8Y5A6;A0A2R8Y6W7;A0A2R8YDM9;A0A2R8YGV1	A0A2R8Y5A6;A0A2R8Y6W7;A0A2R8YDM9;A0A2R8YGV1	ATXN2	Ataxin-2	A0A2R8Y5A6_HUMAN;A0A2R8Y6W7_HUMAN;A0A2R8YDM9_HUMAN;A0A2R8YGV1_HUMAN	1	5284.51	1839.86	3198.98	3441.12	10588.9	4315.85	3372.51	6092.42	0.564819	0.344626
A0A3B3IRM5	Glutathione S-transferase (Fragment)	GSTM2	A0A3B3IRM5;A8HT81	A0A3B3IRM5;A8HT81	GSTM2;GSTM5	Glutathione S-transferase (Fragment)	A0A3B3IRM5_HUMAN;A8HT81_HUMAN	1	3505.92	6524.75	5589.89	5206.85	5074.53	16798.3	13570.3	11814.4	0.440722	0.141042
A0A3B3ISF0	La-related protein 1B	LARP1B	A0A3B3ISF0;A0A3B3ISF8;A0A3B3IT29	A0A3B3ISF0;A0A3B3ISF8;A0A3B3IT29	LARP1B	La-related protein 1B	A0A3B3ISF0_HUMAN;A0A3B3ISF8_HUMAN;A0A3B3IT29_HUMAN	3	10585.6	21510.2	14258.9	15451.6	14392	8592.67	5467.51	9484.06	1.62921	0.222883
A0A494C0Y9	Constitutive coactivator of PPAR-gamma-like protein 1 (Fragment)	FAM120A	A0A494C0Y9;A0A8V8TNY3	A0A494C0Y9;A0A8V8TNY3	FAM120A	Constitutive coactivator of PPAR-gamma-like protein 1 (Fragment)	A0A494C0Y9_HUMAN;A0A8V8TNY3_HUMAN	1	6122.15	2273.15	12167	6854.1	6365.92	1581.07		3973.49	1.72495	0.535046
A0A5C2FTB6	IGL c221_light_IGKV3-15_IGKJ1 (Fragment)		A0A5C2FTB6;A0A5C2FTJ7;A0A5C2FTN1;A0A5C2FUA8;A0A5C2FV55;A0A5C2FVB2;A0A5C2FW49;A0A5C2FWA0;A0A5C2FWC8;A0A5C2FWE2;A0A5C2FWI2;A0A5C2FWP3;A0A5C2FX94;A0A5C2FXA2;A0A5C2FXN5;A0A5C2FY22;A0A5C2FYU2;A0A5C2G091;A0A5C2G114;A0A5C2G2Y0;A0A5C2G3I1;A0A5C2G4A9;A0A5C2G9H7;A0A5C2GJJ1;A0A5C2GRP5;A0A5C2GY92;A0A5C2H3Z0	A0A5C2FTB6;A0A5C2FTJ7;A0A5C2FTN1;A0A5C2FUA8;A0A5C2FV55;A0A5C2FVB2;A0A5C2FW49;A0A5C2FWA0;A0A5C2FWC8;A0A5C2FWE2;A0A5C2FWI2;A0A5C2FWP3;A0A5C2FX94;A0A5C2FXA2;A0A5C2FXN5;A0A5C2FY22;A0A5C2FYU2;A0A5C2G091;A0A5C2G114;A0A5C2G2Y0;A0A5C2G3I1;A0A5C2G4A9;A0A5C2G9H7;A0A5C2GJJ1;A0A5C2GRP5;A0A5C2GY92;A0A5C2H3Z0		IGL c221_light_IGKV3-15_IGKJ1 (Fragment)	A0A5C2FTB6_HUMAN;A0A5C2FTJ7_HUMAN;A0A5C2FTN1_HUMAN;A0A5C2FUA8_HUMAN;A0A5C2FV55_HUMAN;A0A5C2FVB2_HUMAN;A0A5C2FW49_HUMAN;A0A5C2FWA0_HUMAN;A0A5C2FWC8_HUMAN;A0A5C2FWE2_HUMAN;A0A5C2FWI2_HUMAN;A0A5C2FWP3_HUMAN;A0A5C2FX94_HUMAN;A0A5C2FXA2_HUMAN;A0A5C2FXN5_HUMAN;A0A5C2FY22_HUMAN;A0A5C2FYU2_HUMAN;A0A5C2G091_HUMAN;A0A5C2G114_HUMAN;A0A5C2G2Y0_HUMAN;A0A5C2G3I1_HUMAN;A0A5C2G4A9_HUMAN;A0A5C2G9H7_HUMAN;A0A5C2GJ…	1	38151.6	39151.4	48321.8	41874.9	44666.8	31905.2	23213.8	33261.9	1.25894	0.287154
A0A5C2FTH9	IGL c129_light_IGKV3-20_IGKJ2 (Fragment)		A0A5C2FTH9;A0A5C2FU46;A0A5C2FUK5;A0A5C2FUQ9;A0A5C2FWV4;A0A5C2FXJ6;A0A5C2FYC1;A0A5C2G003;A0A5C2G038;A0A5C2G1N6;A0A5C2G3A1;A0A5C2G3D4;A0A5C2G3I4;A0A5C2G4F8;A0A5C2G7V5;A0A5C2G8Z7;A0A5C2G9Y1;A0A5C2GGW3;A0A5C2GH83;A0A5C2GJ84;A0A5C2GJJ6;A0A5C2GKS4;A0A5C2GSB6;A0A5C2GTP2;A0A5C2GX85	A0A5C2FTH9;A0A5C2FU46;A0A5C2FUK5;A0A5C2FUQ9;A0A5C2FWV4;A0A5C2FXJ6;A0A5C2FYC1;A0A5C2G003;A0A5C2G038;A0A5C2G1N6;A0A5C2G3A1;A0A5C2G3D4;A0A5C2G3I4;A0A5C2G4F8;A0A5C2G7V5;A0A5C2G8Z7;A0A5C2G9Y1;A0A5C2GGW3;A0A5C2GH83;A0A5C2GJ84;A0A5C2GJJ6;A0A5C2GKS4;A0A5C2GSB6;A0A5C2GTP2;A0A5C2GX85		IGL c129_light_IGKV3-20_IGKJ2 (Fragment)	A0A5C2FTH9_HUMAN;A0A5C2FU46_HUMAN;A0A5C2FUK5_HUMAN;A0A5C2FUQ9_HUMAN;A0A5C2FWV4_HUMAN;A0A5C2FXJ6_HUMAN;A0A5C2FYC1_HUMAN;A0A5C2G003_HUMAN;A0A5C2G038_HUMAN;A0A5C2G1N6_HUMAN;A0A5C2G3A1_HUMAN;A0A5C2G3D4_HUMAN;A0A5C2G3I4_HUMAN;A0A5C2G4F8_HUMAN;A0A5C2G7V5_HUMAN;A0A5C2G8Z7_HUMAN;A0A5C2G9Y1_HUMAN;A0A5C2GGW3_HUMAN;A0A5C2GH83_HUMAN;A0A5C2GJ84_HUMAN;A0A5C2GJJ6_HUMAN;A0A5C2GKS4_HUMAN;A0A5C2GSB6_HUMAN;A0A5C2GT…	1		19075.9	38112.1	28594		43127.3	51355.5	47241.4	0.605274	0.213942
A0A5C2FTQ8	IGL c219_light_IGKV3-20_IGKJ2 (Fragment)		A0A5C2FTQ8;A0A5C2H180	A0A5C2FTQ8;A0A5C2H180		IGL c219_light_IGKV3-20_IGKJ2 (Fragment)	A0A5C2FTQ8_HUMAN;A0A5C2H180_HUMAN	2	5133.68	7984.67	12457.6	8525.32	10947.1	14646.2	13387.3	12993.5	0.65612	0.135157
A0A5C2FWT5	IGL c138_light_IGKV2-30_IGKJ2 (Fragment)		A0A5C2FWT5	A0A5C2FWT5		IGL c138_light_IGKV2-30_IGKJ2 (Fragment)	A0A5C2FWT5_HUMAN	1	7531.05	17175.5	14265.6	12990.7	25846.3	17892.6	14703.8	19480.9	0.666844	0.212044
A0A5C2FT34	IGL c1902_light_IGKV2-30_IGKJ1 (Fragment)		A0A5C2FYC9;A0A5C2FYQ9;A0A5C2G3H1	A0A5C2FT34;A0A5C2FYC9;A0A5C2FYQ9;A0A5C2G2T9;A0A5C2G3H1;A0A5C2G4C4;A0A5C2G6Q5;A0A5C2GA26;A0A5C2GH22;A0A5C2GJR9;A0A5C2GMY4;A0A5C2GVG8;A0A5C2GXR3		IGL c1902_light_IGKV2-30_IGKJ1 (Fragment)	A0A5C2FYC9_HUMAN;A0A5C2FYQ9_HUMAN;A0A5C2G3H1_HUMAN	1	2742.14	8475.33		5608.73	7536.6	4206.13	8533.39	6758.71	0.829853	0.701295
A0A5C2G3W4	IGL c3604_light_IGKV2D-29_IGKJ1 (Fragment)		A0A5C2G3W4;A0A5C2GAH2;A0A5C2GWX7;A0A5C2GZB1	A0A5C2G3W4;A0A5C2GAH2;A0A5C2GWX7;A0A5C2GZB1		IGL c3604_light_IGKV2D-29_IGKJ1 (Fragment)	A0A5C2G3W4_HUMAN;A0A5C2GAH2_HUMAN;A0A5C2GWX7_HUMAN;A0A5C2GZB1_HUMAN	1	21606.8	46440.8	44516.4	37521.3	41489.4	40045.1	52291.6	44608.7	0.841121	0.468716
A0A5C2GAE8	IGH + IGL c121_heavy_IGHV2-5_IGHD3-9_IGHJ5 (Fragment)		A0A5C2GAE8;A0A5C2GQH3;A0A5C2GQL4;A0A5C2GU29	A0A5C2GAE8;A0A5C2GQH3;A0A5C2GQL4;A0A5C2GU29		IGH + IGL c121_heavy_IGHV2-5_IGHD3-9_IGHJ5 (Fragment)	A0A5C2GAE8_HUMAN;A0A5C2GQH3_HUMAN;A0A5C2GQL4_HUMAN;A0A5C2GU29_HUMAN	1	5526.25	7006.46	7287.79	6606.83	6927.93	5357.89	6568.96	6284.93	1.05122	0.679568
A0A5C2GB33	IGH + IGL c476_heavy_IGHV3-74_IGHD3-10_IGHJ4 (Fragment)		A0A5C2GB33	A0A5C2GB33		IGH + IGL c476_heavy_IGHV3-74_IGHD3-10_IGHJ4 (Fragment)	A0A5C2GB33_HUMAN	1	3341.28		8377.85	5859.56	12699.5	12983.6	8439.52	11374.2	0.515163	0.130707
A0A5C2GBT2	IGH + IGL c565_light_IGKV1-39_IGKJ2 (Fragment)		A0A5C2GBT2;A0A5C2GCU9	A0A5C2GBT2;A0A5C2GCU9		IGH + IGL c565_light_IGKV1-39_IGKJ2 (Fragment)	A0A5C2GBT2_HUMAN;A0A5C2GCU9_HUMAN	1		2953.48	9168.29	6060.89	3584.96	7880.96	6014.54	5826.82	1.04017	0.93904
A0A5C2GG27	IG c653_heavy_IGHV3-23_IGHD1-26_IGHJ4 (Fragment)		A0A5C2GG27	A0A5C2GG27		IG c653_heavy_IGHV3-23_IGHD1-26_IGHJ4 (Fragment)	A0A5C2GG27_HUMAN	2	3482.31		6475.76	4979.03	5516.31		9487.81	7502.06	0.663689	0.417059
A0A5C2GGJ6	IG c1264_heavy_IGHV5-51_IGHD3-16_IGHJ3 (Fragment)		A0A5C2GGJ6;A0A5C2GR76	A0A5C2GGJ6;A0A5C2GR76		IG c1264_heavy_IGHV5-51_IGHD3-16_IGHJ3 (Fragment)	A0A5C2GGJ6_HUMAN;A0A5C2GR76_HUMAN	1	14516.3	8925.45	39519.5	20987.1	32159.1	44686.1	33802.7	36882.6	0.569023	0.193931
A0A5C2GJR2	IGH + IGL c247_light_IGLV1-40_IGLJ2 (Fragment)		A0A5C2GJR2	A0A5C2GJR2		IGH + IGL c247_light_IGLV1-40_IGLJ2 (Fragment)	A0A5C2GJR2_HUMAN	1	8570.08	22641.9	20216.1	17142.7	24727	11581.3	9818.26	15375.5	1.11493	0.796193
A0A5C2GRU1	IG c224_light_IGKV4-1_IGKJ1 (Fragment)		A0A5C2GRU1	A0A5C2GRU1		IG c224_light_IGKV4-1_IGKJ1 (Fragment)	A0A5C2GRU1_HUMAN	1	123859	129753	839158	364257	155535	145999	175486	159007	2.29083	0.436423
A0A5C2GUK3	IG c1191_heavy_IGHV3-33_IGHD2-2_IGHJ4 (Fragment)		A0A5C2GUK3	A0A5C2GUK3		IG c1191_heavy_IGHV3-33_IGHD2-2_IGHJ4 (Fragment)	A0A5C2GUK3_HUMAN	1	2220.05		6256.41	4238.23	3397.88	5814.13	6641.37	5284.46	0.802018	0.630473
A0A7I2V3R0	Histone H2A (Fragment)	MACROH2A2	A0A7I2V3R0	A0A7I2V3R0	MACROH2A2	Histone H2A (Fragment)	A0A7I2V3R0_HUMAN	2	9935.9	14898	21823.5	15552.5	23102.6	21949.6	22713.7	22588.6	0.688509	0.112043
A0A7I2V4L7	Polyadenylate-binding protein	PABPC4	A0A7I2V4L7;A0A7I2V598;H0Y5F5;H0Y6X6;Q147Y3;Q3B867;Q6IQ30	A0A7I2V4L7;A0A7I2V598;H0Y5F5;Q6IQ30;H0Y6X6;Q147Y3;Q3B867;Q53GL4;Q59GZ7	PABPC4	Polyadenylate-binding protein	A0A7I2V4L7_HUMAN;A0A7I2V598_HUMAN;H0Y5F5_HUMAN;H0Y6X6_HUMAN;Q147Y3_HUMAN;Q3B867_HUMAN;Q6IQ30_HUMAN	1	149758	92137.9	156971	132956	164665	150596	61163.4	125475	1.05962	0.854878
A0A7I2V5P9	Eukaryotic translation initiation factor 3 subunit E	EIF3E	A0A7I2V5P9	A0A7I2V5P9	EIF3E	Eukaryotic translation initiation factor 3 subunit E	A0A7I2V5P9_HUMAN	1	2184.32		2887.43	2535.88	15509.2	16237.2	6566.31	12770.9	0.198567	0.0843637
A0A7I2YQV8	Heterogeneous nuclear ribonucleoprotein Q	SYNCRIP	A0A7I2YQV8	A0A7I2YQV8	SYNCRIP	Heterogeneous nuclear ribonucleoprotein Q	A0A7I2YQV8_HUMAN	1	7451.62	12432.8	20574.7	13486.4	11085.3	27207.1	19868	19386.8	0.695647	0.383138
A0A7S5EVT8	IGH c1337_heavy_IGHV3-11_IGHD4-23_IGHJ4 (Fragment)		A0A7S5EVT8	A0A7S5EVT8		IGH c1337_heavy_IGHV3-11_IGHD4-23_IGHJ4 (Fragment)	A0A7S5EVT8_HUMAN	1		3360.89	2896.98	3128.93	3564.15	11959.7	5201.83	6908.56	0.452907	0.33782
A0A120HF66	mRNA (Fragment)	IGHV3-9	A0A8D9IGR0	A0A120HF66;A0A125QYY9;A0A125U0U7;A0A5C2G688;A0A5C2G6B2;A0A5C2G826;A0A5C2G894;A0A5C2G9C1;A0A5C2G9H2;A0A5C2G9T8;A0A5C2G9X8;A0A5C2G9Y6;A0A5C2GDG3;A0A5C2GEX4;A0A5C2GF59;A0A5C2GF60;A0A5C2GF97;A0A5C2GFI2;A0A5C2GFJ2;A0A5C2GG51;A0A5C2GGH0;A0A5C2GGH8;A0A5C2GGI5;A0A5C2GGX5;A0A5C2GGY6;A0A5C2GH76;A0A5C2GH86;A0A5C2GHK6;A0A5C2GHL6;A0A5C2GHN4;A0A5C2GHQ2;A0A5C2GK03;A0A5C2GKF2;A0A5C2GKQ6;A0A5C2GKY0;A0A5C2GL63;A0A…	IGHV3-9	mRNA (Fragment)	A0A8D9IGR0_HUMAN	1	1643.22	7697.05	8148.34	5829.54	6972.89	6634.93	7820.35	7142.72	0.81615	0.570328
A0A193CHQ9	mRNA (Fragment)	IGHV3-21	A0A8D9MM72	A0A193CHQ9;A0A193CHR0;A0A1W6IYJ1;A0A5C2G5Q4;A0A5C2G624;A0A5C2G633;A0A5C2G635;A0A5C2G6F9;A0A5C2G6K3;A0A5C2G6M6;A0A5C2G6Z2;A0A5C2G7J3;A0A5C2G8G5;A0A5C2G8J5;A0A5C2G8X3;A0A5C2G9Z0;A0A5C2GAK8;A0A5C2GAX9;A0A5C2GAZ1;A0A5C2GBE5;A0A5C2GD53;A0A5C2GDH0;A0A5C2GDR1;A0A5C2GDU5;A0A5C2GDV4;A0A5C2GDW4;A0A5C2GDX0;A0A5C2GDX8;A0A5C2GDY4;A0A5C2GDZ3;A0A5C2GDZ6;A0A5C2GDZ9;A0A5C2GE07;A0A5C2GE17;A0A5C2GE26;A0A5C2GEA3;A0A…	IGHV3-21	mRNA (Fragment)	A0A8D9MM72_HUMAN	1	4191.23	5687.74	17307.9	9062.29	17837.9	20148.5	14340.3	17442.2	0.51956	0.134489
A8MQB8	Fragile X messenger ribonucleoprotein 1	FMR1	A0A8I5KT56;A0A8I5KUC2;A0A8I5KWH0;A8MQB8;G3V0J0;R9WQY1;X5D907	A8MQB8;G3V0J0;A0A8I5KT56;A0A8I5KUC2;A0A8I5KWH0;A0A8I5KZ21;R9WQY1;X5D907;B4DZ17	FMR1	Fragile X messenger ribonucleoprotein 1	A0A8I5KT56_HUMAN;A0A8I5KUC2_HUMAN;A0A8I5KWH0_HUMAN;A8MQB8_HUMAN;G3V0J0_HUMAN;R9WQY1_HUMAN;X5D907_HUMAN	1	11762	15201.7	15091.1	14018.3	22312.5	5220.19	2537.7	10023.5	1.39855	0.560179
A0A8I5KX72	NF-kappa-B-repressing factor	NKRF	A0A8I5KX72	A0A8I5KX72	NKRF	NF-kappa-B-repressing factor	A0A8I5KX72_HUMAN	2	9588.03	32315.2	22895	21599.4	12220.2	12858.7	12774.7	12617.9	1.71181	0.244935
A0FGR8	Extended synaptotagmin-2	ESYT2	A0FGR8	A0FGR8;A0A499FIX8;H7BXI1	ESYT2	Extended synaptotagmin-2	ESYT2_HUMAN	4	3668.9	2042.44	4633.9	3448.41	4823.98	2328.31		3576.14	0.964282	0.9305
A1A4E9	Keratin 13	KRT13	A1A4E9	A1A4E9;A8K2H9;B4DL17	KRT13	Keratin 13	A1A4E9_HUMAN	1	2656.42	5005.29	28973.7	12211.8	32763.6		7316.12	20039.9	0.609376	0.624832
P07477	PRSS3 protein	PRSS3	A1A508	P07477;Q9BYE2;A1A508;A6XGL3;E7EQ64	PRSS3	PRSS3 protein	A1A508_HUMAN	2	128094	218273	234823	193730	298311	277590	274015	283305	0.683821	0.0579917
Q5U5Q3	RNA-binding protein MEX3A	MEX3A	A1L020	Q5U5Q3;Q6ZN04;Q86XN8;A1L020;A0A6Q8PG18;A8E632;B3KTW5;M9T4I7;S4R446	MEX3A	RNA-binding protein MEX3A	MEX3A_HUMAN	1	7561.12	2368.58	8110.56	6013.42	9118.22	4575.43	4542.06	6078.57	0.989282	0.979458
P01742	Immunoglobulin mu-chain D-J4-region (Fragment)	IGHM	A2N7P4	P01742;P01743;A0A0B4J2H0;A0A0C4DH29;P0DP01;A0A068LL60;A0A0F7SYK7;A0A2U8J8U0;A0A2U8J955;A0A2U8J958;A0A2U8J996;A0A2U8J998;A0A5C2G5E3;A0A5C2G5U7;A0A5C2G619;A0A5C2G625;A0A5C2G6C2;A0A5C2G6F6;A0A5C2G825;A0A5C2G8T6;A0A5C2G8W0;A0A5C2G927;A0A5C2G956;A0A5C2G986;A0A5C2G9L2;A0A5C2G9S9;A0A5C2G9V0;A0A5C2GAA3;A0A5C2GAE1;A0A5C2GAG7;A0A5C2GAI7;A0A5C2GAI8;A0A5C2GAP7;A0A5C2GB08;A0A5C2GB60;A0A5C2GB68;A0A5C2GBD4;A0A5…	IGHM	Immunoglobulin mu-chain D-J4-region (Fragment)	A2N7P4_HUMAN	1	1397.48		3186.06	2291.77	2302.2	4417.73	6684.08	4468	0.512929	0.305188
A4D1P6	WD repeat-containing protein 91	WDR91	A4D1P6	A4D1P6;A0A024R751;A0A804HHS8;A0A804HI90;A0A804HKV2;C9J1X0	WDR91	WD repeat-containing protein 91	WDR91_HUMAN	2	15113.9	10518.4	12408.3	12680.2	11455.7	25403	25598.3	20819	0.609069	0.169876
A5HC06	K-ras (Fragment)	KRAS	A5HC06	A5HC06	KRAS	K-ras (Fragment)	A5HC06_HUMAN	1	8275.69	4174.56	16155.8	9535.35	15049.8	13477.3	14418.3	14315.1	0.666103	0.248859
A5YKK6	CCR4-NOT transcription complex subunit 1	CNOT1	A5YKK6	A5YKK6;B4DYL7;H3BMZ2	CNOT1	CCR4-NOT transcription complex subunit 1	CNOT1_HUMAN	5	33606.5	14990.4	21768.5	23455.1	24648.9	21137.1	24713.9	23500	0.998092	0.99396
A8K2U0	Alpha-2-macroglobulin-like protein 1	A2ML1	A8K2U0	A8K2U0;B3KVV6;H0YGG5;H0YH14	A2ML1	Alpha-2-macroglobulin-like protein 1	A2ML1_HUMAN	1	6289.28	14913.6	11817.8	11006.9	12409.4	17892.7	12320.2	14207.4	0.774728	0.363493
P62308	Putative small nuclear ribonucleoprotein G-like protein 15	SNRPG	A8MWD9;P62308	P62308;A8MWD9;C9JVQ0;F5H013;Q49AN9	SNRPG;SNRPGP15	Putative small nuclear ribonucleoprotein G-like protein 15	RUXGL_HUMAN;RUXG_HUMAN	1	23933.7	45290.7	21236	30153.5	36884.8	23004.1	17650.3	25846.4	1.16664	0.674597
A9QM74	Importin subunit alpha-8	KPNA7	A9QM74	A9QM74	KPNA7	Importin subunit alpha-8	IMA8_HUMAN	1	13174.8	22249.3	6028.9	13817.7	12663.8	8121.1		10392.5	1.32959	0.624
W8QEY1	Truncated lactoferrin	LTF	B2MV14	W8QEY1;B2MV14	LTF	Truncated lactoferrin	B2MV14_HUMAN	1	1303	4310.23	4402.42	3338.55	5582.58	5770.64	4492.47	5281.9	0.632074	0.150122
B3KNG0	cDNA FLJ14523 fis, clone NT2RM1000905, highly similar to Eukaryotic translation initiation factor 3 subunit 6-interacting protein		B3KNG0	B3KNG0		cDNA FLJ14523 fis, clone NT2RM1000905, highly similar to Eukaryotic translation initiation factor 3 subunit 6-interacting protein	B3KNG0_HUMAN	1	4013.62	1863.51	2148.07	2675.07	45685.2	21692.3	14299.6	27225.7	0.0982552	0.0610026
B3KPB9	Eukaryotic translation initiation factor 3 subunit L	EIF3L	B3KPB9	B3KPB9	EIF3L	Eukaryotic translation initiation factor 3 subunit L	B3KPB9_HUMAN	1	7795.73	2659.3	15939.3	8798.11	38794.6	42452.6	14197.1	31814.8	0.276542	0.0761289
B3KUE6	cDNA FLJ39696 fis, clone SMINT2011033, highly similar to Sorting and assembly machinery component 50 homolog		B3KUE6;B4DN54	B3KUE6;B4DN54		cDNA FLJ39696 fis, clone SMINT2011033, highly similar to Sorting and assembly machinery component 50 homolog	B3KUE6_HUMAN;B4DN54_HUMAN	1	24060.6	12265.7	9397.83	15241.4	15551.5	8705.41		12128.5	1.25666	0.656579
B3KW47	Chromosome 6 open reading frame 201, isoform CRA_c	C6orf201	B3KW47	B3KW47;B4DXB2	C6orf201	Chromosome 6 open reading frame 201, isoform CRA_c	B3KW47_HUMAN	1	2853.49	1654.18		2253.84		6087.5	2823.74	4455.62	0.505841	0.332887
B3KW79	Carboxypeptidase		B3KW79	B3KW79		Carboxypeptidase	B3KW79_HUMAN	1	13746.5	14034	30046.4	19275.6		6168.02	3114.98	4641.5	4.15289	0.129373
B4DDB6	Heterogeneous nuclear ribonucleoprotein A3, isoform CRA_a	HNRPA3	B4DDB6	B4DDB6;B4E3E6	HNRPA3	Heterogeneous nuclear ribonucleoprotein A3, isoform CRA_a	B4DDB6_HUMAN	1	4109.89	4700.18	12185.3	6998.46	2335.47	11297.2	11721	8451.22	0.8281	0.735782
B4DKV4	cDNA FLJ60647, highly similar to Keratin, type II cytoskeletal 6B		B4DKV4	B4DKV4		cDNA FLJ60647, highly similar to Keratin, type II cytoskeletal 6B	B4DKV4_HUMAN	1	12396.8		13643.8	13020.3	7714.57	11782.4	59536.8	26344.6	0.494231	0.579053
B4DM27	cDNA FLJ54637, highly similar to Homo sapiens BAT2 domain containing 1 (BAT2D1), mRNA (Fragment)		B4DM27;B4DQN8	B4DM27;B4DQN8		cDNA FLJ54637, highly similar to Homo sapiens BAT2 domain containing 1 (BAT2D1), mRNA (Fragment)	B4DM27_HUMAN;B4DQN8_HUMAN	1	59097.7	26268.1	32454.2	39273.3	46157.1	33627.9	9513.42	29766.1	1.3194	0.553886
B4DVD7	Eukaryotic translation initiation factor 3 subunit K	EIF3K	B4DVD7	B4DVD7	EIF3K	Eukaryotic translation initiation factor 3 subunit K	B4DVD7_HUMAN	1	3168.3		4393.63	3780.97	16204.5	8225.05	5087.18	9838.91	0.384287	0.253339
B4E1B2	Serotransferrin		B4E1B2	B4E1B2		Serotransferrin	B4E1B2_HUMAN	2	4277.16	5563.58	8530.25	6123.66	10695.2	12183.8	6631.49	9836.83	0.622524	0.149236
B4E356	cDNA FLJ54993, highly similar to ATP-dependent DNA helicase 2 subunit 1		B4E356	B4E356		cDNA FLJ54993, highly similar to ATP-dependent DNA helicase 2 subunit 1	B4E356_HUMAN	1	24817.3	23549.2		24183.2	10909.5	23453.7	10063	14808.7	1.63304	0.193258
B7Z596	Tropomyosin alpha-1 chain	TPM1	B7Z596;F5H7S3;H7BYY1	B7Z596;D9YZV7;F5H7S3;H0YK48;H0YKJ4;H7BYY1;A0A494BZZ2;B7Z722;Q1ZYL5;Q59GR8	TPM1	Tropomyosin alpha-1 chain	B7Z596_HUMAN;F5H7S3_HUMAN;H7BYY1_HUMAN	1	2534.07	3842.48		3188.28	7497.81	10202.7		8850.25	0.360247	0.0637479
Biognosys|iRT-Kit_WR_fusion			Biognosys|iRT-Kit_WR_fusion	Biognosys|iRT-Kit_WR_fusion				14	1267560	1543070	3874740	2.22846e+06	3700050	4308090	4584050	4.1974e+06	0.530914	0.0856896
B4DS66	MICOS complex subunit MIC60	IMMT	C9J406;H7C463;Q3B7X4	B4DS66;B4E2B5;C9J406;H7C463;Q3B7X4	IMMT	MICOS complex subunit MIC60	C9J406_HUMAN;H7C463_HUMAN;Q3B7X4_HUMAN	1	6863.17	2602.69		4732.93	7551.6	1665.46	468.399	3228.49	1.46599	0.674167
C9JLW8	Mapk-regulated corepressor-interacting protein 1	MCRIP1	C9JLW8	C9JLW8;A0A024R8R5;I3L2L5;I3L317;I3L3A7;I3L4Q0	MCRIP1	Mapk-regulated corepressor-interacting protein 1	MCRI1_HUMAN	1	2271.81	2822.37		2547.09	12187.4		5917.16	9052.28	0.281376	0.174685
C9JV54	Tetratricopeptide repeat protein 32 (Fragment)	TTC32	C9JV54	C9JV54	TTC32	Tetratricopeptide repeat protein 32 (Fragment)	C9JV54_HUMAN	1	6095.45	20451.5	44695.9	23747.6	9980.37	26952.9	37992.6	24975.3	0.950844	0.933873
D3DQ69	SERPINE1 mRNA binding protein 1, isoform CRA_c	SERBP1	D3DQ69	D3DQ69;Q5VU21;Q63HR1	SERBP1	SERPINE1 mRNA binding protein 1, isoform CRA_c	D3DQ69_HUMAN	1	142681	203654	447330	264555	624938	517416	352342	498232	0.530988	0.128536
B4DMY3	Heterogeneous nuclear ribonucleoprotein A/B	HNRNPAB	D6R9P3;D6RBZ0;D6RD18	B4DMY3;D6R9P3;D6RBZ0;D6RD18;Q53F64	HNRNPAB	Heterogeneous nuclear ribonucleoprotein A/B	D6R9P3_HUMAN;D6RBZ0_HUMAN;D6RD18_HUMAN	2	138882	349742	570028	352884	187955	409746	552239	383313	0.920615	0.861399
Q13765	Nascent polypeptide-associated complex subunit alpha, muscle-specific form	NACA	E9PAV3;Q13765	Q13765;E9PAV3;A0A024RB41;A0A7I2V2K5;A0A7I2V473;B4DDI8;F8VNW4;F8VZJ2;F8W0W4;H0YHX9	NACA	Nascent polypeptide-associated complex subunit alpha, muscle-specific form	NACAM_HUMAN;NACA_HUMAN	2	5468.79	5254.37	3515.97	4746.38	6115.75	1877.13	3264.42	3752.43	1.26488	0.514793
E9PK54	Heat shock cognate 71 kDa protein (Fragment)	HSPA8	E9PK54	E9PK54	HSPA8	Heat shock cognate 71 kDa protein (Fragment)	E9PK54_HUMAN	1	24060.8	13492.4	15984.7	17846	10665.2	8450.84	4839.25	7985.1	2.23491	0.0524969
F4ZW65	NF110b		F4ZW66	F4ZW65;F4ZW66		NF110b	F4ZW66_HUMAN	1	31006.5	69813.1	50457.4	50425.7	36851.7	30100.6	18097.1	28349.8	1.7787	0.151457
H0Y4V9	La-related protein 4B (Fragment)	LARP4B	H0Y4V9	H0Y4V9;H0Y641	LARP4B	La-related protein 4B (Fragment)	H0Y4V9_HUMAN	2	5867.74	3534.68	2322.4	3908.27	7206.23	3614.38		5410.31	0.722376	0.486154
H0Y7G6	Neuroligin-4, Y-linked (Fragment)	NLGN4Y	H0Y7G6	H0Y7G6	NLGN4Y	Neuroligin-4, Y-linked (Fragment)	H0Y7G6_HUMAN	1	34137.2	5366.64	43164.4	27556.1	87707.3	44493.8	22196.7	51465.9	0.535424	0.345037
H0YEG7	Nuclear receptor-interacting protein 3 (Fragment)	NRIP3	H0YEG7	H0YEG7	NRIP3	Nuclear receptor-interacting protein 3 (Fragment)	H0YEG7_HUMAN	1	43495.4	62286.4	100244	68675.3	59873.7	94676.1	30310.3	61620	1.1145	0.791715
H0YFL5	Kinetochore-associated protein 1 (Fragment)	KNTC1	H0YFL5	H0YFL5	KNTC1	Kinetochore-associated protein 1 (Fragment)	H0YFL5_HUMAN	1	6298.52		2784.09	4541.31	17829.3		3078.07	10453.7	0.434421	0.517146
H3BVI4	Lipase maturation factor	LMF1	H3BVI4	H3BVI4;B3KWK2	LMF1	Lipase maturation factor	H3BVI4_HUMAN	1	7435.67	11066.9	31373	16625.2	13511.5	16488	10507.3	13502.3	1.23129	0.703854
B4DN93	Chromosome 14 open reading frame 180	C14orf180	J3KNP8	B4DN93;J3KNP8	C14orf180	Chromosome 14 open reading frame 180	J3KNP8_HUMAN	1	31728.4	54743.7	74543.6	53671.9	68465.7	93171.2	102871	88169.3	0.608737	0.0982091
J3QR62	Probable ATP-dependent RNA helicase DDX5 (Fragment)	DDX5	J3QR62	J3QR62	DDX5	Probable ATP-dependent RNA helicase DDX5 (Fragment)	J3QR62_HUMAN	1	1914.74	1886.82	938.81	1580.12	2190.77	5435.55	4301.44	3975.92	0.397423	0.0753525
K7EJR3	26S proteasome non-ATPase regulatory subunit 8 (Fragment)	PSMD8	K7EJR3	K7EJR3	PSMD8	26S proteasome non-ATPase regulatory subunit 8 (Fragment)	K7EJR3_HUMAN	1	4897.38	2159.51	3115.69	3390.86	4772.25	1555.44	1274.96	2534.22	1.33803	0.568182
K7EPT8	Glial fibrillary acidic protein (Fragment)	GFAP	K7EPT8	K7EPT8	GFAP	Glial fibrillary acidic protein (Fragment)	K7EPT8_HUMAN	1	8480.46	15609.1	16522.7	13537.4	15120.7	12083.3	11970.2	13058.1	1.03671	0.86979
K7ER90	Eukaryotic translation initiation factor 3 subunit G (Fragment)	EIF3G	K7ER90	K7ER90	EIF3G	Eukaryotic translation initiation factor 3 subunit G (Fragment)	K7ER90_HUMAN	1	16635.2	9447.06	40472.2	22184.8	121022	67539.5	50291.1	79617.5	0.278642	0.0690527
L0R512	Alternative protein NCAM2	NCAM2	L0R512	L0R512	NCAM2	Alternative protein NCAM2	L0R512_HUMAN	1	23647.1	63539.8		43593.4		173390	45677.3	109534	0.397991	0.428206
M0QZM1	Heterogeneous nuclear ribonucleoprotein M (Fragment)	HNRNPM	M0QZM1	M0QZM1	HNRNPM	Heterogeneous nuclear ribonucleoprotein M (Fragment)	M0QZM1_HUMAN	1	9810.79	17709.3	20896.5	16138.9	5584.87	20748	3583.36	9972.08	1.61841	0.38593
O00148	ATP-dependent RNA helicase DDX39A	DDX39A	O00148	O00148;A0A024R7H0;B4DX78;K7EQN7;A0A0D9SEM9	DDX39A	ATP-dependent RNA helicase DDX39A	DX39A_HUMAN	1	8401.17	10993	14728.9	11374.4	10693	5567.41	5369.21	7209.87	1.57761	0.175324
O00159	Unconventional myosin-Ic	MYO1C	O00159	O00159;F5H6E2;B7Z3E5;B7Z9C0	MYO1C	Unconventional myosin-Ic	MYO1C_HUMAN	1	12425.1	40979.4	12569.3	21991.3	11202.4	11912.9		11557.6	1.90275	0.457281
O00165	HCLS1-associated protein X-1	HAX1	O00165	O00165;A0A0S2Z591;A0A0S2Z565;A0A8V8TKG6;A0A8V8TLX9;E9PIQ7	HAX1	HCLS1-associated protein X-1	HAX1_HUMAN	1	6216.97	4808.4	6680.35	5901.91	4164.03	5306.98		4735.51	1.24631	0.260141
O00178	GTP-binding protein 1	GTPBP1	O00178	O00178;A0A024R1S5;B2RDW9	GTPBP1	GTP-binding protein 1	GTPB1_HUMAN	5	33406.9	19000.9	23381.9	25263.2	9884.56	4629.95		7257.26	3.4811	0.0540533
A0A0S2Z5J4	AP-3 complex subunit beta-1	AP3B1	O00203	A0A0S2Z5J4;O00203;Q13367;A0A0S2Z4Z4;A0A2R8Y2A8;A0A590UJ60;A0A590UJE5;A0A590UJU0;A0A590UJU7;A0A590UK04;A0A590UKC4;A0A5F9UJV3;A0A8Q3SHR2;A0A8Q3SHS3;A0A8Q3SHU2;A0A8Q3SHW6;A0A8Q3SI03;A0A8Q3SIM7;A0A8Q3SIS1;A0A8Q3WKF8;A0A8Q3WKI5;A0A8Q3WKJ9;A0A8Q3WKK0;A0A8Q3WKN2;A0A8Q3WL34;A8K586;Q3MNE1;Q68CN5;A0A8Q3SHP3;B3KUS4;B4E0B2	AP3B1	AP-3 complex subunit beta-1	AP3B1_HUMAN	1	19044.8	7320.99	8609.75	11658.5	1904.42		9293.02	5598.72	2.08235	0.353012
O00231	26S proteasome non-ATPase regulatory subunit 11	PSMD11	O00231	O00231;B4DTS5;J3QRY4	PSMD11	26S proteasome non-ATPase regulatory subunit 11	PSD11_HUMAN	7	36847.6	18741.9	24154.3	26581.3	15870.5	9934.8	4216.61	10007.3	2.65619	0.0589854
O00264	Membrane-associated progesterone receptor component 1	PGRMC1	O00264	O00264;O15173;Q6IB11;U3KQM0	PGRMC1	Membrane-associated progesterone receptor component 1	PGRC1_HUMAN	1	12106.3	2899.41	4773.31	6593.01	9825.74	5309.1	7902.36	7679.07	0.858569	0.743679
O00267	Transcription elongation factor SPT5	SUPT5H	O00267	O00267;B4DZJ7;B4E0Q4;B4DJK4	SUPT5H	Transcription elongation factor SPT5	SPT5H_HUMAN	9	18207.4	9222.99	16565	14665.1	9913.61	13360.1	4271.91	9181.87	1.59718	0.225199
O00299	Chloride intracellular channel protein 1	CLIC1	O00299	O00299;A0A1U9X8Y4;Q53FB0;Q5SRT3	CLIC1	Chloride intracellular channel protein 1	CLIC1_HUMAN	1	5272.17	5627.75		5449.96		5676.26	6289.83	5983.05	0.910901	0.271611
O00410	Importin-5	IPO5	O00410	O00410;A0A024RDY0;B3KWG6;B4E0R6;H0Y8C6;Q9BVS9	IPO5	Importin-5	IPO5_HUMAN	2	13962.6	6244.71	14915.6	11707.6	4935.16	12170.1	2670.92	6592.06	1.77602	0.266793
O00422	Histone deacetylase complex subunit SAP18	SAP18	O00422	O00422;A0A384ME24;U3KPY7;U3KQ12	SAP18	Histone deacetylase complex subunit SAP18	SAP18_HUMAN	1	10065.5	29154.7	26163.9	21794.7	19189.8	13635.7	10318.6	14381.4	1.51548	0.315642
O00442	RNA 3'-terminal phosphate cyclase	RTCA	O00442	O00442;A6NIC1;A8K8K1;B4DSL0	RTCA	RNA 3'-terminal phosphate cyclase	RTCA_HUMAN	1	7537.16	12235	22918.3	14230.2	1866.5	9467.1		5666.8	2.51114	0.280605
O00458	Interferon-related developmental regulator 1	IFRD1	O00458	O00458;A4D0U1;A0A6Q8PF03;A0A6Q8PFA5;A0A6Q8PH75;A0A6Q8PHD2;A0A6Q8PHN0;C9JA65;C9JNM6;E9PMY4;Q75M98;Q75M99	IFRD1	Interferon-related developmental regulator 1	IFRD1_HUMAN	3	7278.25	28590.6	5438.31	13769.1	13164.1		3357.54	8260.82	1.66679	0.628766
O00487	26S proteasome non-ATPase regulatory subunit 14	PSMD14	O00487	O00487;A0A140VKF2;Q53TH1	PSMD14	26S proteasome non-ATPase regulatory subunit 14	PSDE_HUMAN	1	15731.6	7691.51	10262.6	11228.6	6060.04	4214.44	240.539	3505.01	3.20358	0.0576653
O00488	Zinc finger protein 593	ZNF593	O00488	O00488;A9J4F5	ZNF593	Zinc finger protein 593	ZN593_HUMAN	1	3305.43	7406.07	6761.18	5824.23	6882.58		1704.01	4293.3	1.35659	0.5885
O00567	Nucleolar protein 56	NOP56	O00567	O00567;A0A494C128;A0PJ92;A8K9K6;H0Y653;H0YDU4	NOP56	Nucleolar protein 56	NOP56_HUMAN	9	17873.1	87388.1	63921.2	56394.1	5635.85	8254.48	10866.2	8252.18	6.83385	0.0783868
O00571	ATP-dependent RNA helicase DDX3X	DDX3X	O00571	O00571;O15523;A0A0D9SFB3;A0A2R8Y645;A0A2R8YFS5;A0A024R9A4;A0A0D9SF53;A0A0D9SG12;A0A2R8Y4A4;A0A2R8Y5G6;A0A2R8Y7T2;A0A2R8YCW1;A0A2R8YDH3;A0A2R8YDT5;A0A2R8YF78;A0A2R8YFR4;A0A2U3TZJ9;B4DLU5;B4E010;B4E3C4;B5BTY4;C9J081;C9J8G5;F6S8Q4;Q59GX6;A0A2R8Y4D2	DDX3X	ATP-dependent RNA helicase DDX3X	DDX3X_HUMAN	3	459696	567011	1176280	734329	723969	643676	815158	727601	1.00925	0.977927
O14497	AT-rich interactive domain-containing protein 1A	ARID1A	O14497	O14497;A0A1B0GTU5;H0Y488;A0A0S2Q0B1;Q4LE49;Q96TA9	ARID1A	AT-rich interactive domain-containing protein 1A	ARI1A_HUMAN	1	4808.52	4589.84	1652.77	3683.71	16098	9226.69	3574.51	9633.07	0.382403	0.188858
O14579	Coatomer subunit epsilon	COPE	O14579	O14579;M0QXB4;Q53HJ6;Q7Z4Z1	COPE	Coatomer subunit epsilon	COPE_HUMAN	3	33873.8	12004	11884.5	19254.1	18006.5	4422.4		11214.5	1.7169	0.507338
P47813	Eukaryotic translation initiation factor 1A, Y-chromosomal	EIF1AX	O14602;P47813	P47813;O14602;A6NJH9	EIF1AX;EIF1AY	Eukaryotic translation initiation factor 1A, Y-chromosomal	IF1AX_HUMAN;IF1AY_HUMAN	1	4021.8	3044.62	2629.07	3231.83	1851.85	8674.54	8291.95	6272.78	0.515215	0.248146
O14617	AP-3 complex subunit delta-1	AP3D1	O14617	O14617;Q6PK82;A0A8V8TQW4	AP3D1	AP-3 complex subunit delta-1	AP3D1_HUMAN	1	14277.5	7322.04	10314.6	10638	2152.46	9955.8	2833.23	4980.5	2.13594	0.152479
O14646	Chromodomain-helicase-DNA-binding protein 1	CHD1	O14646	O14646;O14647;Q3L8U1;Q8TD26;Q9HCK8;Q9P2D1;A0A024R7V7;A0A024RC75;A0A1B0GTU9;A0A2R8Y840;A0A8Q3WKT9;A8K9Y5;B4DLD8;B4DR07;B7ZML1;H0YJG4;H3BTW3;A0A0D9SEU0;A0A8V8TRB2;Q461N2	CHD1	Chromodomain-helicase-DNA-binding protein 1	CHD1_HUMAN	1	24509.2	9624.55	18964.6	17699.5	23600.8	9304.42	6698.37	13201.2	1.34075	0.545384
O14654	Insulin receptor substrate 4	IRS4	O14654	O14654;A0A804CF45	IRS4	Insulin receptor substrate 4	IRS4_HUMAN	38	113919	41190.6	72673	75927.5	50230.4	28292.5	8866.54	29129.8	2.60652	0.125399
O14681	Etoposide-induced protein 2.4 homolog	EI24	O14681	O14681;A0A024R3I8;E9PK61;E9PL33;E9PLB8;E9PM05;E9PS58;Q59EJ1	EI24	Etoposide-induced protein 2.4 homolog	EI24_HUMAN	1	3454.34		1468.89	2461.61	4639.54	500.089		2569.81	0.957896	0.966689
O14735	CDP-diacylglycerol--inositol 3-phosphatidyltransferase	CDIPT	O14735	O14735;A8K3L7;B3KSW0;Q53HA5;B3KY94	CDIPT	CDP-diacylglycerol--inositol 3-phosphatidyltransferase	CDIPT_HUMAN	2	3348.54	1974.81		2661.68	2740.32		1104.8	1922.56	1.38444	0.560434
O14744	Protein arginine N-methyltransferase 5	PRMT5	O14744	O14744;B2RDD7;B4DV00;G3V5T6;H0YJ77;H0YJX6	PRMT5	Protein arginine N-methyltransferase 5	ANM5_HUMAN	1	417498	85540.9	203965	235668	771202	355388	72152.6	399581	0.589788	0.506745
O14818	Proteasome subunit alpha type-7	PSMA7	O14818	O14818;Q8TAA3;A0A0K0K1K4;B0YJ74;H0UI83;Q05DH1;A0A087WYS6;H0Y586;Q4G1B8	PSMA7	Proteasome subunit alpha type-7	PSA7_HUMAN	1	12030	13623	18519	14724	14666.5	13869.5	12363.5	13633.2	1.08001	0.625421
O14880	Microsomal glutathione S-transferase 3	MGST3	O14880	O14880;A0A024R8Z1;Q53GB9;Q5VV87;Q5VV89	MGST3	Microsomal glutathione S-transferase 3	MGST3_HUMAN	1	11436.3		4834.93	8135.61	8427.07	2778.62		5602.85	1.45205	0.618848
O14893	Gem-associated protein 2	GEMIN2	O14893	O14893;A0A3B3IU42;A0A8J9FJK1;A0A8J9FN78;H0YDP6;H0YEL0	GEMIN2	Gem-associated protein 2	GEMI2_HUMAN	1	10100.2	6664.86	9088	8617.69	10595.9		1272.94	5934.42	1.45215	0.522361
O14936	Peripheral plasma membrane protein CASK	CASK	O14936	O14936;A0A2R8Y6F8;A0A0B6XJY0;A0A2R8YE77;A0A2R8YEK3;A0A2R8YFN5;A0A2U3TZM1;A0A2U3TZM4;A0A2U3TZN6;A0A7I2RJN6;B7ZKY2;Q5JS72;Q5JS79	CASK	Peripheral plasma membrane protein CASK	CSKP_HUMAN	1	6610.87	11307	5158.99	7692.29	10478.2	16497.7	11557.5	12844.5	0.598879	0.120881
O14950	Myosin regulatory light chain 12B	MYL12A	O14950;P19105	O14950;P19105;P24844;A0A384NY64;J3KTJ1;J3QRS3;Q2F834;Q53HL1;Q6IBG1;Q71U02	MYL12A;MYL12B	Myosin regulatory light chain 12B	ML12A_HUMAN;ML12B_HUMAN	3	29869.7	15972	11856.3	19232.7	71163.3	15419.7	8083.28	31555.4	0.609488	0.582794
O14974	Protein phosphatase 1 regulatory subunit 12A	PPP1R12A	O14974	O14974;B2RAH5;H0YIM2;A0A0U1RQZ1;H0YIS3	PPP1R12A	Protein phosphatase 1 regulatory subunit 12A	MYPT1_HUMAN	2	14833.2	3214.4		9023.8	10541.4	14044.4	2071.44	8885.75	1.01554	0.983916
O14979	Heterogeneous nuclear ribonucleoprotein D-like	HNRNPDL	O14979	O14979;A0A024RDB5;A0A087WUK2;B4DTA2	HNRNPDL	Heterogeneous nuclear ribonucleoprotein D-like	HNRDL_HUMAN	10	250339	485884	950879	562367	438547	783257	946777	722860	0.777975	0.562596
O15027	Protein transport protein Sec16A	SEC16A	O15027	O15027;A0A3F2YNX0;A0A0C4DH09;A0A3F2YNZ0;A0A8I5KPG1;A4QN18;A4QN19;F1T0I1;X6RGP5;A0A8I5KQ88;B4DW51;B4DY06;Q8N2P2;Q8N9G1;Q9BV84	SEC16A	Protein transport protein Sec16A	SC16A_HUMAN	1	12122.1	14761.8	20328.7	15737.5	35736.7	12433.3	11647.2	19939.1	0.789281	0.637919
O15042	U2 snRNP-associated SURP motif-containing protein	U2SURP	O15042	O15042;E7ET15;H0Y8D9	U2SURP	U2 snRNP-associated SURP motif-containing protein	SR140_HUMAN	1	32807	60665.2	82913.8	58795.3	73774.2	46015.4	25550	48446.5	1.21361	0.634345
O15062	Zinc finger and BTB domain-containing protein 5	ZBTB5	O15062	O15062;Q5T942	ZBTB5	Zinc finger and BTB domain-containing protein 5	ZBTB5_HUMAN	1	798.573	1772.04		1285.31		861.641	3253.58	2057.61	0.62466	0.610472
O15084	Serine/threonine-protein phosphatase 6 regulatory ankyrin repeat subunit A	ANKRD28	O15084	O15084;Q8N8A2;A0A024R2I9;A0A2R8Y7Y4;B4DIW9;B7Z6Z7;H7C209;H7C4A0;Q53T07	ANKRD28	Serine/threonine-protein phosphatase 6 regulatory ankyrin repeat subunit A	ANR28_HUMAN	1	24719.7	20850.3	34910.2	26826.7	18268.1	11164	34823.6	21418.6	1.2525	0.544087
O15145	Actin-related protein 2/3 complex subunit 3	ARPC3	O15145	O15145;B2R4D5;B4DM63;Q2LE71;C9JZD1;F8VR50	ARPC3	Actin-related protein 2/3 complex subunit 3	ARPC3_HUMAN	1	3123.56	6509.02	7007.65	5546.74	5053.44		2673.14	3863.29	1.43576	0.420427
O15226	NF-kappa-B-repressing factor	NKRF	O15226	O15226;A3F769;A0A8I5KX72;A2I829;A3F768;Q6NUN2	NKRF	NF-kappa-B-repressing factor	NKRF_HUMAN	23	38389	125565	98089	87347.7	60177.7	55952.9	47643.2	54591.3	1.60003	0.276125
O15234	Protein CASC3	CASC3	O15234	O15234;A0A024R1X0	CASC3	Protein CASC3	CASC3_HUMAN	1	24958	10385.2	17557.3	17633.5	30448.6	15012.9	9622.52	18361.3	0.96036	0.927611
O15235	28S ribosomal protein S12, mitochondrial	MRPS12	O15235	O15235;A0A024R0H2	MRPS12	28S ribosomal protein S12, mitochondrial	RT12_HUMAN	4	176864	126261	143927	149017	110186	89941.1	110929	103685	1.43721	0.0501483
O15305	Phosphomannomutase 2	PMM1	O15305;Q92871	O15305;Q92871;A0A024R1U5;A0A0S2Z4J6;H3BV55;A0A291FGD1;A0A804HKA7;B2R6D4;B7Z6A1;H3BPH4;Q59F02	PMM1;PMM2	Phosphomannomutase 2	PMM1_HUMAN;PMM2_HUMAN	1	3792.86	3916.22	4025.33	3911.47	3800.19	6849.23	12766.3	7805.24	0.501134	0.213257
O15355	Protein phosphatase 1G	PPM1G	O15355	O15355;Q6IAU5;B2R665;B3KXL8;B4DDC8	PPM1G	Protein phosphatase 1G	PPM1G_HUMAN	8	137586	31081.6	41457.6	70041.7	7454.85	26526.1	73486.3	35822.4	1.95525	0.431668
O15371	Eukaryotic translation initiation factor 3 subunit D	EIF3D	O15371	O15371;B4E1K8	EIF3D	Eukaryotic translation initiation factor 3 subunit D	EIF3D_HUMAN	20	366233	105220	783601	418351	1714970	1145920	585998	1.14896e+06	0.364112	0.127704
O15381	Nuclear valosin-containing protein-like	NVL	O15381	O15381;A0JLP9;B4DF43;B4DLM8;E7EWK7;E9PGD8;E9PH71;F8WF01	NVL	Nuclear valosin-containing protein-like	NVL_HUMAN	2	5631.79	37358.8	20106.4	21032.3	4292.76	2079.03	7702.18	4691.32	4.48324	0.154252
O15446	DNA-directed RNA polymerase I subunit RPA34	POLR1G	O15446	O15446;A0JLT1;A8K818;Q05BI1	POLR1G	DNA-directed RNA polymerase I subunit RPA34	RPA34_HUMAN	3	12216.7	29238.8	13108.8	18188.1	7083.69	12231.1		9657.4	1.88333	0.332189
O15511	Actin-related protein 2/3 complex subunit 5	ARPC5	O15511	O15511	ARPC5	Actin-related protein 2/3 complex subunit 5	ARPC5_HUMAN	1	2083.61	7403.48	2773.49	4086.86	1609.28		1748.02	1678.65	2.43461	0.345566
O43143	ATP-dependent RNA helicase DHX15	DHX15	O43143	O43143;B4E0S6	DHX15	ATP-dependent RNA helicase DHX15	DHX15_HUMAN	36	72644.5	145788	140249	119560	107277	81085.8	56752.1	81705	1.46332	0.243102
O43148	mRNA cap guanine-N7 methyltransferase	RNMT	O43148	O43148;A8K946;K7EP06;Q05D80;B7Z3U8	RNMT	mRNA cap guanine-N7 methyltransferase	MCES_HUMAN	3	27555.8	27327.8	31190.9	28691.5	38291.1	39061.3	21379.6	32910.7	0.871799	0.514327
O43172	U4/U6 small nuclear ribonucleoprotein Prp4	PRPF4	O43172	O43172;B2R7V4;Q59EL4;Q5T1M7;Q6IAP9	PRPF4	U4/U6 small nuclear ribonucleoprotein Prp4	PRP4_HUMAN	11	16529	9510.71	10739.3	12259.7	12488.2	8699.81	4165.67	8451.23	1.45064	0.304454
O43175	D-3-phosphoglycerate dehydrogenase	PHGDH	O43175	O43175;A0A286YF22;A0A2C9F2M7;V9HW79;A0A286YER3;A0A286YF34;A0A286YFA2;A0A286YFB2;A0A286YFC8;A0A286YFL2;A0A286YFM8;B3KSC3	PHGDH	D-3-phosphoglycerate dehydrogenase	SERA_HUMAN	1	12241.7	20316.7	24527.4	19028.6	12206.5	13226	7236.26	10889.6	1.74741	0.114958
O43242	26S proteasome non-ATPase regulatory subunit 3	PSMD3	O43242	O43242;B3KNN7;B4DEB0;B4DPM7;B4DV84;Q6IBN0;Q8N9M2;Q96N86	PSMD3	26S proteasome non-ATPase regulatory subunit 3	PSMD3_HUMAN	13	53619.2	30846.2	20900.1	35121.8	22461	13875.6	5920.82	14085.8	2.49342	0.123213
O43251	RNA binding protein fox-1 homolog 2	RBFOX2	O43251	O43251;B0QYV1;A0A0G2JRA5;A0A0G2JRD1;A0A8Q3SI58;A0A8Q3WKT3;S4R3K7	RBFOX2	RNA binding protein fox-1 homolog 2	RFOX2_HUMAN	2	12059.4	20208	25455.7	19241	26730.9	25149.2	25898.5	25926.2	0.742146	0.163648
O43290	U4/U6.U5 tri-snRNP-associated protein 1	SART1	O43290	O43290;B4DDH9	SART1	U4/U6.U5 tri-snRNP-associated protein 1	SNUT1_HUMAN	11	15210	19255	19849.8	18104.9	19118.6	18507.7	5246.82	14291	1.26687	0.467407
O43347	RNA-binding protein Musashi homolog 1	MSI1	O43347	O43347	MSI1	RNA-binding protein Musashi homolog 1	MSI1H_HUMAN	2	6830.96	6963.41	10766.4	8186.92	15121.4	8266.22	7016.7	10134.8	0.807805	0.529177
O43390	Heterogeneous nuclear ribonucleoprotein R	HNRNPR	O43390	O43390;A0A6Q8PEX7;Q0VGD6;Q6MZS5	HNRNPR	Heterogeneous nuclear ribonucleoprotein R	HNRPR_HUMAN	2	497675	1414630	1664370	1192225	533955	820245	730742	694981	1.71548	0.244353
O43395	U4/U6 small nuclear ribonucleoprotein Prp3	PRPF3	O43395	O43395;B2R791;B4DLS8;B4DM28;Q53GV6	PRPF3	U4/U6 small nuclear ribonucleoprotein Prp3	PRPF3_HUMAN	8	24012.3	17364.4	14429.2	18602	15105.1	9487.18	4890.29	9827.52	1.89284	0.0987217
O43396	Thioredoxin-like protein 1	TXNL1	O43396	O43396;B2R960;B3KT45;K7ER96;Q59G46;V9HW51	TXNL1	Thioredoxin-like protein 1	TXNL1_HUMAN	1	11005.8	13528.1		12267	10507.4	3187.64		6847.52	1.79144	0.296478
O43432	Eukaryotic translation initiation factor 4 gamma 3	EIF4G3	O43432	O43432;A0A0A0MSA7;A0A0U1RQK7;A0A804HJV5;A0A8I5KT99;A0A8I5KV92;A0A8I5QJH9;A0A8J9G7U8;B4DH17;B4DZE1;Q59GJ0	EIF4G3	Eukaryotic translation initiation factor 4 gamma 3	IF4G3_HUMAN	20	21636.9	6896.96	11390.2	13308	30882.7	9058.67	3334.73	14425.4	0.922543	0.91166
O43617	Trafficking protein particle complex subunit 3	TRAPPC3	O43617	O43617;A0A087WWM0;A6NKE1	TRAPPC3	Trafficking protein particle complex subunit 3	TPPC3_HUMAN	2	16024.2	1460.2		8742.2		10495.5	1609.04	6052.27	1.44445	0.782372
O43663	Protein regulator of cytokinesis 1	PRC1	O43663	O43663;A0A024RC67;B4E238;H0YM42	PRC1	Protein regulator of cytokinesis 1	PRC1_HUMAN	1	32017.4	24225.7	28653.4	28298.8	31707.5	29602.2	9728.1	23679.3	1.19509	0.564103
O43670	BUB3-interacting and GLEBS motif-containing protein ZNF207	ZNF207	O43670	O43670;X6R4W8;B4DQT7;J3KS31;J3QRS9;Q59G94;Q8N395	ZNF207	BUB3-interacting and GLEBS motif-containing protein ZNF207	ZN207_HUMAN	3	11036.7	5166.63	13288.7	9830.68	6858.78	11324.2		9091.49	1.08131	0.848007
O43684	Mitotic checkpoint protein BUB3	BUB3	O43684	O43684;A0A140VJF3;B4DDM6;J3QT28	BUB3	Mitotic checkpoint protein BUB3	BUB3_HUMAN	4	18842.9	8832.55	13646.8	13774.1	18768.7	11999.2	3301.05	11356.3	1.2129	0.673555
O43707	Alpha-actinin-4	ACTN4	O43707	O43707;A0A0S2Z3G9;F5GXS2;H7C144;A0A8V8TL71;B4DSX0;B4E337;Q96BG6	ACTN4	Alpha-actinin-4	ACTN4_HUMAN	2	19808.3	10245	13894.9	14649.4	11973.8	10168.9	5141.3	9094.67	1.61077	0.183251
O43709	Probable 18S rRNA (guanine-N(7))-methyltransferase	BUD23	O43709	O43709;B4DK37;E9PCQ7;F8WD67;F8WD87	BUD23	Probable 18S rRNA (guanine-N(7))-methyltransferase	BUD23_HUMAN	2	34252.3	19551.9	28178.3	27327.5	18074.9	36453	33944.1	29490.7	0.926649	0.777678
O43719	HIV Tat-specific factor 1	HTATSF1	O43719	O43719;B4DRS4	HTATSF1	HIV Tat-specific factor 1	HTSF1_HUMAN	19	180379	493376	200626	291460	125532	90604.2	36474.3	84203.5	3.46138	0.118076
O43809	Cleavage and polyadenylation specificity factor subunit 5	NUDT21	O43809	O43809;A0A024R6W2;B2R6U8;Q5HYH5	NUDT21	Cleavage and polyadenylation specificity factor subunit 5	CPSF5_HUMAN	4	38054.4	47668.7	36478.2	40733.8	107574	70753.4	40527.3	72951.6	0.558367	0.17728
O43818	U3 small nucleolar RNA-interacting protein 2	RRP9	O43818	O43818	RRP9	U3 small nucleolar RNA-interacting protein 2	U3IP2_HUMAN	10	9366.17	39919.9	42473.8	30586.6	7175.34	4328.66	6733.26	6079.09	5.03145	0.0832755
O43823	A-kinase anchor protein 8	AKAP8	O43823	O43823;A0A7P0T893;Q8NE02;Q9UG73	AKAP8	A-kinase anchor protein 8	AKAP8_HUMAN	5	14910.3	12681.2	16861.4	14817.6	12610.4	7924.92	8091.59	9542.3	1.55284	0.054025
O43824	Putative GTP-binding protein 6	GTPBP6	O43824	O43824;Q8N2Q6	GTPBP6	Putative GTP-binding protein 6	GTPB6_HUMAN	4	30821.7	49914.2	44042.2	41592.7	59868.1	27485.5	13601.8	33651.8	1.23597	0.620589
O43847	Nardilysin	NRDC	O43847	O43847;G3V1R5;B4DRI0;B4DYV0;H0Y5G9;Q6UUU9;Q96L67	NRDC	Nardilysin	NRDC_HUMAN	4	15570.9	4065.06	2829.31	7488.42		4344.76	3204.83	3774.8	1.9838	0.530684
O43852	Calumenin	CALU	O43852	O43852;A0A024R755;B3KNG6;B3KQF5;B3KQK3;H0Y875;Q6IAW5	CALU	Calumenin	CALU_HUMAN	1	5864.27	12613.9	6980.62	8486.26	9967.72	8160.26		9063.99	0.936261	0.848656
O60271	C-Jun-amino-terminal kinase-interacting protein 4	SPAG9	O60271	O60271;Q9UPT6;A0A087WYG2;E9PFH7;A0A060L980;A0A669KB35;A0A8I5KWZ2;B7ZMF3;G1UI24;Q68CV8	SPAG9	C-Jun-amino-terminal kinase-interacting protein 4	JIP4_HUMAN	1	12678.6	4910.5	8597.46	8728.85		3809.48	1715.33	2762.41	3.15987	0.140805
O60287	Nucleolar pre-ribosomal-associated protein 1	URB1	O60287	O60287	URB1	Nucleolar pre-ribosomal-associated protein 1	NPA1P_HUMAN	5	12092.8	17131.6	16045.9	15090.1	18826	28701.3	30554.3	26027.2	0.579782	0.0503524
O60293	Zinc finger C3H1 domain-containing protein	ZFC3H1	O60293	O60293	ZFC3H1	Zinc finger C3H1 domain-containing protein	ZC3H1_HUMAN	16	20951.7	22370.6	21556.7	21626.3	14921.5	20079.6	24190.9	19730.7	1.09608	0.52319
O60306	RNA helicase aquarius	AQR	O60306	O60306;A0A024R9L1;A8K6F0;B0AZM4;H0YH15;H0YLN9	AQR	RNA helicase aquarius	AQR_HUMAN	2	11629.8	6360.52	7813.57	8601.3	9282.88	5087.12		7185	1.19712	0.618817
O60307	Microtubule-associated serine/threonine-protein kinase 3	MAST3	O60307	O60307;A0A8I5KST9;A0A8V8TLL8;A0A8V8TMW0	MAST3	Microtubule-associated serine/threonine-protein kinase 3	MAST3_HUMAN	1	43340.7	61119.9	101122	68527.5	67103.6	96663.9	98520.9	87429.5	0.783804	0.395708
O60312	Phospholipid-transporting ATPase VA	ATP10A	O60312;O94823;Q9P241	O60312;O94823;Q9P241;A0A2R8YDI5;A0A669KAY1;A0A669KBE2;A0A669KAW0;A0A669KB44;B4DHG1;H0Y8M7;Q6PEW3;Q2YDW8	ATP10A;ATP10B;ATP10D	Phospholipid-transporting ATPase VA	AT10A_HUMAN;AT10B_HUMAN;AT10D_HUMAN	1	54425.5		85953.5	70189.5	74789.5	58529.5	63483	65600.7	1.06995	0.752687
O60333	Kinesin-like protein KIF1B	KIF1B	O60333	O60333;A0A024R4H4;A0A087WWA3;Q4R9M7;Q4R9M8;Q4R9M9;A0A8Q3WLB2;A0A8Q3WLB3;A0A8Q3WM94	KIF1B	Kinesin-like protein KIF1B	KIF1B_HUMAN	2	6901.53	1453.08	4585.49	4313.37	4514.7	1360.66		2937.68	1.46829	0.59981
O60341	Lysine-specific histone demethylase 1A	KDM1A	O60341	O60341;A0A8I5KRB8;A0A8I5KSH0;A0A8I5KV76;A0A8I5KVZ4;A0A8I5KXU4;A0A8I5QJJ5;A0A8I5QKM3;A8K2R3;R4GMQ1;A0A8I5QJR3;A0A8I5KSI8;R4GMP9	KDM1A	Lysine-specific histone demethylase 1A	KDM1A_HUMAN	1	4858.68	3342.35	6928.89	5043.31	8012.21	2642.07	1322.8	3992.36	1.26324	0.670726
O60506	Heterogeneous nuclear ribonucleoprotein Q	SYNCRIP	O60506	O60506;A0A7I2V2F2;A0A7I2V309;A0A7I2V4Z0;A0A7I2V5Q6;A0A7I2YQN2;B2R8Z8;B7Z645;F6UXX1;Q05CK9;Q59GL1	SYNCRIP	Heterogeneous nuclear ribonucleoprotein Q	HNRPQ_HUMAN	2	129145	198358	264356	197286	180440	406147	254344	280310	0.703814	0.341924
O60508	Pre-mRNA-processing factor 17	CDC40	O60508	O60508;Q5SRN1;B4DHE3;H0UI46;Q2TA76;Q53H60;Q59H56	CDC40	Pre-mRNA-processing factor 17	PRP17_HUMAN	1	13566.1	19880.7	19505.3	17650.7	12838.5	13088	8425.01	11450.5	1.54148	0.0714886
O60573	Eukaryotic translation initiation factor 4E type 2	EIF4E2	O60573	O60573;Q53RG0;A0A8I5KSA5;A0A8I5KT16;B4E1E4;B8ZZ50;B8ZZL3;B9A023;B9A044;C9JEL3;Q59FE1	EIF4E2	Eukaryotic translation initiation factor 4E type 2	IF4E2_HUMAN	4	13297.1	4231.56	15911.1	11146.6	42356.8	14674.1	21286.6	26105.8	0.426977	0.174277
O60583	Cyclin-T2	CCNT2	O60583	O60583;B4DH21	CCNT2	Cyclin-T2	CCNT2_HUMAN	2	5951.17	4620.96	5520.12	5364.08	5357.2	3734.93		4546.06	1.17994	0.375708
O60716	Catenin delta-1	CTNND1	O60716	O60716;A0A024R4Z0;A0A669KB05;A0A804HIL4;A0A804HK15;C9JZR2;H0YC95;Q68DU0;Q96FS1;Q7KZJ3	CTNND1	Catenin delta-1	CTND1_HUMAN	1	16306.7	7962.46	6643.61	10304.3	19977.8	17815.8	7114.88	14969.5	0.68835	0.403321
O60762	Dolichol-phosphate mannosyltransferase subunit 1	DPM1	O60762	O60762;A0A0S2Z4Y5;A0A0S2Z4U1;A0A804HIB3;A0A804HIK9;H0Y368;Q5QPJ9;Q5QPK2	DPM1	Dolichol-phosphate mannosyltransferase subunit 1	DPM1_HUMAN	1	21965.3	16964.3	25519.3	21483	17379.6	12845.8	8928.18	13051.2	1.64605	0.0726081
O60763	General vesicular transport factor p115	USO1	O60763	O60763	USO1	General vesicular transport factor p115	USO1_HUMAN	2	2985.49		2071.61	2528.55	3496.09		2223.71	2859.9	0.884139	0.713421
O60783	28S ribosomal protein S14, mitochondrial	MRPS14	O60783	O60783;B2R4A5;Q96Q61	MRPS14	28S ribosomal protein S14, mitochondrial	RT14_HUMAN	1	16016.4	9652.95	13936.4	13201.9	6016.61		9975.67	7996.14	1.65104	0.163435
O60832	H/ACA ribonucleoprotein complex subunit DKC1	DKC1	O60832	O60832;C9IYT0;A0A8Q3SIS9;A0A8Q3SIX2;A0A8Q3SIY6;A0A8Q3SJE8;A0A8Q3WLC8;A0A8Q3WLD1;A0A8Q3WLG7;A0A8V8TKY9	DKC1	H/ACA ribonucleoprotein complex subunit DKC1	DKC1_HUMAN	3	73321.2	259301	199336	177319	44781.3	47762	51652.1	48065.1	3.68915	0.0779261
O60870	DNA/RNA-binding protein KIN17	KIN	O60870	O60870;B7Z421;S4R357	KIN	DNA/RNA-binding protein KIN17	KIN17_HUMAN	2	4264.65	1515.13	4492.97	3424.25	1536.86	4700.41	603.706	2280.33	1.50165	0.505578
O60884	DnaJ homolog subfamily A member 2	DNAJA2	O60884	O60884;A0A024R6S1;T2DN57;T2DPK5	DNAJA2	DnaJ homolog subfamily A member 2	DNJA2_HUMAN	2	27575.6	14286	16830.9	19564.2	11846.6	6950.91	3687.44	7494.98	2.6103	0.0625632
O60911	Cathepsin L2	CTSV	O60911	O60911;A0A024R141;A0A7P0T8X8;A0A7P0Z415;A0A804EQJ3;B2R717	CTSV	Cathepsin L2	CATL2_HUMAN	1	4788.17	3663.5		4225.84	3783.36	7958.06	7342.14	6361.19	0.664316	0.305246
O75122	CLIP-associating protein 2	CLASP2	O75122	O75122;A0A0U1RQI6;E3W994;E7ERI8;E7EW49;J3KR49;A0A804HJG7;B4DM73;Q8NB74;Q96F87	CLASP2	CLIP-associating protein 2	CLAP2_HUMAN	1	2044.99	2128.23	2319.45	2164.22	2578.33	3848.51	2074.81	2833.88	0.763695	0.278069
O75127	Pentatricopeptide repeat-containing protein 1, mitochondrial	PTCD1	O75127	O75127;A4D273;B4DJ38;G3V325;Q3SYP6;Q3ZB84	PTCD1	Pentatricopeptide repeat-containing protein 1, mitochondrial	PTCD1_HUMAN	5	5783.23	2496.99	6541.18	4940.47	4252.94	4687.42	1019.52	3319.96	1.48811	0.393651
O75131	Copine-3	CPNE3	O75131	O75131;A0A024R994;A0A087WYQ3;E5RHZ0;H0YB26;Q05DL8	CPNE3	Copine-3	CPNE3_HUMAN	2	102110	10177.7	19373.3	43887	22938.9	12670.2	6954.19	14187.8	3.0933	0.372521
O75152	Zinc finger CCCH domain-containing protein 11A	ZC3H11A	O75152	O75152;A0A1B0GTU1;A0A024R8H9;A0A8V8TLD8;B4DLG2;B4DYM8;E9PBY7;E9PQ61;P0DQW0	ZC3H11A	Zinc finger CCCH domain-containing protein 11A	ZC11A_HUMAN	1	8134.74	10083.5	15950.6	11389.6	8077.35	4291.97	5374.32	5914.55	1.9257	0.103415
O75175	CCR4-NOT transcription complex subunit 3	CNOT3	O75175	O75175;A0A024R4R3;A0A0G2JNJ7;A0A2H2FJL5;B7Z6J7;H7C148;H7C3F5;A0A2R8Y6N5;Q6ZMJ6	CNOT3	CCR4-NOT transcription complex subunit 3	CNOT3_HUMAN	1	4136.04		1444.36	2790.2	3863.28	3758.73		3811.01	0.732143	0.527632
O75179	Ankyrin repeat domain-containing protein 17	ANKRD17	O75179	O75179;Q8IWZ3;H0YM23;B4DR08;B4DTP3;E9PDP5;H0Y4P6;H0YLQ3;H3BLS9;H7C2F5;Q7Z586;Q8TEF1;Q9NXF0	ANKRD17	Ankyrin repeat domain-containing protein 17	ANR17_HUMAN	1	157810	75607.8	124754	119391	43635.2	17325.6		30480.4	3.91696	0.0708461
O75190	DnaJ homolog subfamily B member 6	DNAJB6	O75190	O75190;P25686;Q8NHS0;A0A0J9YX62;A0A140VJI2;A7UJ17;A8K0R1;B4DJY6;B4DNN5;B4DVN1;C9J2C4;C9JRD2;C9JXB9;Q49A72	DNAJB6	DnaJ homolog subfamily B member 6	DNJB6_HUMAN	1	15906.3	10775.4	9622.99	12101.6	11415.9	3350.77		7383.34	1.63904	0.313522
O75306	NADH dehydrogenase [ubiquinone] iron-sulfur protein 2, mitochondrial	NDUFS2	O75306	O75306;A0A7I2V2B9;A0A7I2V3J6;A0A7I2V410;A0A7I2V4G5;A0A7I2V4W5;A0A7I2V4X8;A0A7I2V517;A0A7I2V596;A0A7I2V5E2;A0A7I2V5G4;A0A7I2V630;A0A7I2YQD8;A0A7I2YQG7;B7Z792;B7Z9L2;Q53HG2;A0A7I2V5D5	NDUFS2	NADH dehydrogenase [ubiquinone] iron-sulfur protein 2, mitochondrial	NDUS2_HUMAN	2	7976.61	4785.45	8125.52	6962.53	14134.8		1911.31	8023.06	0.867815	0.838251
O75330	Hyaluronan mediated motility receptor	HMMR	O75330	O75330;B4DZK6;Q05DM0;Q6NSC0;Q6PG44	HMMR	Hyaluronan mediated motility receptor	HMMR_HUMAN	1	12819.5		3617.8	8218.65	13784.6	7215.03		10499.8	0.782742	0.725616
O75342	Arachidonate 12-lipoxygenase, 12R-type	ALOX12B	O75342	O75342	ALOX12B	Arachidonate 12-lipoxygenase, 12R-type	LX12B_HUMAN	3	20696.8	64096.8	30060.3	38284.6	26415.9	30438.4	21832.4	26228.9	1.45964	0.419741
O75369	Filamin-B	FLNB	O75369	O75369;A0A804HK76;A0A804HL72;E7EN95;A0A024R321;Q68CT4	FLNB	Filamin-B	FLNB_HUMAN	14	11643.4	7872.73	11231.1	10249.1	7988.85	9011.03	8032.6	8344.16	1.22829	0.199249
O75376	Nuclear receptor corepressor 1	NCOR1	O75376	O75376;A0A024RD47;E7EVU5;E7EW50;J3KS51;A5PKW7;Q05CG3;Q3B773;Q6NTH1;Q6PDT8;Q6PGR4;Q86W52	NCOR1	Nuclear receptor corepressor 1	NCOR1_HUMAN	1	3723.34	2896.94	4371.56	3663.95	3838.77	2942.73	4540.81	3774.1	0.970812	0.869537
O75381	Peroxisomal membrane protein PEX14	PEX14	O75381	O75381;B7Z4Z4;K7EK59	PEX14	Peroxisomal membrane protein PEX14	PEX14_HUMAN	1	57987.3	18033.1	20301.9	32107.4	6249.85	4434.92		5342.39	6.00994	0.208156
O75390	Citrate synthase, mitochondrial	CS	O75390	O75390;A0A024RB75;A0A0C4DGI3;B3KTN4;B4DJV2;H0YIC4;Q0QEL2	CS	Citrate synthase, mitochondrial	CISY_HUMAN	2	7822.97	13475.8	9752.51	10350.4	12969.4	23275.8	18968.7	18404.6	0.562382	0.0779755
O75400	Pre-mRNA-processing factor 40 homolog A	PRPF40A	O75400	O75400;F5H578;A0A7N4I394;A0A8Q3SIG7;A0A8V8TM61;A0A8V8TM87;H0YG38;Q05C41	PRPF40A	Pre-mRNA-processing factor 40 homolog A	PR40A_HUMAN	2	12970.2	19450.2	22241.7	18220.7	17132.3	6108.45	25630.7	16290.5	1.11849	0.774018
O75436	Vacuolar protein sorting-associated protein 26A	VPS26A	O75436	O75436;A8K3C1;B4DLT1	VPS26A	Vacuolar protein sorting-associated protein 26A	VP26A_HUMAN	2	16464.3	9440.13	50271.3	25391.9	5105.09		10969.5	8037.3	3.15926	0.36807
O75477	Erlin-1	ERLIN1	O75477	O75477;B2RDK6;B4DPN7	ERLIN1	Erlin-1	ERLN1_HUMAN	1	8212.37	1879.97		5046.17	5840.29	5772.92		5806.6	0.86904	0.832579
O75489	NADH dehydrogenase [ubiquinone] iron-sulfur protein 3, mitochondrial	NDUFS3	O75489	O75489;Q53FM7;Q9UF24	NDUFS3	NADH dehydrogenase [ubiquinone] iron-sulfur protein 3, mitochondrial	NDUS3_HUMAN	2	6075	3126.28	5641.47	4947.58	5800.73	1186.49		3493.61	1.41618	0.536558
O75494	Serine/arginine-rich splicing factor 10	SRSF10	O75494	O75494;A0A0S2Z504;Q53GD7;Q5JRI1;Q6IQ42;R4GMP8	SRSF10	Serine/arginine-rich splicing factor 10	SRS10_HUMAN	1	43701.7	149044	138563	110436	39023.7	56606.1	82206.2	59278.7	1.863	0.225927
O75525	KH domain-containing, RNA-binding, signal transduction-associated protein 3	KHDRBS3	O75525	O75525;E5RG12;E5RHD3;E5RJZ9	KHDRBS3	KH domain-containing, RNA-binding, signal transduction-associated protein 3	KHDR3_HUMAN	1	7193.54	14010	16932.4	12712	20547.7	17967.2	22625.1	20380	0.623748	0.0737112
O75530	Polycomb protein EED	EED	O75530	O75530;A0A5F9ZI63;B4DVW7	EED	Polycomb protein EED	EED_HUMAN	3	2979.52	6667.31	8812.74	6153.19	2374.21	1940.72	5095.58	3136.84	1.96159	0.20028
O75531	Barrier-to-autointegration factor	BANF1	O75531	O75531;A0A024R5H0	BANF1	Barrier-to-autointegration factor	BAF_HUMAN	1	8998.26	17311.6	6752.43	11020.8	15732.3	6738.7	7467.04	9979.35	1.10436	0.821214
O75533	Splicing factor 3B subunit 1	SF3B1	O75533	O75533;Q9NTB4	SF3B1	Splicing factor 3B subunit 1	SF3B1_HUMAN	8	491035	1227920	690441	803132	701130	460472	144384	435329	1.84489	0.248847
O75534	Cold shock domain-containing protein E1	CSDE1	O75534	O75534;A0A024R0E2;A0A024R0K2;E9PLT0;A0A8I5KPC0;A0A8I5KPJ6;A0A8I5KPQ8;A0A8I5KS07;A0A8I5KTQ3;A0A8I5KV85;A0A8I5KW29;A0A8I5KW72;A0A8I5KWW0;A0A8I5KXH5;A0A8I5KXL1;A0A8I5KYL8;A0A8I5QJA6;A0A8I5QKX0;E9PNG3;Q96L66;Q9GZV0	CSDE1	Cold shock domain-containing protein E1	CSDE1_HUMAN	4	45479.5	13906.3	27800.2	29062	17323.7	13171.9	14516.6	15004.1	1.93694	0.201923
O75592	E3 ubiquitin-protein ligase MYCBP2	MYCBP2	O75592	O75592;A0A499FJI4;A0A804HIR9;A0A804HJ25;A0A804HKQ1;A0A804HL12;A0A8Q3SHK7;A0A8Q3SHQ2;A0A8Q3SHQ6;H7C3U4	MYCBP2	E3 ubiquitin-protein ligase MYCBP2	MYCB2_HUMAN	8	7849.28	5319.96	4511.45	5893.56	6359.29	4240.91		5300.1	1.11197	0.722137
O75616	GTPase Era, mitochondrial	ERAL1	O75616	O75616;J3QRV9;J3QSB2;J3QT61	ERAL1	GTPase Era, mitochondrial	ERAL1_HUMAN	2	11119.7	6807.58	8458.8	8795.36	6659.06	6529.02		6594.04	1.33383	0.267898
O75635	Serpin B7	SERPINB7	O75635	O75635;A8K3Q8;A8K4B1;Q6MZG5	SERPINB7	Serpin B7	SPB7_HUMAN	3	3405.92	5606.82	7637.14	5549.96	6005.62	12834	10264.8	9701.47	0.572074	0.150197
O75683	Surfeit locus protein 6	SURF6	O75683	O75683;B3KNS8	SURF6	Surfeit locus protein 6	SURF6_HUMAN	8	19885.4	86063.3	32382	46110.2	6783.61	3821.27	1360.35	3988.41	11.5611	0.107371
O75691	Small subunit processome component 20 homolog	UTP20	O75691	O75691	UTP20	Small subunit processome component 20 homolog	UTP20_HUMAN	1	24285.2	35136.7	38577.9	32666.6	37242.7	35089.3	39367.8	37233.3	0.87735	0.365717
O75746	Electrogenic aspartate/glutamate antiporter SLC25A12, mitochondrial	SLC25A12	O75746	O75746;B3KMV8;B4DGK6;F8W9J0;H0YFB2	SLC25A12	Electrogenic aspartate/glutamate antiporter SLC25A12, mitochondrial	S2512_HUMAN	1	9234.42	10127	10427.5	9929.64	6854.71	3552.4	11547.3	7318.14	1.35685	0.328204
O75795	UDP-glucuronosyltransferase 2B17	UGT2B15	O75795;P54855	O75795;P54855;A0A0G2JMZ5	UGT2B15;UGT2B17	UDP-glucuronosyltransferase 2B17	UDB15_HUMAN;UDB17_HUMAN	1	27123.5	116180	78428.7	73910.7	9517	9028.05		9272.52	7.97094	0.147704
O75818	Ribonuclease P protein subunit p40	RPP40	O75818	O75818;A0A087X1N3;F8WC38	RPP40	Ribonuclease P protein subunit p40	RPP40_HUMAN	2	6900.89	2764.25	3515.67	4393.6	7555.96	3335.5		5445.73	0.806798	0.675109
O75822	Eukaryotic translation initiation factor 3 subunit J	EIF3J	O75822	O75822;A0A024R5S5	EIF3J	Eukaryotic translation initiation factor 3 subunit J	EIF3J_HUMAN	4	24160.8	3535.99	51070.4	26255.7	187896	74157.2	72615.7	111556	0.235359	0.1034
O75909	Cyclin-K	CCNK	O75909	O75909;A0A024R6K1	CCNK	Cyclin-K	CCNK_HUMAN	1	10961.2	11925.7		11443.5	10558.6	7397.42	4922.04	7626.02	1.50058	0.17191
O75935	Dynactin subunit 3	DCTN3	O75935	O75935;A0A0A0MRV8;Q8NB28;X6RA56;X6RCK5;X6RLR1	DCTN3	Dynactin subunit 3	DCTN3_HUMAN	3	8872.41	5554.2	9968	8131.54	5559.61	5174.97		5367.29	1.51502	0.206193
O75940	Survival of motor neuron-related-splicing factor 30	SMNDC1	O75940	O75940	SMNDC1	Survival of motor neuron-related-splicing factor 30	SPF30_HUMAN	2	8833.09	8472.86	16330	11212	10048.1	18265.4	11762.2	13358.6	0.83931	0.58118
O75955	Flotillin-1	FLOT1	O75955	O75955;Q5ST80;A0A140T974;A0A140T9R1;A0A140T9W4;Q53HQ0;Q6IB58;A2VCL5	FLOT1	Flotillin-1	FLOT1_HUMAN	1	3346.83	1117.13		2231.98	1867.1	3476.53		2671.82	0.83538	0.779374
O76021	Ribosomal L1 domain-containing protein 1	RSL1D1	O76021	O76021;J3QSV6;A0PJ61;A0PJ87;I3L3C4;Q32Q62	RSL1D1	Ribosomal L1 domain-containing protein 1	RL1D1_HUMAN	3	83548.4	295540	137360	172149	23383.9	7319.07	1951.63	10884.9	15.8155	0.0652251
O76071	Probable cytosolic iron-sulfur protein assembly protein CIAO1	CIAO1	O76071	O76071;B2RDJ6	CIAO1	Probable cytosolic iron-sulfur protein assembly protein CIAO1	CIAO1_HUMAN	1	10367.4		808.686	5588.04	4255.63	1770.97		3013.3	1.85446	0.654079
O94813	Slit homolog 2 protein	SLIT2	O94813	O94813;A0A087WYV5;X6R3P0;B3KNE2	SLIT2	Slit homolog 2 protein	SLIT2_HUMAN	2	131082	148043	79043.7	119390	64988.2	366887	190066	207314	0.575888	0.383932
O94832	Unconventional myosin-Id	MYO1D	O94832	O94832;J3KRL0;J3QRN6;K7EIG7;Q7Z3N6	MYO1D	Unconventional myosin-Id	MYO1D_HUMAN	9	13819.4	29092.9	16159.7	19690.7	16682.8	16006.3	5102.7	12597.3	1.56309	0.306272
O94842	TOX high mobility group box family member 4	TOX4	O94842	O94842;B4DJ39;A0A669KB71	TOX4	TOX high mobility group box family member 4	TOX4_HUMAN	6	22944.2	22679.2	14228.1	19950.5	30970	25766.8	6829.93	21188.9	0.941554	0.882639
O94905	Erlin-2	ERLIN2	O94905	O94905;A0A384ME54;E5RHW4;E5RJ09	ERLIN2	Erlin-2	ERLN2_HUMAN	3	13401.5	3948.56	4798.44	7382.83	17318.8	12938	2530.57	10929.1	0.675519	0.54183
O94906	Pre-mRNA-processing factor 6	PRPF6	O94906	O94906	PRPF6	Pre-mRNA-processing factor 6	PRP6_HUMAN	19	87626.8	132287	155791	125235	80063.5	77243.5	37778.6	65028.5	1.92585	0.0676835
O94915	Protein furry homolog-like	FRYL	O94915	O94915;A0A286YEZ9;A0A2C9F2R7;B3KXG5;H0Y9X0;Q6ZR29	FRYL	Protein furry homolog-like	FRYL_HUMAN	19	63925.9	25446.9	28583.2	39318.7	17235.6	6993.22	6136.23	10121.7	3.8846	0.0853885
O95071	E3 ubiquitin-protein ligase UBR5	UBR5	O95071	O95071;E7EMW7	UBR5	E3 ubiquitin-protein ligase UBR5	UBR5_HUMAN	39	45898.4	19782.8	23938.7	29873.3	15789.2	12834.8	18697.4	15773.8	1.89386	0.163681
O95163	Elongator complex protein 1	ELP1	O95163	O95163;A0A6Q8PEX6;A0A6Q8PF66;A0A6Q8PF69;A0A6Q8PFB7;A0A6Q8PFH9;A0A6Q8PFN8;A0A6Q8PG86;A0A6Q8PGR0;A0A6Q8PGW3;A0A6Q8PH48;A0A6Q8PHA0;A0A6Q8PHC9;A0A6Q8PHF4;A0A6Q8PHI5;B3KXE7;B4E3I9;F5H2T0;Q4LE38;Q68DI5;Q8N516	ELP1	Elongator complex protein 1	ELP1_HUMAN	11	27930.5	10657	10368	16318.5	8195.24	3797.69		5996.47	2.72135	0.271214
O95218	Zinc finger Ran-binding domain-containing protein 2	ZRANB2	O95218	O95218	ZRANB2	Zinc finger Ran-binding domain-containing protein 2	ZRAB2_HUMAN	13	78238.7	135844	80305.2	98129.3	162106	135137	55008.9	117417	0.835731	0.63224
O95232	Luc7-like protein 3	LUC7L3	O95232	O95232;J3KPP4;A8K3C5;B4DJ96;D6RDI2;D6RHH0;Q6PKC2;Q86Y74;U3KQT3	LUC7L3	Luc7-like protein 3	LC7L3_HUMAN	1	7658.95	30295.5	11395	16449.8	3985.34	1849.37		2917.36	5.63861	0.232915
O95292	Vesicle-associated membrane protein-associated protein B/C	VAPB	O95292	O95292;Q53XM7;E5RK64	VAPB	Vesicle-associated membrane protein-associated protein B/C	VAPB_HUMAN	1	3645.34	1855.05		2750.2	3124.52	3075.64		3100.08	0.887137	0.733693
O95299	NADH dehydrogenase [ubiquinone] 1 alpha subcomplex subunit 10, mitochondrial	NDUFA10	O95299	O95299;A0A087WXC5;A0A7I2V3H5;A0A7I2V594;A0A7I2YQU0;A8K413;E7ESZ7;Q7Z518;Q53QE8	NDUFA10	NADH dehydrogenase [ubiquinone] 1 alpha subcomplex subunit 10, mitochondrial	NDUAA_HUMAN	1	5943.16	3960.59		4951.88	14442.9	3649.39	3839.86	7310.72	0.677345	0.647799
O95347	Structural maintenance of chromosomes protein 2	SMC2	O95347	O95347;A0A024R158;A8K984;B3KMB1;B7ZLZ7;Q05BV1;Q2KQ72	SMC2	Structural maintenance of chromosomes protein 2	SMC2_HUMAN	6	13841.5	7826.68	10959.7	10876	5411.77	6265.25		5838.51	1.8628	0.112587
O95400	CD2 antigen cytoplasmic tail-binding protein 2	CD2BP2	O95400	O95400;A0A024QZC1;A0A0S2Z5J7;Q5QTR6	CD2BP2	CD2 antigen cytoplasmic tail-binding protein 2	CD2B2_HUMAN	1	6953.49	5273.66	9062.99	7096.71	3720.97		4435.17	4078.07	1.74021	0.127021
O95425	Supervillin	SVIL	O95425	O95425;A0A6I8PIX7;A0A0J9YWY6;B4E3H1;B4E3N7	SVIL	Supervillin	SVIL_HUMAN	1	1209.08	3483.56		2346.32	1146.32	6589.53		3867.93	0.606609	0.657319
O95429	BAG family molecular chaperone regulator 4	BAG4	O95429	O95429;B2RA34	BAG4	BAG family molecular chaperone regulator 4	BAG4_HUMAN	1	2289.76	2712.19	2902.41	2634.79	6802.2	2755.02		4778.61	0.551371	0.254776
O95470	Sphingosine-1-phosphate lyase 1	SGPL1	O95470	O95470;A0A8V8TN35	SGPL1	Sphingosine-1-phosphate lyase 1	SGPL1_HUMAN	5	16374.7	7322.85	11960.3	11886	6243.82	8541.93		7392.88	1.60776	0.287241
O95602	DNA-directed RNA polymerase I subunit RPA1	POLR1A	O95602	O95602;B7Z284;B7Z8X7;B7ZKR9;B9ZVN9;Q53T12;Q96AG9;Q9H6T2	POLR1A	DNA-directed RNA polymerase I subunit RPA1	RPA1_HUMAN	4	5477.04	11523.7	6061.41	7687.38	3978.66		1899.15	2938.91	2.61573	0.165723
O95639	Cleavage and polyadenylation specificity factor subunit 4	CPSF4	O95639	O95639;H7C419;B7Z7B0;C9JEV9	CPSF4	Cleavage and polyadenylation specificity factor subunit 4	CPSF4_HUMAN	5	33798	79604.3	69855.8	61086	83117.4	88723.4	51517.2	74452.7	0.820468	0.501568
O95678	Keratin, type II cytoskeletal 75	KRT75	O95678	O95678	KRT75	Keratin, type II cytoskeletal 75	K2C75_HUMAN	2	788.677	8098.55		4443.61	8613.46	3683.71	16802.7	9699.96	0.458107	0.420146
O95714	E3 ubiquitin-protein ligase HERC2	HERC2	O95714	O95714;A0A0J9YXQ8	HERC2	E3 ubiquitin-protein ligase HERC2	HERC2_HUMAN	7	10220	2645.51	8954.9	7273.47	4672.02	4330.98		4501.5	1.61579	0.427324
O95758	Polypyrimidine tract-binding protein 3	PTBP3	O95758	O95758;A0A024R163;X6R242	PTBP3	Polypyrimidine tract-binding protein 3	PTBP3_HUMAN	1	9561.7	12539.5	15108.1	12403.1	9827.12		6182.43	8004.77	1.54946	0.173614
O95782	AP-2 complex subunit alpha-1	AP2A1	O95782	O95782;B4DXJ6	AP2A1	AP-2 complex subunit alpha-1	AP2A1_HUMAN	6	11770.6	8101.01	5949.48	8607.03	5707.42	5417.87	2222.81	4449.37	1.93444	0.110338
O95785	Protein Wiz	WIZ	O95785	O95785;M0QXA7;A0A2R8YFV2;A0A669KAV7;A0A669KBG4;A0A669KBH9;B3KR89;B9EGQ5	WIZ	Protein Wiz	WIZ_HUMAN	2	2855.71	2071.8	2933.93	2620.48	7123.75	4458.13		5790.94	0.452514	0.0574404
O95793	Double-stranded RNA-binding protein Staufen homolog 1	STAU1	O95793	O95793;A8K622;B3KRE0;B4DPJ9;Q59F99;Q5JW30	STAU1	Double-stranded RNA-binding protein Staufen homolog 1	STAU1_HUMAN	13	95383.2	99050.4	76884.2	90439.3	69281.4	42833	12645.3	41586.6	2.17472	0.0511827
O95801	Tetratricopeptide repeat protein 4	TTC4	O95801	O95801	TTC4	Tetratricopeptide repeat protein 4	TTC4_HUMAN	2	10941.1	13460.2	20413.1	14938.1	23041.9	22654.8	37772.2	27823	0.536899	0.0876055
O95816	BAG family molecular chaperone regulator 2	BAG2	O95816	O95816;B3KM36;B3KN59	BAG2	BAG family molecular chaperone regulator 2	BAG2_HUMAN	6	34883.4	22557.7	22177.2	26539.4	23562.5	16528.4		20045.5	1.32396	0.357774
O95819	Mitogen-activated protein kinase kinase kinase kinase 4	MAP4K4	O95819	O95819;Q8N4C8;Q9UKE5;A0A0D9SEY1;B7Z388;B7Z3V5;E7EN19;E7ENQ1;E7EX83;G5E948;H7C0P6;H7C360;Q53TX8;Q59FL0;Q5MD60;Q7Z4L4;Q9HBM9;V9HWH3	MAP4K4	Mitogen-activated protein kinase kinase kinase kinase 4	M4K4_HUMAN	3	10882.3	4515.8	4557.22	6651.77	3779.22	6424.22		5101.72	1.30383	0.630442
O95831	Apoptosis-inducing factor 1, mitochondrial	AIFM1	O95831	O95831;A0A140VK04;A0A6Q8PFE1;A0A6Q8PFM5;A0A6Q8PFQ8;A0A6Q8PFS4;A0A6Q8PG15;A0A6Q8PHC0;A0A6Q8PHJ9;A0A7I2PK44;E9PMA0;A0A6Q8PFA7;A0A7I2RLJ8	AIFM1	Apoptosis-inducing factor 1, mitochondrial	AIFM1_HUMAN	3	16778.3	12750.2	18203.7	15910.7	16055.8	7845.64	4925.18	9608.87	1.65584	0.164669
O95926	Pre-mRNA-splicing factor SYF2	SYF2	O95926	O95926;B2RBX8;B4E0Y8	SYF2	Pre-mRNA-splicing factor SYF2	SYF2_HUMAN	1	6604.73	5029.89	3081.91	4905.51	12086	8518.16		10302.1	0.476167	0.0632507
O95968	Secretoglobin family 1D member 1	SCGB1D1	O95968	O95968	SCGB1D1	Secretoglobin family 1D member 1	SG1D1_HUMAN	1	5959.59		6036.91	5998.25	22146.5	9180.73	25094.1	18807.1	0.318935	0.135362
O95969	Secretoglobin family 1D member 2	SCGB1D2	O95969	O95969	SCGB1D2	Secretoglobin family 1D member 2	SG1D2_HUMAN	1	2061.54	8484.17	9735.69	6760.47	12290.6	21742.3	10650.6	14894.5	0.45389	0.12452
O95985	DNA topoisomerase 3-beta-1	TOP3B	O95985	O95985;A0A024R1C2;A8K4N2;B4E3G2;H0Y6W0	TOP3B	DNA topoisomerase 3-beta-1	TOP3B_HUMAN	3	12457.3	10475.4	12183.9	11705.5	20536.4	7812.6	8969.46	12439.5	0.940998	0.866926
O96000	NADH dehydrogenase [ubiquinone] 1 beta subcomplex subunit 10	NDUFB10	O96000	O96000;A8K761;H3BPJ9	NDUFB10	NADH dehydrogenase [ubiquinone] 1 beta subcomplex subunit 10	NDUBA_HUMAN	2	4681.83	2837.25	3542.98	3687.35	7683.41	2313.45		4998.43	0.737702	0.579749
O96019	Actin-like protein 6A	ACTL6A	O96019	O96019;H7C5S0;Q53FS0;Q6FI97	ACTL6A	Actin-like protein 6A	ACL6A_HUMAN	2	15456.2	17017.1	13511.7	15328.3	35247	18661.9	6966.67	20291.9	0.755393	0.58059
P00338	L-lactate dehydrogenase A chain	LDHA	P00338	P00338;B4DJI1;V9HWB9	LDHA	L-lactate dehydrogenase A chain	LDHA_HUMAN	2	19145.6	24454.6	23567.9	22389.4	20505.7	27304.5	36810	28206.7	0.79376	0.309748
P00367	Glutamate dehydrogenase 1, mitochondrial	GLUD1	P00367;P49448	P00367;P49448;A0A140VK14;A0A804HJD7;A0A804HKE0;B3KT18;B4DMF5;B4DMG8;B4E0N9;E9KL48;Q53GW3;Q59FQ4;A0A804HJZ0	GLUD1;GLUD2	Glutamate dehydrogenase 1, mitochondrial	DHE3_HUMAN;DHE4_HUMAN	1	2901.92	2157.12	1771.6	2276.88		1785.55	5943.79	3864.67	0.589153	0.396175
P00387	NADH-cytochrome b5 reductase 3	CYB5R3	P00387	P00387;A0A024R4X0;A0A8I5KPU0;A0A8I5KR71;A0A8I5KW26;A0A8I5QKT9;A0A8I5QKX1;A0A8J8YWN6;A0A8J8Z3C6;Q6ZVI6;A0A8I5KVD2;B1AHF3	CYB5R3	NADH-cytochrome b5 reductase 3	NB5R3_HUMAN	1	8595.52	9437.24		9016.38	13560.8	6230.95	8025.06	9272.27	0.972403	0.934461
P00403	Cytochrome c oxidase subunit 2	MT-CO2	P00403	P00403;U5Z487;A0A023QZ25;A0A059QI72;A0A059QLX8;A0A059QM31;A0A059QNV4;A0A059QPE7;A0A059QPE9;A0A059QPR4;A0A059QPT6;A0A059QPU3;A0A059QPY9;A0A059QQA7;A0A059QS59;A0A059QTW9;A0A059QVH0;A0A059R1T0;A0A059RFY4;A0A059RHR2;A0A059RHY7;A0A059RI53;A0A059RI85;A0A059RIK5;A0A059RIQ8;A0A059RIZ2;A0A059RJF0;A0A059RKP1;A0A059RKX5;A0A059RLH3;A0A059RMK0;A0A059RNF8;A0A059RNV8;A0A059RP05;A0A059RPV8;A0A059RQ10;A0A059RQI1;…	MT-CO2	Cytochrome c oxidase subunit 2	COX2_HUMAN	1	13510.9	7643.59	15836.2	12330.2	17602.7	14880.3	6647.93	13043.6	0.945306	0.870221
P00441	Superoxide dismutase [Cu-Zn]	SOD1	P00441	P00441;V9HWC9;H7BYH4;X5D5A9	SOD1	Superoxide dismutase [Cu-Zn]	SODC_HUMAN	1	3165.02	1593.97	5952.96	3570.65	5530.57	7414.12	6961.8	6635.5	0.538113	0.0930061
P00491	Purine nucleoside phosphorylase	PNP	P00491	P00491;G3V5M2;Q8N7G1;V9HWH6;Q9P1G4;A0A8V8TL37	PNP	Purine nucleoside phosphorylase	PNPH_HUMAN	1	1404.39	2375.64	5201.12	2993.72	5300.27	6825.71	8617.49	6914.49	0.432963	0.057944
P00738	Haptoglobin	HP	P00738	P00738;A0A0C4DGL8;H0Y300;H3BS21;J3QLC9;J3QR68;B3KP77;Q6NSB4;Q6PEJ8	HP	Haptoglobin	HPT_HUMAN	4	24995.8	37810.4	72214	45006.7	69246.6	84839.2	90007.3	81364.4	0.55315	0.0778066
P00751	Complement factor B	CFB	P00751	P00751;A0A0G2JH38;A0A1U9X7H2;A0A1U9X7H4;A0A1U9X7H5;A0A1U9X7H6;A0A1U9X7H7;A0A1U9X7H8;A0A1U9X7I0;A0A7I6GV05;A0A7I6GV09;B4E1Z4;E7ETN3;A0A7R5SDN4;A0A8V8TMI9;A0A8V8TNU0;H7C5H1	CFB	Complement factor B	CFAB_HUMAN	1	1091.76		4476.5	2784.13	1765.85	2268.13	6375.13	3469.7	0.802412	0.782177
P00966	Argininosuccinate synthase	ASS1	P00966	P00966;Q5T6L4;A0A0S2Z3D8;A8KAP9;Q5T6L5;Q5T6L6;A0A0S2Z3B6	ASS1	Argininosuccinate synthase	ASSY_HUMAN	1	9686.84	15306.6	25471.3	16821.6	22312.1	30436	64735.1	39161.1	0.429549	0.180714
P01008	Antithrombin-III	SERPINC1	P01008	P01008;A0A024R944;A0A0K0Q2Z1;A0A2S0BDD1;A0A3Q8Q4D0;A0A3S8NFS6;Q8TCE1	SERPINC1	Antithrombin-III	ANT3_HUMAN	3	53500.9	68015.5	74587.8	65368.1	102552	80685.2	76137.7	86458.3	0.756065	0.109015
P01009	Alpha-1-antitrypsin	SERPINA1	P01009	P01009;P20848;E9KL23;A0A024R6I7;A0A0S2Z465;A0A1L7B5J3;A0A384MDQ7;Q9P173	SERPINA1	Alpha-1-antitrypsin	A1AT_HUMAN	1	23514.6	32503	58540	38185.9	51378.9	64630.8	62912.5	59640.7	0.640265	0.130357
P01011	Alpha-1-antichymotrypsin	SERPINA3	P01011	P01011;A0A024R6P0;B3KS79;G3V3A0	SERPINA3	Alpha-1-antichymotrypsin	AACT_HUMAN	5	9355.92	15313.8	32357.4	19009	27796	36009.5	25057.5	29621	0.641742	0.237036
P01024	Complement C3	C3	P01024	P01024;V9HWA9;B4E216;A0A8Q3WLS3;A0A8Q3WM02;M0R1Q1	C3	Complement C3	CO3_HUMAN	2	21310.5	28580.1	51910.1	33933.6	48445.6	54996.1	57879.5	53773.7	0.631044	0.108758
P01042	Kininogen-1	KNG1	P01042	P01042;B4E1C2;B4DPP8;D3DNU8;Q05CF8	KNG1	Kininogen-1	KNG1_HUMAN	1		2579.33	2697.19	2638.26	2538.63	2019.36	4139.11	2899.03	0.910048	0.772571
P01344	Insulin-like growth factor II	IGF2	P01344	P01344;A8K6C9;B2MUX6;E3UN46	IGF2	Insulin-like growth factor II	IGF2_HUMAN	1	10047.2	17441.9	9586.36	12358.5	24488.4	5793.29	20434	16905.2	0.731045	0.505448
P01591	Immunoglobulin J chain	JCHAIN	P01591	P01591;C9JA05;D6RD17;D6RHJ6	JCHAIN	Immunoglobulin J chain	IGJ_HUMAN	3	11414.5	18232.3	27291.7	18979.5	29746.2	30766.1	35602.8	32038.4	0.592399	0.0573901
P01768	Immunoglobulin heavy variable 3-30	IGHV3-30	P01768;P0DP03	P01768;P01772;P0DP02;P0DP03;A0A0J9YY99;A0A068LL52;A0A068LN03;A0A068LN07;A0A0F7T7H1;A0A109PVK5;A0A2U8J8D6;A0A2U8J8I0;A0A2U8J8J8;A0A2U8J8K6;A0A2U8J8M1;A0A2U8J8Y0;A0A2U8J8Z9;A0A2U8J923;A0A2U8J9A2;A0A2U8J9B9;A0A2U8J9D0;A0A2Y9CYC6;A0A449C197;A0A449C1A3;A0A5C2G5C2;A0A5C2G5I5;A0A5C2G5K6;A0A5C2G5L1;A0A5C2G5Y0;A0A5C2G618;A0A5C2G7K5;A0A5C2G7M5;A0A5C2G7N0;A0A5C2G7Y7;A0A5C2G805;A0A5C2G8G0;A0A5C2G8N9;A0A5C2G8…	IGHV3-30;IGHV3-30-5	Immunoglobulin heavy variable 3-30	HV330_HUMAN;HVC05_HUMAN	1	3904.1		7423.7	5663.9	6724.79	7209.9	11837.7	8590.8	0.659299	0.322828
P01833	Polymeric immunoglobulin receptor	PIGR	P01833	P01833	PIGR	Polymeric immunoglobulin receptor	PIGR_HUMAN	10	11955.1	16723.1	28416.5	19031.6	31909.8	29095.3	46025.5	35676.9	0.533443	0.0808781
P01834	Immunoglobulin kappa constant	IGKC	P01834	P01834;P0DOX7;A0A5H1ZRQ3;Q0KKI6;Q5EFE6;Q6GMX0;Q6P5S8;Q6PIL8;Q6PJF2;Q7Z3Y4;Q8TCD0;V9HW34	IGKC	Immunoglobulin kappa constant	IGKC_HUMAN	4	52136.5	58646.7	153318	88033.7	162626	171228	179801	171218	0.514161	0.0656771
P01857	Immunoglobulin heavy constant gamma 1	IGHG1	P01857	P01857;P01860;P01861;P0DOX5;A0A0A0MS08;A0A286YES1;A0A286YFJ8;A0A4W9A917;A0A5J6KJ24;A8K008;Q5EBM2;Q5EFE5;Q6GMX6;Q6MZQ6;Q6MZV7;Q6N030;Q6N089;Q6N094;Q6N095;Q6N096;Q6N097;Q6PYX1;Q7Z351;Q86TT2;Q8NF17;S6B291;V9HW68	IGHG1	Immunoglobulin heavy constant gamma 1	IGHG1_HUMAN	2	129946	189831	343361	221046	354722	442249	464169	420380	0.525824	0.050033
P01859	Immunoglobulin heavy constant gamma 2	IGHG2	P01859	P01859;A0A286YEY4;Q68CN4;Q6MZU6;Q6MZX7;Q6N093	IGHG2	Immunoglobulin heavy constant gamma 2	IGHG2_HUMAN	1	40168	51948.3	104601	65572.4	106114	124035	128924	119691	0.547848	0.0614123
P01860	Immunoglobulin heavy constant gamma 3	IGHG3	P01860	P01860;A0A286YES1;A0A4W9A917;A0A5J6KJ24;Q5EBM2;Q6N030;Q86TT2;Q8NF17	IGHG3	Immunoglobulin heavy constant gamma 3	IGHG3_HUMAN	4	9049.3	6957.47	28884.6	14963.8	23774.3	33258	30715.4	29249.2	0.511596	0.131031
P01876	Immunoglobulin heavy constant alpha 2	IGHA2	P01877	P01876;P01877;A0A0G2JMB2;A0A286YEY1;A0A286YEY5;Q6MZV6;Q6MZW0;Q6MZX9;Q6N041;Q6N090;Q6N091;Q6P089;Q6ZVX0;Q7Z374;Q7Z379;Q8NCL6;Q8WY24;Q96K68;Q9NPP6;Q9UP60	IGHA2	Immunoglobulin heavy constant alpha 2	IGHA2_HUMAN	1	58601.2	45374.1	162051	88675.4	131617	114663	148580	131620	0.673723	0.323419
P02452	Collagen alpha-1(I) chain	COL1A1	P02452	P02452;D3DTX7;H9C5C5;Q6LAN8	COL1A1	Collagen alpha-1(I) chain	CO1A1_HUMAN	5	72648	3839.03	18425.6	31637.5	11479.7	25500.8	12742.1	16574.2	1.90884	0.52044
P02533	Keratin, type I cytoskeletal 14	KRT14	P02533	P02533	KRT14	Keratin, type I cytoskeletal 14	K1C14_HUMAN	6	340605	369831	589564	433333	540278	704346	1731250	991958	0.436846	0.216338
P02538	Keratin, type II cytoskeletal 6A	KRT6A	P02538	O95678;P02538;P48668;A0A0S2Z428;A8K2I0;B2R853;B4DKV4;B4DRR0;B4DRU6;B4DRY0;B4DWU6	KRT6A	Keratin, type II cytoskeletal 6A	K2C6A_HUMAN	1	113949	77451.6	128563	106655	96745.4	191512	422440	236899	0.450211	0.2542
P02545	Prelamin-A/C	LMNA	P02545	P02545;A0A384MQX1;A0A6Q8PFJ0;A0A804HL68;Q5TCI8;A0A6Q8PHQ9;B4DFR3;Q5I6Y5;W8QEH3	LMNA	Prelamin-A/C	LMNA_HUMAN	1	14078.4	16574.2	17149.8	15934.1	18511.8	31101.1	15522.8	21711.9	0.733889	0.300722
A0A0S2Z3D5	Apolipoprotein E	APOE	P02649	A0A0S2Z3D5;P02649;E9PEV4;A0A0S2Z3V0;E7ERP7;H0Y7L5;Q6LA97	APOE	Apolipoprotein E	APOE_HUMAN	1	1222.79	4035.67		2629.23	5356.7	4180.52	5822.52	5119.91	0.51353	0.134585
P02654	Apolipoprotein C-I	APOC1	P02654	P02654;A0A024R0T8;K7EJI9;K7ELM9;K7ERI9;K7EKP1;K7EPF9	APOC1	Apolipoprotein C-I	APOC1_HUMAN	1	9824.77	4136.02		6980.4	7661.92	10773.2	9591.82	9342.31	0.747181	0.401353
P02671	Fibrinogen alpha chain	FGA	P02671	P02671;A0A0S2Z3E8;Q3KRA7;Q6NSD8	FGA	Fibrinogen alpha chain	FIBA_HUMAN	2	2728.77	5580.83	6236.33	4848.64	6559.06	8980.58	7736.41	7758.68	0.624931	0.0860305
P02679	Fibrinogen gamma chain	FGG	P02679	P02679;A0A140VJJ6;C9JC84;C9JEU5;C9JPQ9;C9JU00;D3DP16;Q7Z664	FGG	Fibrinogen gamma chain	FIBG_HUMAN	3	3467.55	4772.54	9420.95	5887.01	10433	9319.98	14444.7	11399.2	0.51644	0.0818845
P02760	Protein AMBP	AMBP	P02760	P02760	AMBP	Protein AMBP	AMBP_HUMAN	1	1999.08	7332.96	10135.4	6489.15	7546.21	8776.64	9402.3	8575.05	0.756747	0.44215
P02763	Alpha-1-acid glycoprotein 1	ORM1	P02763	P02763;P19652;V9HWF6	ORM1	Alpha-1-acid glycoprotein 1	A1AG1_HUMAN	2	9918.03	28690.3	34697.1	24435.1	31651.5	39477.5	47259.1	39462.7	0.619196	0.159827
P02765	Alpha-2-HS-glycoprotein	AHSG	P02765	P02765;C9JV77;B7Z556;B7Z8Q2	AHSG	Alpha-2-HS-glycoprotein	FETUA_HUMAN	3	6312.17	5068.39	11466.2	7615.59	14961.5	15256.9	11515.7	13911.4	0.547436	0.0518811
P02766	Transthyretin	TTR	P02766	P02766;E9KL36;A0A087WT59;A6XGL1;A6XMH1;Q53WY6;Q8TDB2	TTR	Transthyretin	TTHY_HUMAN	2	3123.44	2829.92	8423.58	4792.31	7764.42	10124.8	9523.99	9137.74	0.524453	0.0898494
P02768	Albumin	ALB	P02768	P02768;A0A0C4DGB6;A8K9P0;B2RBS8;B4DPP6;B4DPR2;F6KPG5;H0YA55;H7C013;Q56G89	ALB	Albumin	ALBU_HUMAN	2	1238930	1569100	3194410	2.00081e+06	3165240	3813940	3885690	3.62162e+06	0.552463	0.0662211
P02788	Lactotransferrin	LTF	P02788	P02788;E7ER44;V9HWI4;A0A161I202;A8K494;B3KSL2;B3VMW0;E7EQB2;Q2TUW9;Q5EK51;W8QEY1;B2MV14;B4E1V0;B7ZAL5	LTF	Lactotransferrin	TRFL_HUMAN	6	29073.7	43530.5	66194.7	46266.3	91129.9	63969.1	123198	92765.7	0.498744	0.08319
P03952	Plasma kallikrein	KLKB1	P03952	P03952;H0YAC1;A8K9A9	KLKB1	Plasma kallikrein	KLKB1_HUMAN	1	135036	202173	336705	224638	268268	317825	391766	325953	0.689173	0.217575
P03973	Antileukoproteinase	SLPI	P03973	P03973	SLPI	Antileukoproteinase	SLPI_HUMAN	1	2101.76	8252.94	7014.63	5789.78	5863.12	13734.9	21722.8	13773.6	0.420353	0.18197
P04003	C4b-binding protein alpha chain	C4BPA	P04003	P04003;A6PVY5;B4E1D8;B4E1E1;F2Z2V7	C4BPA	C4b-binding protein alpha chain	C4BPA_HUMAN	1	5476.47	7598.74	12931.8	8669	20012	7183.73	19801.8	15665.8	0.55337	0.217592
P04004	Vitronectin	VTN	P04004	P04004;D9ZGG2;J7HH10	VTN	Vitronectin	VTNC_HUMAN	1		5594.32	3119.07	4356.69	2754.63	2971.03	4294.61	3340.09	1.30436	0.428107
A0A384P5Q0	Catalase	CAT	P04040	A0A384P5Q0;P04040;B4DWK8	CAT	Catalase	CATA_HUMAN	7	20655.2	27229.2	28922.7	25602.4	28277	36692.8	42181	35716.9	0.716813	0.10104
A0A068F658	Lysosomal acid glucosylceramidase	GBA1	P04062	A0A068F658;P04062;A0A068F753;A0A0G2JLB3;A0A0G2JNZ0;A0A0G2JNZ5;A0A223PQI4;B2R6A7;B7Z6E6;B7Z6S9;B7Z731;B7Z7G9;D3DV87	GBA1	Lysosomal acid glucosylceramidase	GBA1_HUMAN	1	1464.07	4921.26	1103.39	2496.24	4034.72		4503.51	4269.11	0.584721	0.343743
P04075	Fructose-bisphosphate aldolase A	ALDOA	P04075	P04075;P05062;P09972;A0A024QZ64;A0A024R145;A0A0M4FNU3;A0A3B3IS80;A4UCS9;A4UCT0;A8K430;B7Z1L5;B7Z1N6;B7Z1Y2;B7Z1Z9;B7Z3K7;B7Z3K9;H3BPS8;H3BQN4;J3KPS3;Q8NHT3;V9HWN7	ALDOA	Fructose-bisphosphate aldolase A	ALDOA_HUMAN	1	10401.3	13981	20543.1	14975.1	19012.4	26274.1	23457.2	22914.6	0.65352	0.0949416
P04080	Cystatin-B	CSTB	P04080	P04080;Q76LA1;A0A1W2PS52	CSTB	Cystatin-B	CYTB_HUMAN	1	2179.46	1658.28	2600.72	2146.15	1124.38	2810.02	7199.12	3711.17	0.578295	0.440867
P04217	Alpha-1B-glycoprotein	A1BG	P04217	P04217;B3KP79;B3KWB5;V9HWD8	A1BG	Alpha-1B-glycoprotein	A1BG_HUMAN	1	2915.47	12786.3	6762.58	7488.12	4754.49	5030.26	10837.4	6874.05	1.08933	0.868904
P04259	Keratin, type II cytoskeletal 6B	KRT6B	P04259	P04259;P48668;B2R853;B4DKV4;B4DRY0	KRT6B	Keratin, type II cytoskeletal 6B	K2C6B_HUMAN	1	38358.1	21719.6	48558.8	36212.2	25442.2	68260	172111	88604.4	0.408695	0.30188
P04264	Keratin, type II cytoskeletal 1	KRT1	P04264	P04259;P04264;H6VRF8;H6VRF9;H6VRG0;H6VRG1;H6VRG2;H6VRG3	KRT1	Keratin, type II cytoskeletal 1	K2C1_HUMAN	2	2516990	3220820	5288020	3.67528e+06	4839370	6911080	10931800	7560750	0.486099	0.120174
P04406	Glyceraldehyde-3-phosphate dehydrogenase	GAPDH	P04406	P04406;V9HVZ4;Q2TSD0;E7EUT5;A4UCT1;Q0QET7;Q5ZEY3	GAPDH	Glyceraldehyde-3-phosphate dehydrogenase	G3P_HUMAN	6	101669	164572	215524	160588	203515	247812	305971	252433	0.636163	0.106955
P04792	Heat shock protein beta-1	HSPB1	P04792	P04792;A0A6Q8PGK1;V9HW43;A0A6Q8PF43;A0A6Q8PFE7;A0A6Q8PFK8;A0A6Q8PGY2;A0A6Q8PH65;A0A6Q8PHA6;A0A6Q8PHJ6;B4DL87	HSPB1	Heat shock protein beta-1	HSPB1_HUMAN	1	16826.6	14756.9	15281.5	15621.7	11023.3	13513.4	15005.3	13180.7	1.1852	0.137476
P04844	Dolichyl-diphosphooligosaccharide--protein glycosyltransferase subunit 2	RPN2	P04844	P04844;B2RE46;B4DJL0	RPN2	Dolichyl-diphosphooligosaccharide--protein glycosyltransferase subunit 2	RPN2_HUMAN	3	13435.5	13274.1	21621	16110.2	16589.6	6590.75	4887.62	9355.99	1.72191	0.213782
P05089	Arginase-1	ARG1	P05089	P05089;A0A5F9ZGN6;A0A5F9ZH78	ARG1	Arginase-1	ARGI1_HUMAN	7	16743.4	24666	32167.2	24525.5	35539.3	52179.5	73749	53822.6	0.455674	0.0699099
O94788	Aldehyde dehydrogenase, mitochondrial	ALDH2	P05091	O94788;P00352;P05091;P30837;P47895;A0A024RC95;A0A384MTJ7;V9HW83;A0A384NPN7;B2R5T2;B4DDF8;B4DH89;B4DXX3;B4DYU3;B4YAH7;H0Y2X5;H0YMG7;Q53FB6;Q59EJ0;Q7Z3A2;V9HVX6	ALDH2	Aldehyde dehydrogenase, mitochondrial	ALDH2_HUMAN	1	8392.01	15001.1	17415.7	13602.9	14143.1	27492.5	35023.4	25553	0.532342	0.147874
P05155	Plasma protease C1 inhibitor	SERPING1	P05155	P05155;A0A384MDV8;A0A7I2V2D2;A0A7I2V5R3;E9KL26;E9PGN7;H9KV48;A0A348GSH7;Q5UGI6	SERPING1	Plasma protease C1 inhibitor	IC1_HUMAN	1		7759.33	11078.5	9418.92	9167.59	10734.3	13955.6	11285.8	0.834579	0.458488
P05164	Myeloperoxidase	MPO	P05164	P05164;J3QSF7	MPO	Myeloperoxidase	PERM_HUMAN	1		2906.59	20846.9	11876.7	16091.8	14391.4	10501.4	13661.5	0.869357	0.815709
P05546	Heparin cofactor 2	SERPIND1	P05546	P05546;A0A7H0TJC6;Q8IVC0	SERPIND1	Heparin cofactor 2	HEP2_HUMAN	1	5489.6	2520.07	5749.21	4586.29	4881.67	10807.1	6160.81	7283.19	0.629709	0.263923
P05783	Keratin, type I cytoskeletal 18	KRT18	P05783	P05783;A0A024RAY2;F8VZY9;B2RA03;I6L965	KRT18	Keratin, type I cytoskeletal 18	K1C18_HUMAN	18	23380.6	73518.4	33831.5	43576.8	68851.6	231128	47002.8	115661	0.376764	0.296223
P05787	Keratin, type II cytoskeletal 8	KRT8	P05787	P05787;Q7L4M3;Q969I0	KRT8	Keratin, type II cytoskeletal 8	K2C8_HUMAN	8	126661	392952	158244	225952	300329	927495	235341	487722	0.463281	0.329775
P06396	Gelsolin	GSN	P06396	P06396;A0A0A0MS51;A0A0A0MT01;A0A384MEF1;B7Z2X4;B7Z6N2;B7Z992;B7Z9A0;A0A8V8TND7	GSN	Gelsolin	GELS_HUMAN	2	27299.5	29237.3	20906.1	25814.3	37650	25209.6	11955.2	24938.3	1.03513	0.91635
P06576	ATP synthase subunit beta, mitochondrial	ATP5F1B	P06576	P06576;H0YH81;V9HW31;Q0QEN7;F8W079	ATP5F1B	ATP synthase subunit beta, mitochondrial	ATPB_HUMAN	5	36260.8	60689.7	70587.4	55846	60456.6	47860.1	62709	57008.6	0.979607	0.922311
P06703	Protein S100-A6	S100A6	P06703	P06703;R4GN98	S100A6	Protein S100-A6	S10A6_HUMAN	1		7042.71	12397.3	9720	14403.9		23963.8	19183.8	0.506676	0.226238
P06727	Apolipoprotein A-IV	APOA4	P06727	P06727;Q13784	APOA4	Apolipoprotein A-IV	APOA4_HUMAN	3	5636.52	7340.05	20083.9	11020.2	20645.9	25492.5	21895.5	22678	0.485941	0.0714667
P06729	T-cell surface antigen CD2	CD2	P06729	P06729;Q53F96;B4DVN2;B4E0G3;Q5JVN7	CD2	T-cell surface antigen CD2	CD2_HUMAN	1	14694.2	16072.4	28943.6	19903.4	17916.9	28677.4	32681.1	26425.1	0.7532	0.360847
P06730	Eukaryotic translation initiation factor 4E	EIF4E	P06730	P06730;D6RBW1;X5D7E3;H0Y8J7;Q32Q75;B7Z2T1	EIF4E	Eukaryotic translation initiation factor 4E	IF4E_HUMAN	1	9017.22	3889.37	6375.8	6427.46	11308	9147.39	3590.6	8015.33	0.801896	0.592553
P06733	Alpha-enolase	ENO1	P06733	P06733;A0A024R4F1;A0A2R8Y6G6;E2DRY6	ENO1	Alpha-enolase	ENOA_HUMAN	3	9223.78	14281.5	20478.6	14661.3	19089.7	29153.7	34279.3	27507.6	0.532991	0.0805842
P06753	Tropomyosin alpha-3 chain	TPM3	P06753	P06753;P07951;P09493;P67936;A0A024R5W6;A0A0K0K1I0;A0A0S2Z4G4;A0A0S2Z4G6;A0A2R2Y2Q3;B7Z596;D9YZV4;D9YZV5;D9YZV7;F5H7S3;H0YK48;H0YKJ4;H7BYY1;J3KN67;M1VPF4;Q6ZN40;V9HW56;A0A087WWU8;A0A0S2Z4G8;A0A0S2Z4I4;A0A2R8Y5V9;A0A2R8YE05;A0A2R8YEU4;A0A2R8YGX3;A0A2R8YH90;A0A2R8YHD2;A0A494BZZ2;A0A494C0G0;A0A494C0P6;A7XZE4;B2RDE1;B4DGC2;B4DTB1;B4DTK3;B4DVY2;B7Z722;C9IZA2;D6R904;H0YKP3;H0YKX5;H0YL80;K7ENT6;Q15657;Q1…	TPM3	Tropomyosin alpha-3 chain	TPM3_HUMAN	2	52123.7	24430.5	25019.6	33857.9	48228.8	39902.6	20745.3	36292.2	0.932925	0.851971
P07195	L-lactate dehydrogenase B chain	LDHB	P07195	P00338;P07195;P07864;Q6ZMR3;Q5U077;A0A140VKA7;A0A3B3IS95;A0A5F9ZHM4;A8MW50;B4DJI1;D6NKH9;F5H155;F5H245;F5H5G7;G3XAP5;G9BCY7;G9BCY8;Q96L19;V9HWB9	LDHB	L-lactate dehydrogenase B chain	LDHB_HUMAN	1	12438.4	15027.1	12145.6	13203.7	11824.5	10487.6	12759.6	11690.6	1.12943	0.250973
I6L9F6	Neurofilament light polypeptide	NEFL	P07196	I6L9F6;P07196;B3KQI5;A0A0S2Z436;A0A0S2Z4B1	NEFL	Neurofilament light polypeptide	NFL_HUMAN	1	7361.73	10692.2	7109.78	8387.9	8756.16	17980.5	2541.48	9759.38	0.859471	0.781863
P07197	Neurofilament medium polypeptide	NEFM	P07197	P07197;E7EMV2;E7ESP9;A5YM63;B4DJT7	NEFM	Neurofilament medium polypeptide	NFM_HUMAN	15	13047.7	15848.2	11321.2	13405.7	17529.7	21706	4767.31	14667.7	0.913962	0.822281
P07237	Protein disulfide-isomerase	P4HB	P07237	P07237;A0A024R8S5;A0A7P0T8C0;A0A7P0T8J3;A0A7P0T8X1;A0A7P0T9D6;A0A7P0T9K9;A0A7P0T9U6;A0A7P0TA35;A0A7P0TA71;A0A7P0TA97;A0A7P0TAX9;A0A7P0TB26;A0A7P0Z4J0;A0A7P0Z4S2;B4DJS0;B4DLN6;B4DNL5;B4DUA5;H7BZ94;I3L0S0;I3L3P5;I3L4M2;I3L514	P4HB	Protein disulfide-isomerase	PDIA1_HUMAN	1	8198.13	6776.69	11805.9	8926.91	20778.5	13362.3	14414.2	16185	0.551554	0.0580986
P07358	Complement component C8 beta chain	C8B	P07358	P07358;A0A8Q3WL56;A8K9M5;B7Z550;B7Z555	C8B	Complement component C8 beta chain	CO8B_HUMAN	1	2643.03	3303.61	5226.98	3724.54	5056.67	3161.61		4109.14	0.906404	0.774068
P07384	Calpain-1 catalytic subunit	CAPN1	P07384	P07384;A0A024R580;A0A024R5A3;B2RDI5;E9PIA9;E9PJA6;E9PJJ3;E9PLC9;E9PLX0;E9PMC6;E9PQB3;E9PRM1;E9PSA6	CAPN1	Calpain-1 catalytic subunit	CAN1_HUMAN	1	2973.64	9684.17	2803.25	5153.69	6782.78	7028.6	3903.08	5904.82	0.872793	0.776909
P07478	Trypsin-2	PRSS2	P07478	P07478;A0A0J9YYC8;A6XMV8;A6XMV9;Q3SY19;Q3SY20;Q5NV56;Q7Z5F3	PRSS2	Trypsin-2	TRY2_HUMAN	1	8824.15	25504.9	9057.58	14462.2	10131.3	21893.6	30723.1	20916	0.691442	0.471629
P07686	Beta-hexosaminidase subunit beta	HEXB	P07686	P07686;A0A024RAJ6;H0Y9B6;H0YA83;Q5URX0	HEXB	Beta-hexosaminidase subunit beta	HEXB_HUMAN	2	6395.36	7098.07	7828.69	7107.37	10506.4	6668.95	11557.3	9577.55	0.742087	0.184465
P07737	Profilin-1	PFN1	P07737	P07737;K7EJ44	PFN1	Profilin-1	PROF1_HUMAN	2	3256.55	6114.22	6579.73	5316.83	4747.53	7377.68	5630.21	5918.47	0.898345	0.666341
P07814	Bifunctional glutamate/proline--tRNA ligase	EPRS1	P07814	P07814;Q3KQZ8;B4DKX5;H6WCP5;V9GYZ6	EPRS1	Bifunctional glutamate/proline--tRNA ligase	SYEP_HUMAN	15	196800	101733	108424	135652	80425.5	53874.9	32158.8	55486.4	2.44479	0.0758786
P07858	Cathepsin B	CTSB	P07858	P07858;A0A024R374;A0A7I2V2J1;A0A7I2V302;A0A7I2V440;A0A7I2V4S6;A0A7I2V4Z9;A0A7I2YQK9;A0A7P0NGZ6;A8K2H4;B4DL49;E9PCB3;E9PHZ5;E9PKQ7;E9PLY3;E9PNL5;E9PQM1;E9PR21;E9PSG5;A0A7I2V668;E9PS78;Q5HYG5	CTSB	Cathepsin B	CATB_HUMAN	1	10788.9	12576.5	14746.2	12703.9	16398.8	27027.7	15409.5	19612	0.64776	0.150475
P07900	Heat shock protein HSP 90-alpha	HSP90AA1	P07900	P07900;K9JA46;Q2VPJ6;Q8TBA7;O75322;Q86U12;Q96HX7	HSP90AA1	Heat shock protein HSP 90-alpha	HS90A_HUMAN	5	15173.7	12981.9	10499.6	12885.1	14271	14980.5	8980.62	12744	1.01107	0.954543
P07910	Heterogeneous nuclear ribonucleoproteins C1/C2	HNRNPC	P07910	P07910;G3V2Q1;A8K9A4;B2R5W2;B2R603;B3KX96;B4DQQ2;B4DY08;D3DPI2;G3V2D6;G3V4C1;G3V4W0;G3V555;G3V575;G3V576;G3V5V7	HNRNPC	Heterogeneous nuclear ribonucleoproteins C1/C2	HNRPC_HUMAN	2	314798	868525	1069530	750951	343584	222786	236447	267606	2.80618	0.102277
P06239	Tyrosine-protein kinase Yes	YES1	P07947	P06239;P06241;P07947;P07948;P08631;P09769;P11362;P20794;P21802;P22455;P22607;P51451;Q8IZL9;Q9UPZ9;A0A024R7P8;A0A024R7S1;A0A0A0MR25;A0A0S2Z3Q6;A0A0S2Z3T4;A0A0S2Z3T9;A0A141AXF0;A0A141AXF1;A0A141AXF3;A0A141AXF4;A0A141AXF5;A0A141AXF7;A0A141AXF8;A0A1B0RPQ4;A0A3B3ISD1;A0A5S6RJB7;A0A7I2RW32;A0A804HI76;A0A804HIF1;A0A8I3B1S4;B4DVP5;D2CGD1;E7EU09;E7EVR7;F8W9L4;H0Y3C5;H7BXU9;J3KPD6;J3KPQ0;J3QRU1;V5YQL4;V5YQ…	YES1	Tyrosine-protein kinase Yes	YES_HUMAN	1	21858	24557		23207.5	24989	21849.7	7632.71	18157.1	1.27815	0.52091
P08123	Collagen alpha-2(I) chain	COL1A2	P08123	P08123;A0A0S2Z3H5;A0A384MDU2	COL1A2	Collagen alpha-2(I) chain	CO1A2_HUMAN	3	120097	12812.1	20533.4	51147.5	11564.1	6811.19	18732	12369.1	4.1351	0.3266
P08195	4F2 cell-surface antigen heavy chain	SLC3A2	P08195	P08195;F5GZS6;F5H867;J3KPF3;A0A024R599;A0A7P0T853;A0A7P0T8F1;A0A7P0T8U7;A0A7P0T9F7;A0A7P0TAN7;A0A7P0TAS6;A0A7P0TAT7;A0A7P0TBF8;A0A7P0Z4A0;A0A7P0Z4P5;B4E2Z3;B4E3E4;F5H0E2;H0YFS2;H0YH36	SLC3A2	4F2 cell-surface antigen heavy chain	4F2_HUMAN	1	9295.72	17538.6	33646.7	20160.3	10347.1	10965.3	17119.7	12810.7	1.57371	0.380895
P08237	ATP-dependent 6-phosphofructokinase, muscle type	PFKM	P08237	P08237;A0A024R0Y5;A0A2R8Y891;A0A0S2Z4A1;A0A0S2Z4I1;Q96I60;A0A0S2Z4A8;B4E162;F8VP00;F8VZI0;P78457;Q7KYX9	PFKM	ATP-dependent 6-phosphofructokinase, muscle type	PFKAM_HUMAN	1	5643.04		2482.06	4062.55	2432.6	2311.02		2371.81	1.71285	0.397006
A0A024RD80	Heat shock protein HSP 90-beta	HSP90AB1	P08238	A0A024RD80;P07900;P08238;K9JA46;Q14568;Q58FF8;B4DGL0;B4DMA2;Q2VPJ6;Q6PK50;Q8TBA7;O75322;Q86U12	HSP90AB1	Heat shock protein HSP 90-beta	HS90B_HUMAN	1	136561	60907.6	67748.9	88405.8	60959.8	48691.8	36330.3	48660.6	1.81678	0.189647
P08240	Signal recognition particle receptor subunit alpha	SRPRA	P08240	P08240;Q6IAX9;A0A024R3M0	SRPRA	Signal recognition particle receptor subunit alpha	SRPRA_HUMAN	2	9341.43	8106.04	12936.2	10127.9	9873.98	8260.01	3066.31	7066.77	1.43317	0.29017
P08559	Pyruvate dehydrogenase E1 component subunit alpha, somatic form, mitochondrial	PDHA1	P08559	P08559;A0A024RBX9;Q53GE3;Q5JPU2;A5PHJ9;A5YPB6	PDHA1	Pyruvate dehydrogenase E1 component subunit alpha, somatic form, mitochondrial	ODPA_HUMAN	5	6876.07	4900.34		5888.2	29678.2	23051.9	6808.63	19846.2	0.296691	0.210951
P08574	Cytochrome c1, heme protein, mitochondrial	CYC1	P08574	P08574;Q8TBT6	CYC1	Cytochrome c1, heme protein, mitochondrial	CY1_HUMAN	3	10584.1	5956.64	7121.47	7887.4	4393.09	8767.28	2690.15	5283.51	1.49283	0.317498
P08579	U2 small nuclear ribonucleoprotein B''	SNRPB2	P08579	P08579;B5BTZ8	SNRPB2	U2 small nuclear ribonucleoprotein B''	RU2B_HUMAN	3	75412	215599	126692	139234	123473	97323.6	37271.9	86022.8	1.61857	0.332
P08621	U1 small nuclear ribonucleoprotein 70 kDa	SNRNP70	P08621	P08621;A0A024QZD5;A8KAQ5	SNRNP70	U1 small nuclear ribonucleoprotein 70 kDa	RU17_HUMAN	2	30087.1	27117.4	16272.1	24492.2	14103.3	9857.74		11980.5	2.04434	0.113481
P08670	Vimentin	VIM	P08670	P08670;V9HWE1;B0YJC4;B3KRK8;B0YJC5	VIM	Vimentin	VIME_HUMAN	4	348084	1008580	446647	601104	683742	2105420	291110	1.02676e+06	0.585439	0.509371
P08708	40S ribosomal protein S17	RPS17	P08708	P08708;A0A075B716;H0YN88;H3BNC9;H0YN73	RPS17	40S ribosomal protein S17	RS17_HUMAN	5	81304.5	72389.5	118811	90835	70937.6	51373.9	31043.6	51118.4	1.77695	0.0957914
P08754	Guanine nucleotide-binding protein G(i) subunit alpha-3	GNAI3	P08754	P04899;P08754;P09471;P63096;Q96C71;A0A142CHG9;A0A1W2PP38;A0A3B3ITM0;B3KP24;B3KP89;B3KX51;H3BTM2;Q8N6I9;Q93020	GNAI3	Guanine nucleotide-binding protein G(i) subunit alpha-3	GNAI3_HUMAN	2	22510.8	48592.4	23913.9	31672.4	9689.9	15054.8	5088.46	9944.39	3.18495	0.0720732
P08758	Annexin A5	ANXA5	P08758	P08758;D6RBE9;D6RBL5;V9HWE0	ANXA5	Annexin A5	ANXA5_HUMAN	1	3587.31	5353.9		4470.6		3752.21	6110.39	4931.3	0.906577	0.784098
P08779	Keratin, type I cytoskeletal 16	KRT16	P08779	P08779;K7ENW6	KRT16	Keratin, type I cytoskeletal 16	K1C16_HUMAN	2	79643	33676.9	80281.7	64533.9	52386.7	82363.4	320242	151664	0.425505	0.368922
P08865	40S ribosomal protein SA	RPSA	P08865	P08865;A0A024R2L6;A0A0C4DG17;A0A8I5KQE6;A0A024R7P5;A0A8V8TLA4;A0A8V8TMP3;A0A8V8TMX1;C9J9K3	RPSA	40S ribosomal protein SA	RSSA_HUMAN	2	73885.8	44515.2	150651	89684	164883	153668	144323	154291	0.581264	0.115217
P09001	39S ribosomal protein L3, mitochondrial	MRPL3	P09001	P09001;B4DKM0;E7ETU7;E9PF06;H0Y9G6;Q96Q75	MRPL3	39S ribosomal protein L3, mitochondrial	RM03_HUMAN	1	12508.5	6834.28	8907.7	9416.83	6920.36	4174.57	2523.67	4539.53	2.0744	0.0804938
P09012	U1 small nuclear ribonucleoprotein A	SNRPA	P09012	P09012;B2R802;M0R221;M0R2B8;M0QXK2;M0QZG7;M0R268	SNRPA	U1 small nuclear ribonucleoprotein A	SNRPA_HUMAN	1	12920	16570.9	29867.3	19786.1	15263.6	15211.7	12799.5	14424.9	1.37166	0.361905
P09211	Glutathione S-transferase P	GSTP1	P09211	P09211;A8MX94;V9HWE9;A0A087X2E9	GSTP1	Glutathione S-transferase P	GSTP1_HUMAN	3	9751.71	10115.8	20079	13315.5	6131.14	20608.6	24949.4	17229.7	0.772822	0.586085
P09234	U1 small nuclear ribonucleoprotein C	SNRPC	P09234	P09234;A0A0A0MRR7;Q5TAL4;Q53G33	SNRPC	U1 small nuclear ribonucleoprotein C	RU1C_HUMAN	1	4968.57	8341.22	13240.5	8850.1	9192.24	13893.2	11130.3	11405.2	0.775967	0.407231
P09493	Tropomyosin alpha-1 chain	TPM1	P09493	P09493;A0A024R5W6;A0A0K0K1I0;A0A0S2Z4G6;A0A494C0V8;B7Z596;D9YZV4;D9YZV5;D9YZV7;F5H7S3;H0YK48;H0YKJ4;H0YL42;H7BYY1;Q6ZN40;A0A494BZZ2;B7Z722;H0YKX5;H0YL80;Q15657;Q1ZYL5;Q59GR8;Q8TCG4	TPM1	Tropomyosin alpha-1 chain	TPM1_HUMAN	1	5102.38	6926.03		6014.2	7105.71	6608.39	8575.94	7430.01	0.809447	0.259788
P09543	2',3'-cyclic-nucleotide 3'-phosphodiesterase	CNP	P09543	P09543;A0A024R1T5;B4DI06;B4DFN6	CNP	2',3'-cyclic-nucleotide 3'-phosphodiesterase	CN37_HUMAN	4	22621	12609.4	14990.5	16740.3	13433.8		11303.3	12368.5	1.35346	0.3521
P09651	Heterogeneous nuclear ribonucleoprotein A1	HNRNPA1	P09651	P09651;A0A024RAZ7;A0A024RB53;A0A7I2V3R8;A0A7I2V3W0;B4E0B5;F8W6I7;Q6IPF2;A0A7I2V2F1;A0A7I2V2M7;A0A7I2V2Q7;A0A7I2V2R4;A0A7I2V2X1;A0A7I2V334;A0A7I2V360;A0A7I2V3K5;A0A7I2V3U8;A0A7I2V453;A0A7I2V459;A0A7I2V497;A0A7I2V4E2;A0A7I2V4F8;A0A7I2V4P7;A0A7I2V520;A0A7I2V5N7;A0A7I2V5P1;A0A7I2V661;A0A7I2V666;A0A7I2YQX9;A0A7I2YQY2;B4DP35;H0YH80;Q3MI39;Q9BSM5	HNRNPA1	Heterogeneous nuclear ribonucleoprotein A1	ROA1_HUMAN	2	389864	627681	1123600	713715	540323	1275280	1375920	1063841	0.670885	0.362186
P09661	U2 small nuclear ribonucleoprotein A'	SNRPA1	P09661	P09661;H0YKK0;Q53G21;Q53G61;Q6NVW9	SNRPA1	U2 small nuclear ribonucleoprotein A'	RU2A_HUMAN	3	144057	326783	195333	222058	211856	188654	61878.6	154130	1.44072	0.396771
A0A024R3T8	Poly [ADP-ribose] polymerase 1	PARP1	P09874	A0A024R3T8;P09874;A0A7I2V3E1;B2R5W3;B4E0E1;A0A7I2V5E9;A0A7I2V625;Q05D33;Q6PJL0	PARP1	Poly [ADP-ribose] polymerase 1	PARP1_HUMAN	4	61716.8	116531	153454	110567	39577.5	68517	34650.7	47581.7	2.32373	0.0929479
P09884	DNA polymerase alpha catalytic subunit	POLA1	P09884	P09884;A6NMQ1;A0A7I2V2V3	POLA1	DNA polymerase alpha catalytic subunit	DPOLA_HUMAN	1	12519.4	5609.01	17540.1	11889.5	16914.2	18341.5	20267.3	18507.7	0.64241	0.139235
P0C0L4	Complement C4-A	C4A	P0C0L4	P0C0L4;P0C0L5;A0A0G2JL54;A0A0G2JPR0;A0A140TA29;A0A140TA32;A0A140TA44;A0A140TA49;A0A3B3ISA6;F5GXS0;A0A8V8TLP6;Q9UNU2	C4A	Complement C4-A	CO4A_HUMAN	2	6063.12	10756.5	16034	10951.2	14143.5	17031.9	19918.4	17031.3	0.643006	0.141701
P0C2W1	F-box/SPRY domain-containing protein 1	FBXO45	P0C2W1	P0C2W1;C9JLC0	FBXO45	F-box/SPRY domain-containing protein 1	FBSP1_HUMAN	1	3042.15		1694.11	2368.13	1434.78		868.305	1151.54	2.05649	0.238015
B4DJ51	Calmodulin-1	CALM1	P0DP23;P0DP24;P0DP25	B4DJ51;P0DP23;P0DP24;P0DP25;A0A590UJI2;B2RDW0;E7EMB3;G3V361;Q96HY3;Q9BRL5	CALM1;CALM2;CALM3	Calmodulin-1	CALM1_HUMAN;CALM2_HUMAN;CALM3_HUMAN	1	2515.04		4491.28	3503.16		4717.43	7623.79	6170.61	0.567717	0.26834
P0DPB6	DNA-directed RNA polymerases I and III subunit RPAC2	POLR1D	P0DPB6	P0DPB6;A0A0R4J2F3	POLR1D	DNA-directed RNA polymerases I and III subunit RPAC2	RPAC2_HUMAN	1	8510.05		5685.32	7097.69	7963.63	4431.59		6197.61	1.14523	0.729077
P10515	Dihydrolipoyllysine-residue acetyltransferase component of pyruvate dehydrogenase complex, mitochondrial	DLAT	P10515	P10515;A0A7P0Z4G4;E9PEJ4;H0YDD4;Q86YI5;A0A024R3D8;A0A7P0T997;A0A7P0TA47;A0A7P0TAG1;A0A7P0TAX2;A0A7P0TBE2;A0A7P0TBK2;B4DJX1;B4DLQ2;B4DS43;Q01991	DLAT	Dihydrolipoyllysine-residue acetyltransferase component of pyruvate dehydrogenase complex, mitochondrial	ODP2_HUMAN	2	6093.79	13050.7	7310.5	8818.33	8169.77	6369.94	1698.81	5412.84	1.62915	0.303156
P10909	Clusterin	CLU	P10909	P10909;A0A384NKS6;B4DW11;H0YAS8;H0YC35	CLU	Clusterin	CLUS_HUMAN	1	3133.75	7894.92	1760.06	4262.91	5700.74	10346.6	8836.29	8294.54	0.513941	0.155604
P11172	Uridine 5'-monophosphate synthase	UMPS	P11172	P11172;A8K5J1;B5LY69;B5LY71;B5LY67;E9PFD2;F2Z303;F2Z3P2;F8WDG4	UMPS	Uridine 5'-monophosphate synthase	UMPS_HUMAN	1	3009.53	1925.45	3626.75	2853.91	1814.42	1494.88		1654.65	1.72478	0.163554
P11177	Pyruvate dehydrogenase E1 component subunit beta, mitochondrial	PDHB	P11177	P11177;A0A384MDR8;C9J634;F8WF02;Q59G68	PDHB	Pyruvate dehydrogenase E1 component subunit beta, mitochondrial	ODPB_HUMAN	3	7840.28	6616.64	6037.75	6831.56	27286.9	8953.14	4673.33	13637.8	0.500928	0.383232
P11182	Lipoamide acyltransferase component of branched-chain alpha-keto acid dehydrogenase complex, mitochondrial	DBT	P11182	P11182;Q5VVL7;A0A7P0Z494;A0A7P0T9W1;B4E1Q7	DBT	Lipoamide acyltransferase component of branched-chain alpha-keto acid dehydrogenase complex, mitochondrial	ODB2_HUMAN	4	5691.48	8741.4	16086.2	10173	6564.78	11888.5	3436.47	7296.58	1.39422	0.506837
P06737	Glycogen phosphorylase, brain form	PYGB	P11216	P06737;P11216;P11217;A0A0M4FEM1;B2R825;B2RB32;B4DRW6;B4DSD8;E9PK47;Q59GM9	PYGB	Glycogen phosphorylase, brain form	PYGB_HUMAN	1	4026.49	6785.84	4302.98	5038.44		4944.05	8348.67	6646.36	0.758075	0.41421
P11279	Lysosome-associated membrane glycoprotein 1	LAMP1	P11279	P11279;A0A024RDY3;B3KRY3	LAMP1	Lysosome-associated membrane glycoprotein 1	LAMP1_HUMAN	3	13466.5	15771.6	10892	13376.7	15590.4	28887.6	18941.3	21139.8	0.632774	0.140674
P11388	DNA topoisomerase 2-alpha	TOP2A	P11388	P11388	TOP2A	DNA topoisomerase 2-alpha	TOP2A_HUMAN	7	13466.4	26941.2	31906.2	24104.6	6707.16	8416.79		7561.98	3.18761	0.103388
P11413	Glucose-6-phosphate 1-dehydrogenase	G6PD	P11413	P11413;A0A384NL00;E7EM57;E7EUI8;A0A4P8W0G4;A0A8G1M3Q3;A0A8Q3SIN6;A0A8Q3SIS5;A0A8Q3SJB9;A0A8Q3WL95;A8K8D9;B4DYA7;E9PD92;Q0PHS1;Q2Q9B7;Q2Q9H2;Q2VF42;A0A2H4QGB2;A0A2H4QGB6;A0A6G9IW12;A0A8Q3WL80;A0A8Q3WL83;A0A8Q3WL93;A0A8Q3WLT0;A7IZZ3	G6PD	Glucose-6-phosphate 1-dehydrogenase	G6PD_HUMAN	1	4425.18	3225.4	3982.3	3877.63		7342.21	4177.91	5760.06	0.673192	0.232888
P11498	Pyruvate carboxylase, mitochondrial	PC	P11498	P11498;A0A024R5C5;A0A494C016;A0A494C0T2;A0A494C101;E9PRE7	PC	Pyruvate carboxylase, mitochondrial	PYC_HUMAN	1	1959.99	1683.94		1821.96		3623.2	7210.21	5416.7	0.33636	0.183721
P11586	C-1-tetrahydrofolate synthase, cytoplasmic	MTHFD1	P11586	P11586;B7Z809;F5H2F4;V9GYY3;A0A8C8UXK2;A0A8V8TKR5;A0A8V8TKT4;A0A8V8TL46;A0A8V8TL50;A0A8V8TMA4	MTHFD1	C-1-tetrahydrofolate synthase, cytoplasmic	C1TC_HUMAN	1	7773.27	7661.04	4060.76	6498.36	12501	10288.2		11394.6	0.570301	0.070423
P11766	Alcohol dehydrogenase class-3	ADH5	P11766	P11766;Q6IRT1;Q2VIM7;Q5U043;Q6FI45	ADH5	Alcohol dehydrogenase class-3	ADHX_HUMAN	1	26492	60763.3	90259.1	59171.5	77501.3	89873.1	105963	91112.5	0.649433	0.188695
P11802	Cyclin-dependent kinase 4	CDK4	P11802	P11802;A0A024RBB6;F8VTV8;F8VWX7;F8VXD2;F8VYH9;F8VZ51;F8VZZ0;F8W1L8;Q6LC83	CDK4	Cyclin-dependent kinase 4	CDK4_HUMAN	1	14675	4951.7	2035.38	7220.69	5062.59	8074.26		6568.43	1.0993	0.90557
P11940	Polyadenylate-binding protein 1	PABPC1	P11940	P11940;Q4VXU2;A0A024R9C1;A0A087WTT1;A0A6Q8JFT6;A0A7I2V4N4;A0A7I2YQ88;A0A7I2YQE4;E7EQV3;E7ERJ7;H0YAR2;A0A024R9E2;A0A6I8PLA1;A0A6I8PS38;B3KT93;B4DQX0;B4DZW4;H0YAP2	PABPC1	Polyadenylate-binding protein 1	PABP1_HUMAN	1	269232	160865	262064	230720	494165	377090	167646	346300	0.666243	0.319282
P12081	Histidine--tRNA ligase, cytoplasmic	HARS1	P12081	P12081;P49590;A0A2R8Y3N3;A0A2R8Y5P7;A0A2R8Y6I1;A0A6Q8PF07;A0A6Q8PF47;A0A6Q8PHA5;B2R7G6;B3KWE1;E7ETE2;Q52NV4;A0A2R8Y4X6;A0A2R8Y5E8;A0A6Q8PFF2;A0A6Q8PFG9;A0A6Q8PFN6;D6RJE6	HARS1	Histidine--tRNA ligase, cytoplasmic	HARS1_HUMAN	1	7309.13	2048.06	4417.14	4591.44	1816.55	8046.1	9638.54	6500.4	0.706333	0.536973
P12107	Collagen alpha-1(XI) chain	CDH11	P12107;P55287	P12107;P55287;H3BUU9;Q96CZ9;A0A2R8Y4I5;A0A2R8Y4M5;A0A2R8Y5N4;A0A2R8YDU3;B4DMA7;C9JMN2;D3DT71;D3DT72;H7C381;Q59EQ1	CDH11;COL11A1	Collagen alpha-1(XI) chain	CAD11_HUMAN;COBA1_HUMAN	1	12641.4	13061.8		12851.6	15260.7	22834.6	22459.8	20185	0.63669	0.104788
P12236	ADP/ATP translocase 3	SLC25A6	P12236	P12236;Q6I9V5;Q59EI9	SLC25A6	ADP/ATP translocase 3	ADT3_HUMAN	1	22318.8	30491.6	30757.3	27855.9	17619.7	14620.6		16120.1	1.72802	0.0519555
P12268	Inosine-5'-monophosphate dehydrogenase 2	IMPDH2	P12268	P12268;A0A384N6C2;E7ETK5;H0Y4R1;A0A7I2V2T3;A0A7I2YQK5	IMPDH2	Inosine-5'-monophosphate dehydrogenase 2	IMDH2_HUMAN	5	48630.9	23594.8	35081.5	35769.1	23742.8	18248.8	9377.5	17123	2.08894	0.0895345
P12270	Nucleoprotein TPR	TPR	P12270	P12270;A0PJC9;Q504U6;Q58F23	TPR	Nucleoprotein TPR	TPR_HUMAN	3	5973.56	9073.21	9021.67	8022.81	8486.09	4966.52		6726.31	1.19275	0.536535
P12277	Creatine kinase B-type	CKB	P12277	P12277;V9HWH2;A0A0S2Z471;B4DP56;G3V461;G3V4N7;V9HW77	CKB	Creatine kinase B-type	KCRB_HUMAN	2	4042.46	4253.77	3313.56	3869.93		8330.86	3862.22	6096.54	0.634775	0.282797
P12532	Creatine kinase U-type, mitochondrial	CKMT1B	P12532	P12532;B4DF72;B4DFE8;B4DGR9;B4DH34;B4DJW9;B7Z9T7;C9JSQ1;E9PCP8;F8WCN3	CKMT1B	Creatine kinase U-type, mitochondrial	KCRU_HUMAN	1	13186.3	17097.9	19679.4	16654.5	21923.1	22172.3	10548	18214.5	0.914357	0.733564
C8C060	Bone morphogenetic protein 2	BMP2	P12643	C8C060;P12643;C8C061;C8C063;C8C064;C8C065;C8C066;C8C068;C8C071	BMP2	Bone morphogenetic protein 2	BMP2_HUMAN	1	34418.6	80939.2	73224.2	62860.7	32549.6	38548.1		35548.8	1.76829	0.24061
P12814	Alpha-actinin-1	ACTN1	P12814	P12814;A0A024R694;A0A7I2V4Y4;A0A804HII9;A0A804HIN7;A0A804HJU8;A0A804HK61;A0A804HKE2;A0A804HL31;A0A804HLD0;A0A804HLF4;B3KUX9;B4DFY0;B7Z2W3;B7Z565;H7C5W8;H9KV75;Q86TX4	ACTN1	Alpha-actinin-1	ACTN1_HUMAN	2	18902.5	4067.6	7675.65	10215.2	2667.14	7127.16	33799.1	14531.1	0.702991	0.707239
P12955	Xaa-Pro dipeptidase	PEPD	P12955	P12955;A0A140VJR2;A0A494C165;A0A494C194;A0A8V8TLL9;A0A8V8TLP2;A0A8V8TLP4;A0A8V8TLR1;A0A8V8TM86;A0A8V8TN48;A0A8V8TN70;A0A8V8TNF2;J3K000;K7ES25	PEPD	Xaa-Pro dipeptidase	PEPD_HUMAN	1	3318.09	806.132	4519.52	2881.25	6822.09		4876.77	5849.43	0.492569	0.158304
P13489	Ribonuclease inhibitor	RNH1	P13489	P13489;A0A140VJT8;E9PIK5;E9PIM9;E9PLZ3;E9PMJ3;A0A024RC87;E9PMA9;E9PMI1;E9PMN0;E9PR82	RNH1	Ribonuclease inhibitor	RINI_HUMAN	2	38445.4	6392.62	8130.09	17656	4980.82	8875.39	2839.78	5565.33	3.1725	0.315907
P13639	Elongation factor 2	EEF2	P13639	P13639;A0A384N6H1;B4DMC6;B4DRE8;Q6PK56	EEF2	Elongation factor 2	EF2_HUMAN	4	281812	40063.7	43577.5	121818	44063	41068.2	22771	35967.4	3.38689	0.345134
P13645	Keratin, type I cytoskeletal 10	KRT10	P13645	P13645;A0A1B0GVI3	KRT10	Keratin, type I cytoskeletal 10	K1C10_HUMAN	38	1535890	2187940	2757650	2.16049e+06	2664360	3694620	5000850	3786610	0.570561	0.0999596
P13646	Keratin, type I cytoskeletal 13	KRT13	P13646	P13646;K7ERE3;A1A4E9;A8K2H9;B4DL17;K7EMD9	KRT13	Keratin, type I cytoskeletal 13	K1C13_HUMAN	2	7541.99	13115.9	43003.3	21220.4	52459.7	18995.7	22705.7	31387	0.676088	0.54214
P13647	Keratin, type II cytoskeletal 5	KRT5	P13647	P13647;B4DL32;B4E1T1;H0YI76;H0YIN9	KRT5	Keratin, type II cytoskeletal 5	K2C5_HUMAN	5	417252	535969	856462	603228	730571	1080990	2108460	1.30667e+06	0.461651	0.180184
P13796	Plastin-2	LCP1	P13796	P13796;A0A024RDT4;Q53FI1;Q59GX5;V9HWJ7	LCP1	Plastin-2	PLSL_HUMAN	1	1899.21	1842.02	538.484	1426.57	3732.65	3883	2245.17	3286.94	0.434012	0.0534407
P13797	Plastin-3	PLS3	P13797	P13797;A7E2S2;B4DG31;B4DI60;B4DPW9;Q53GY0;Q96HI1	PLS3	Plastin-3	PLST_HUMAN	1	11903.6	10484.9	11655.7	11348.1	8795.69	7665.66	13451.4	9970.92	1.13812	0.492212
P13798	Acylamino-acid-releasing enzyme	APEH	P13798	P13798;C9JIF9;H7C1U0	APEH	Acylamino-acid-releasing enzyme	ACPH_HUMAN	1	15730.3	2975.67	4532.62	7746.2	5498.97		2656.44	4077.7	1.89965	0.53812
P13807	Glycogen [starch] synthase, muscle	GYS1	P13807	P13807;A8K6K7;Q53ER0	GYS1	Glycogen [starch] synthase, muscle	GYS1_HUMAN	3	27954.8	13106	68712.4	36591.1	14796.3	10046.2		12421.2	2.94584	0.343397
P13861	cAMP-dependent protein kinase type II-alpha regulatory subunit	PRKAR2A	P13861	P13861;A0A024R2W3;A0A0S2Z472;A8KAH7;H7C1L0;H7C4A9	PRKAR2A	cAMP-dependent protein kinase type II-alpha regulatory subunit	KAP2_HUMAN	1	16147.1	11181.2	6687.05	11338.5	16704.7	19019.2	7424.15	14382.7	0.78834	0.53357
P13995	Bifunctional methylenetetrahydrofolate dehydrogenase/cyclohydrolase, mitochondrial	MTHFD2	P13995	P13995;A0A7I2V2U6;A0A7I2V482;A0A7I2YQD4;B2R7W0;B4DY35;B9A062	MTHFD2	Bifunctional methylenetetrahydrofolate dehydrogenase/cyclohydrolase, mitochondrial	MTDC_HUMAN	1	4555.73	2204.17		3379.95	3898.05	4084.57		3991.31	0.846827	0.655869
P14618	Pyruvate kinase PKM	PKM	P14618	P14618;A0A804F6T5;H3BTN5;V9HWB8;A0A024R5Z9;A0A024R609;A0A804F729;H3BQ34;H3BT25;H3BTJ2;H3BUW1;A0A8V8TMM5;A0A8V8TNX9	PKM	Pyruvate kinase PKM	KPYM_HUMAN	2	19488	15566.4	16910.1	17321.5	18733.3	28635.9	24996.5	24121.9	0.718082	0.0942218
P14625	Endoplasmin	HSP90B1	P14625	P14625;V9HWP2;A0A087WT78;A0A7P0T823;A0A7P0T917;A0A7P0TAE1;A0A7P0TAT8;A0A7P0TAY2;A0A7P0TBC2;B4DU71;H0YIV0;Q59FC6;Q5CAQ5;B4DHT9	HSP90B1	Endoplasmin	ENPL_HUMAN	1	1164.08	4319.99	12484.8	5989.62	7829.09		4035.15	5932.12	1.00969	0.990767
P14678	Small nuclear ribonucleoprotein-associated proteins B and B'	SNRPB	P14678;P63162	P14678;P63162;Q66K91;B4DVS0;Q15182;Q5XPV6;Q9UIS4;X5DP00;J3QLE5;Q53HE7;Q6LBS1	SNRPB;SNRPN	Small nuclear ribonucleoprotein-associated proteins B and B'	RSMB_HUMAN;RSMN_HUMAN	4	147823	359656	219223	242234	256196	208259	88941.7	184466	1.31317	0.508451
P14866	Heterogeneous nuclear ribonucleoprotein L	HNRNPL	P14866	P14866;A0A384N6C7;B2R959;B4DPK8;Q6NTA2	HNRNPL	Heterogeneous nuclear ribonucleoprotein L	HNRPL_HUMAN	1	46848.4	56571.3	101324	68247.9	92865.2	119963	110007	107612	0.634205	0.101077
P14868	Aspartate--tRNA ligase, cytoplasmic	DARS1	P14868	P14868;A0A140VJW5;H7C278;Q53R85	DARS1	Aspartate--tRNA ligase, cytoplasmic	SYDC_HUMAN	1	30143.1	20622.7	15883.3	22216.4	18797.6	13800.1	7085.09	13227.6	1.67955	0.170947
P14923	Junction plakoglobin	JUP	P14923	P14923;A0A0S2Z487;A0A024R1X8;A0A0S2Z495	JUP	Junction plakoglobin	PLAK_HUMAN	14	26495.2	39505.1	53379.2	39793.2	37583.6	74832.2	120663	77692.9	0.512185	0.207735
P15170	Eukaryotic peptide chain release factor GTP-binding subunit ERF3A	GSPT1	P15170	P15170;H3BR35;A8K2W7;B2RCT6;H3BSV8;Q7KZX8	GSPT1	Eukaryotic peptide chain release factor GTP-binding subunit ERF3A	ERF3A_HUMAN	1	7165.52	2012.16	1198.02	3458.57	1335.94	5447.54		3391.74	1.0197	0.982811
P15311	Ezrin	EZR	P15311	P15311;J7M2B1;B2R6J2;Q6NUR7;V9HW42;B7Z5V2	EZR	Ezrin	EZRI_HUMAN	1	11710.5	14470.6	29621.9	18601	13967.4	18104.9	14521.3	15531.2	1.19765	0.619757
P15531	Nucleoside diphosphate kinase A	NME1	P15531	P15531;P22392;O60361;Q32Q12;A0A384MTW7;E7ERL0;Q6FHN3;J3KPD9	NME1	Nucleoside diphosphate kinase A	NDKA_HUMAN	3	72601.8	20747.9	21133.9	38161.2	12508.4	16529.5	18716.6	15918.2	2.39734	0.268308
P15924	Desmoplakin	DSP	P15924	P15924;B4E2A0;Q4LE79;B4DKX6	DSP	Desmoplakin	DESP_HUMAN	17	217704	218151	304988	246948	297777	440852	623299	453976	0.543966	0.103611
P16150	Leukosialin	SPN	P16150	P16150;A0A024R629;C9JUK7	SPN	Leukosialin	LEUK_HUMAN	1	14489.9	7650.9	10344.5	10828.4	3442.68	6999.87		5221.27	2.07391	0.147667
A0A0S2Z4C6	Serine/threonine-protein phosphatase 2B catalytic subunit beta isoform	PPP3CB	P16298	A0A0S2Z4C6;P16298;P48454;Q08209;A0A0S2Z4B5;E7ETC2;Q5F2F8;B7Z781;E9PK68;E9PPC8;G3V111;H0YB02	PPP3CB	Serine/threonine-protein phosphatase 2B catalytic subunit beta isoform	PP2BB_HUMAN	1	4683.93	14316		9499.97	3732.45	5175.46		4453.95	2.13293	0.408971
P16401	Histone H1.5	H1-5	P16401	P16401	H1-5	Histone H1.5	H15_HUMAN	2	10102.2	7137.66	9181.26	8807.04	5434.03	5559.34	7172.83	6055.4	1.45441	0.0571774
O14983	Sarcoplasmic/endoplasmic reticulum calcium ATPase 2	ATP2A2	P16615	O14983;P16615;A0A0S2Z3L2;Q7Z675;Q7Z6E5;Q8N3X5	ATP2A2	Sarcoplasmic/endoplasmic reticulum calcium ATPase 2	AT2A2_HUMAN	1	11924.6	6026.2	7014.06	8321.62	7760.97	5475.19	3641.04	5625.73	1.47921	0.283623
P09067	Homeobox protein Hox-B9	HOXB9	P17482	P09067;P09629;P17481;P17482;P17509;P20719;P28356;P31268;P31273;P31274;Q00444;P09630;P31267;A0A024RAZ6;I3L383;I3L3R1;Q6FG31;V9GYH0;Q6IB50;Q8N561;Q8N8T3	HOXB9	Homeobox protein Hox-B9	HXB9_HUMAN	1	5811.53	6145.42		5978.48	4932.7	11027.3	3803.03	6587.68	0.907524	0.84703
P17655	Calpain-2 catalytic subunit	CAPN2	P17655	P17655;B2RCM3;B4E1R7;Q59EF6	CAPN2	Calpain-2 catalytic subunit	CAN2_HUMAN	1	17952.1	9979.99	13286.1	13739.4	5015.78	6296.28		5656.03	2.42916	0.0754531
P17812	CTP synthase 1	CTPS1	P17812	P17812;Q9NRF8;A0A024RC00;A0A3B3IRI2;A0A3B3IRQ8;A0A3B3ITF6;A0A8Q3WKZ7;A0A8Q3WL40;B4DMB5;A0A3B3ITB8;A0A3B3ITH9;A0A8Q3WL00;A0A8Q3WL12;B7Z9C4	CTPS1	CTP synthase 1	PYRG1_HUMAN	1	20037.4	8177	9213.9	12476.1	3572.94	3410.72		3491.83	3.57294	0.163875
P17844	Probable ATP-dependent RNA helicase DDX5	DDX5	P17844	P17844;J3KTA4;A0A7I2V2S0;A0A7I2V507;B4DNG2;B5BUE6;C1IK54;J3KTQ4;J3QRQ7;Q59E92;Q7Z2V5;J3QR02;X6RLV5	DDX5	Probable ATP-dependent RNA helicase DDX5	DDX5_HUMAN	3	626295	570928	663553	620259	703817	948068	604072	751986	0.824828	0.280547
P17931	Galectin-3	LGALS3	P17931	P17931;A0A024R693;Q59FR8;Q6FGL0;Q86TY5	LGALS3	Galectin-3	LEG3_HUMAN	1	3133.85	4347.74	5029.02	4170.2	2427.05	4134.86	2688.58	3083.5	1.35243	0.229796
P17980	26S proteasome regulatory subunit 6A	PSMC3	P17980	P17980;A0A140VK42;A8K781;E9PM69;R4GNH3;E9PKD5	PSMC3	26S proteasome regulatory subunit 6A	PRS6A_HUMAN	1	21635.2	9440.5	8187.79	13087.8	9501.33	8215.54	6772.9	8163.26	1.60326	0.321911
P18074	General transcription and DNA repair factor IIH helicase subunit XPD	ERCC2	P18074	P18074;A8MX75;A0A804HK53;A0A804HL97;E7EVE9;K7EIT8;Q2TB79;A0A804HK75;B4E0F6;K7ENL1	ERCC2	General transcription and DNA repair factor IIH helicase subunit XPD	ERCC2_HUMAN	1	4145.97	3748.92	3114.07	3669.65	2839.4	2719.58		2779.49	1.32026	0.106989
P18085	ADP-ribosylation factor 4	ARF4	P18085	P18085;C9JAK5;C9JPM4;U3KQF2	ARF4	ADP-ribosylation factor 4	ARF4_HUMAN	1	4543	5250.15	10674.2	6822.45	5775.67	10093.8		7934.73	0.859821	0.733217
P18206	Vinculin	VCL	P18206	P18206;A0A024QZN4;B3KXA2;V9HWK2;A0A384NYN5;B4E3Q9	VCL	Vinculin	VINC_HUMAN	5	3707.79	3251.93	5463.35	4141.02	4355.88	8339.51	11996.5	8230.63	0.503123	0.150967
P18583	Protein SON	SON	P18583	P18583;B3KRA1;D3DSF7	SON	Protein SON	SON_HUMAN	3	6876.95	8362.84	10748	8662.6	7307.83	6168.77		6738.3	1.28558	0.293907
P18615	Negative elongation factor E	NELFE	P18615	P18615;A0A1U9X830;A0A1U9X839;H9ZYJ1	NELFE	Negative elongation factor E	NELFE_HUMAN	1	2711.16	3632.16	2862.7	3068.67	6056.38	4599.31	2567.51	4407.73	0.696202	0.271666
P18887	DNA repair protein XRCC1	XRCC1	P18887	P18887;F5H8D7;A0A024R0S8;B4DTD3;M4WFF9;Q59HH7;V9VB20	XRCC1	DNA repair protein XRCC1	XRCC1_HUMAN	1	18375	10047.7	19240	15887.6	4697.44	6668.71		5683.07	2.79559	0.0771431
P19013	Keratin, type II cytoskeletal 4	KRT4	P19013	P19013;B4DKJ0;B4DRR7;B4DRW1	KRT4	Keratin, type II cytoskeletal 4	K2C4_HUMAN	4	16877.5	4302.68	5057.91	8746.03	16450.7	9779	7857.36	11362.4	0.769738	0.617014
P19387	DNA-directed RNA polymerase II subunit RPB3	POLR2C	P19387	P19387;Q6FGR6;B7Z377;B7Z6D1	POLR2C	DNA-directed RNA polymerase II subunit RPB3	RPB3_HUMAN	1	7284.99	5824.61	14153.3	9087.63	8498.98	4122.61		6310.8	1.44001	0.50686
P19404	NADH dehydrogenase [ubiquinone] flavoprotein 2, mitochondrial	NDUFV2	P19404	P19404;A8K750;E7EPT4;Q6IB76;Q6IPW4;Q9UEH5	NDUFV2	NADH dehydrogenase [ubiquinone] flavoprotein 2, mitochondrial	NDUV2_HUMAN	1	4203.26	2476.45	3591	3423.57	1451.07	4411.22	7255.65	4372.65	0.782951	0.616456
P19447	General transcription and DNA repair factor IIH helicase subunit XPB	ERCC3	P19447	P19447;A0A2R8Y6W8;A0A2R8Y5L2;A0A2R8YES7;A8K359;B3KTH1;G3V1S1;Q53HW5	ERCC3	General transcription and DNA repair factor IIH helicase subunit XPB	ERCC3_HUMAN	1	6683.51	8573.68	5823.72	7026.97	4009.48	3722.78		3866.13	1.81757	0.0577175
P19784	Casein kinase II subunit alpha'	CSNK2A2	P19784	P19784;H3BNI9;H3BSA1	CSNK2A2	Casein kinase II subunit alpha'	CSK22_HUMAN	8	27574.4	22444.8	28606.6	26208.6	48885.3	15727.7	7246.3	23953.1	1.09416	0.869157
P19823	Inter-alpha-trypsin inhibitor heavy chain H2	ITIH2	P19823	P19823;A2RTY6;D3DRR6;Q5T985;Q5T987	ITIH2	Inter-alpha-trypsin inhibitor heavy chain H2	ITIH2_HUMAN	1	1397.66	1834.28	4010.59	2414.18	3585.76	3733.8	6928.11	4749.22	0.508331	0.160436
P19827	Inter-alpha-trypsin inhibitor heavy chain H1	ITIH1	P19827	P19827;B7Z539;B7Z549;F8WAS2	ITIH1	Inter-alpha-trypsin inhibitor heavy chain H1	ITIH1_HUMAN	3	2707.65	4289.81		3498.73	4672.85	11190.1	12877.6	9580.18	0.365205	0.161028
P20339	Ras-related protein Rab-5A	RAB5A	P20339;P51148;P61020	P20339;P51148;P61020;A0A024R2K1;A0A024RB09;A0A024R1U4;A0A0A1HAN9;F8VPW9;F8VSF8;F8VUA5;F8VVK3;F8VVZ0;F8VWU4;F8VWZ7;F8WCY6;F8WD79;K7ERI8;K7ERQ8	RAB5A;RAB5B;RAB5C	Ras-related protein Rab-5A	RAB5A_HUMAN;RAB5B_HUMAN;RAB5C_HUMAN	1	7508.02		5068.27	6288.15	8456.31	8491.89	8768.59	8572.26	0.733545	0.0886559
P20340	Ras-related protein Rab-6A	RAB39A	P20340;Q14964;Q9NRW1	P20340;Q14964;Q9NRW1;A0A024R5H8;A0A024R5J5;B7Z5Z9;C9JB90;C9JU14;J3KR73;Q53ET8;Q6AZ91;Q6FGX3	RAB39A;RAB6A;RAB6B	Ras-related protein Rab-6A	RAB6A_HUMAN;RAB6B_HUMAN;RB39A_HUMAN	1	6166.43	17549.8	14855.1	12857.1	12404.7	12985.8	20310.7	15233.7	0.843989	0.607816
P20618	Proteasome subunit beta type-1	PSMB1	P20618	P20618;A0A140VK45;Q53FT8	PSMB1	Proteasome subunit beta type-1	PSB1_HUMAN	1	3854.33	8138.66	9269.59	7087.53	2886.15	12733.9	5176.77	6932.27	1.0224	0.965785
P20700	Lamin-B1	LMNB1	P20700	P20700;A0A0D9SFE5;A0A0D9SFY5;E9PBF6;Q6DC98	LMNB1	Lamin-B1	LMNB1_HUMAN	7	6333.83	15310	9385.74	10343.2	8505.95	9471.96	8406.23	8794.71	1.17607	0.59129
P21281	V-type proton ATPase subunit B, brain isoform	ATP6V1B2	P21281	P21281;A0A140VK65;H0YC04;Q59HF3	ATP6V1B2	V-type proton ATPase subunit B, brain isoform	VATB2_HUMAN	3	7013.61	2751.79	3973.78	4579.73	13868.1	1707.69		7787.9	0.588057	0.553124
P21333	Filamin-A	FLNA	P21333	P21333;A6NDY9;Q60FE5;Q60FE6;Q6NXF2;Q8TES4;Q96C61	FLNA	Filamin-A	FLNA_HUMAN	1	37962.4	17114.7	28184.3	27753.8	20604.8	14842.7	8624.64	14690.7	1.88921	0.133132
P21741	Midkine	MDK	P21741	P21741;E9PLM6;E9PPJ5	MDK	Midkine	MK_HUMAN	3	3019.41	14779.2	19065.6	12288.1	3368.32	3889.07		3628.7	3.38636	0.256631
P21796	Voltage-dependent anion-selective channel protein 1	VDAC1	P21796	P21796;A0A1L1UHR1;B3KTS5;B4DEI3	VDAC1	Voltage-dependent anion-selective channel protein 1	VDAC1_HUMAN	3	11028.7	7130.58	9959.51	9372.93	14557.1	8104.74	9961.3	10874.4	0.861928	0.539865
P22087	rRNA 2'-O-methyltransferase fibrillarin	FBL	P22087	P22087;M0QXL5;M0R0P1;M0R1H0;M0R299;M0R2B0;M0R2Q4;M0R2U2;Q96BS4;B4DLD4	FBL	rRNA 2'-O-methyltransferase fibrillarin	FBRL_HUMAN	8	75942.8	257155	185592	172897	58240.5	52712.4	44559.9	51837.6	3.33535	0.0837794
P22234	Bifunctional phosphoribosylaminoimidazole carboxylase/phosphoribosylaminoimidazole succinocarboxamide synthetase	PAICS	P22234	P22234;D6RF62;E9PBS1	PAICS	Bifunctional phosphoribosylaminoimidazole carboxylase/phosphoribosylaminoimidazole succinocarboxamide synthetase	PUR6_HUMAN	6	61995.5	10673.5	8463.28	27044.1	9152.36	6571.19	4477.35	6733.63	4.01627	0.311303
P22392	Nucleoside diphosphate kinase B	NME2	P22392	P22392;O60361;Q32Q12;Q6FHN3	NME2	Nucleoside diphosphate kinase B	NDKB_HUMAN	1	19197.5	3411.7	4689.49	9099.56	4342.5	6605.97	5149.31	5365.93	1.6958	0.505137
P22528	Cornifin-B	SPRR1B	P22528	P22528;P35321;B7ZLF8	SPRR1B	Cornifin-B	SPR1B_HUMAN	1	74147.2	61424.1	80182.9	71918.1	60789.7	77742.7	134428	90986.8	0.790423	0.452599
P35326	Small proline-rich protein 2D	SPRR2B	P22532;P35325	P35326;P22531;P22532;P35325;Q9BYE4	SPRR2B;SPRR2D	Small proline-rich protein 2D	SPR2B_HUMAN;SPR2D_HUMAN	1	34807.8	32056.3	26601.8	31155.3	34520.5	41494.2	63400.7	46471.8	0.670413	0.165039
P22626	Heterogeneous nuclear ribonucleoproteins A2/B1	HNRNPA2B1	P22626	P22626;A0A024RA28;A0A087WUI2;A0A384NL58;A0A7I2V323;A0A7I2V3P1;A0A7I2V3P7;A0A7I2V4I6;A0A7I2V4N1;A0A7I2V4S4;I6L957	HNRNPA2B1	Heterogeneous nuclear ribonucleoproteins A2/B1	ROA2_HUMAN	3	1048730	1741630	3271120	2.02049e+06	1580490	3133160	3474100	2729250	0.740311	0.464722
P22695	Cytochrome b-c1 complex subunit 2, mitochondrial	UQCRC2	P22695	P22695;H3BRG4	UQCRC2	Cytochrome b-c1 complex subunit 2, mitochondrial	QCR2_HUMAN	1	6106.93	3741.61	5105.14	4984.56	4995.54		4870.19	4932.86	1.01048	0.95715
P22735	Protein-glutamine gamma-glutamyltransferase K	TGM1	P22735	P22735;A8K5N5;B0AZM8;B0AZN7;H0YLT9	TGM1	Protein-glutamine gamma-glutamyltransferase K	TGM1_HUMAN	1	15664.7	15826	19520.2	17003.6	19467.9	27667.2	33519.7	26884.9	0.63246	0.0814339
P23246	Splicing factor, proline- and glutamine-rich	SFPQ	P23246	P23246;A0A384N5Z8;A0A8Q3WMA7;Q6PIX2;Q86VG2;Q9BSV4	SFPQ	Splicing factor, proline- and glutamine-rich	SFPQ_HUMAN	18	349520	401963	590255	447246	564386	819991	620261	668213	0.669317	0.10686
P23258	Tubulin gamma-1 chain	TUBG1	P23258	P23258;Q9NRH3;A0A1B4Z394;A0A7P0T9G6;K7EIS0;K7EKE5	TUBG1	Tubulin gamma-1 chain	TBG1_HUMAN	5	18971	11993.4	17502.3	16155.6	21833.6	13031.4	16836.2	17233.7	0.937439	0.761483
P23396	40S ribosomal protein S3	RPS3	P23396	P23396;E9PL09;Q53G83;E9PPU1;E9PJH4;E9PK82;E9PQ96;F2Z2S8;H0YCJ7;H0YF32	RPS3	40S ribosomal protein S3	RS3_HUMAN	2	662358	584072	842445	696292	550548	359634	226187	378790	1.8382	0.0589348
P23490	Loricrin	LORICRIN	P23490	P23490;O60354;Q6FHY3	LORICRIN	Loricrin	LORI_HUMAN	3	22454.5	17252	22581.9	20762.8	25949.9	22533.6	23502.7	23995.4	0.865283	0.186303
P23526	Adenosylhomocysteinase	AHCY	P23526	P23526;A0A384MTQ3;Q1RMG2	AHCY	Adenosylhomocysteinase	SAHH_HUMAN	9	33246.1	14875	14359.9	20827	11965.5	12307.6	40030	21434.4	0.971664	0.959288
P23528	Cofilin-1	CFL1	P23528	P23528;Q9Y281;B4E112;E9PK25;E9PLJ3;E9PP50;E9PQB7;G3V1A4;V9HWI5;Q549N0	CFL1	Cofilin-1	COF1_HUMAN	1	16579.7	12328.4	6289.36	11732.5	8751.49	16522.5	5471	10248.3	1.14482	0.754596
P23588	Eukaryotic translation initiation factor 4B	EIF4B	P23588	P23588;E7EX17;B4DEP6;B4DRM3;B4DS01;Q7Z5Y0	EIF4B	Eukaryotic translation initiation factor 4B	IF4B_HUMAN	9	134462	38660.8	182970	118698	618953	384422	206035	403137	0.294435	0.0884116
P24534	Elongation factor 1-beta	EEF1B2	P24534	P24534;A0A024R3W7;C9JZW3;F2Z2G2;F8WF65	EEF1B2	Elongation factor 1-beta	EF1B_HUMAN	1	35166.5	46438.2	43502.8	41702.5	13766.8	42285.2	17306.1	24452.7	1.70544	0.14641
P24928	DNA-directed RNA polymerase II subunit RPB1	POLR2A	P24928	P24928;A0A6Q8PGB0;B4DET1	POLR2A	DNA-directed RNA polymerase II subunit RPB1	RPB1_HUMAN	3	7181.62	4533.84	8305.3	6673.59	8995.8	4897.84		6946.82	0.960668	0.904771
P24941	Cyclin-dependent kinase 2	CDK2	P24941	P06493;P24941;Q00526;A0A024RB77;A0A024QZJ8;A0A024QZP7;A0A024RB10;E7ESI2;G3V5T9;A0A024R8R3;B4DDL9;B7Z3D6;E5RIU6;G3V317;I6L9I5;Q5H9N4	CDK2	Cyclin-dependent kinase 2	CDK2_HUMAN	1	5231.41	1414.79	2896.19	3180.8	3078.62	4098.12		3588.37	0.886418	0.801372
P25189	Myelin protein P0	MPZ	P25189	P25189;A0A5F9ZI26;Q14902	MPZ	Myelin protein P0	MYP0_HUMAN	1	7757.45	7928.37	6131.26	7272.36	4924.56	6548.72	2612.52	4695.27	1.54887	0.113867
P25205	DNA replication licensing factor MCM3	MCM3	P25205	P25205;A0A0S2Z4T1;A0A0S2Z492;A0A499FHX9;B2R7C5;B4DS46;B4DUQ9;J3KQ69;Q53HJ4;Q8NHX6	MCM3	DNA replication licensing factor MCM3	MCM3_HUMAN	5	7791.65	6113.5	10213.8	8039.65	6184.17	5110.34		5647.26	1.42364	0.228954
P25398	40S ribosomal protein S12	RPS12	P25398	P25398	RPS12	40S ribosomal protein S12	RS12_HUMAN	9	142063	80053.7	132728	118282	113871	106890	85872.1	102211	1.15723	0.487881
P25705	ATP synthase subunit alpha, mitochondrial	ATP5F1A	P25705	P25705;V9HW26;B4DGW3;K7EJP1;K7EK77;K7ENJ4;K7EQH4;K7ERX7	ATP5F1A	ATP synthase subunit alpha, mitochondrial	ATPA_HUMAN	1	91688.7	118432	154450	121524	122250	109184	137625	123020	0.987839	0.943835
P25786	Proteasome subunit alpha type-1	PSMA1	P25786	P25786;B4DEV8;B4E0X6;F5GX11;V9HW55	PSMA1	Proteasome subunit alpha type-1	PSA1_HUMAN	1	13676	18513.4	25656.3	19281.9	12852.3	19174	24845.4	18957.2	1.01713	0.950451
P25787	Proteasome subunit alpha type-2	PSMA2	P25787	P25787;A0A024RA52;A0A7I2V2H3;Q53GF5;H3BT36	PSMA2	Proteasome subunit alpha type-2	PSA2_HUMAN	1	1161.35	911.116	4126.73	2066.4	1700.78		1162.32	1431.55	1.44347	0.66985
P25788	Proteasome subunit alpha type-3	PSMA3	P25788	P25788;A0A140VK43;Q6IB71;G3V4X5	PSMA3	Proteasome subunit alpha type-3	PSA3_HUMAN	1	2823.08	5539.2	8695	5685.76	5567.45	4655.95	2240.67	4154.69	1.36852	0.479538
P26196	Probable ATP-dependent RNA helicase DDX6	DDX6	P26196	P26196;B2R858	DDX6	Probable ATP-dependent RNA helicase DDX6	DDX6_HUMAN	14	40734.1	19615.4	33768.7	31372.7	87662.4	39901.1	17397.6	48320.4	0.649265	0.477067
P26368	Splicing factor U2AF 65 kDa subunit	U2AF2	P26368	P26368;B5BU25;K7ENG2	U2AF2	Splicing factor U2AF 65 kDa subunit	U2AF2_HUMAN	13	88392.9	180189	112535	127039	63367.6	77838.4	45755.8	62320.6	2.03847	0.0894254
P26599	Polypyrimidine tract-binding protein 1	PTBP1	P26599	O95758;P26599;A0A0U1RRM4;A0A6Q8PEX4;A0A7I2V4H6;A0A7I2V621;A6NLN1;A0A024R163;K7EKJ7;K7ELW5;K7ES59;Q59H49;X6R242	PTBP1	Polypyrimidine tract-binding protein 1	PTBP1_HUMAN	1	147704	81159.7	118643	115836	119913	81669.8	29243.9	76942.2	1.50549	0.298559
P26641	Elongation factor 1-gamma	EEF1G	P26641	P26641;Q53YD7	EEF1G	Elongation factor 1-gamma	EF1G_HUMAN	3	68632.5	50377.3	42827	53945.6	64905.3	40591.1	14499	39998.5	1.34869	0.444194
P27348	14-3-3 protein theta	YWHAQ	P27348	P27348;B4DMT8;E9PG15;Q53S41	YWHAQ	14-3-3 protein theta	1433T_HUMAN	1	288624	86841.7	131377	168948	49050	51429	51110.3	50529.8	3.34353	0.125142
P27448	MAP/microtubule affinity-regulating kinase 3	MARK3	P27448	P27448;A0A7I2V2E3;A0A7I2V2N8;A0A7I2V2U9;A0A7I2V3B9;A0A7I2V3I9;A0A7I2V409;A0A7I2V4G7;A0A7I2V4K8;A0A7I2V5G3;A0A7I2V639;A0A7I2YQF7;B4DKN1;H0YIY6;H0YJI9;H0YKP9;H0YNV4;J3KNR0;Q86U11;A0A7I2V2I9;A0A7I2V3C6;A0A7I2V3K2;A0A7I2V3P5;A0A7I2V4T2	MARK3	MAP/microtubule affinity-regulating kinase 3	MARK3_HUMAN	1	9112.86	6124.61	7275.86	7504.44	3511.64	6865.83		5188.73	1.4463	0.262035
P27482	Calmodulin-like protein 3	CALML3	P27482	P27482	CALML3	Calmodulin-like protein 3	CALL3_HUMAN	1	4761.7	5907.53	9047.22	6572.15	6633.99	5415.65	6747.64	6265.76	1.0489	0.831592
P27708	CAD protein	CAD	P27708	P27708;F8VPD4;Q53SY7	CAD	CAD protein	PYR1_HUMAN	38	87051.5	37867.3	47084.1	57334.3	19902.7	18643.9	11167	16571.2	3.45988	0.0565405
P27816	Microtubule-associated protein 4	MAP4	P27816	P27816;A0A024R2V0;A0A804HKE7;E7EVA0;F8W9U4;H0Y2V1;H7C4C5;Q86Y04;Q8NDS5;B4DSQ1	MAP4	Microtubule-associated protein 4	MAP4_HUMAN	2	11745.4	12809.6	36002.1	20185.7	4283.78	5219.43	4126.84	4543.35	4.44291	0.119529
P28066	Proteasome subunit alpha type-5	PSMA5	P28066	P28066;A0A109NGN6;Q5U0A0	PSMA5	Proteasome subunit alpha type-5	PSA5_HUMAN	4	5407.71	3386.41	6635.4	5143.17	4319.2	4991.57	2189.49	3833.42	1.34167	0.360346
P28072	Proteasome subunit beta type-6	PSMB6	P28072	P28072;Q6IAT9	PSMB6	Proteasome subunit beta type-6	PSB6_HUMAN	2	3511.28	6732.67	8148.75	6130.9	6716.06	9821.87	11865	9467.64	0.647563	0.175682
P28074	Proteasome subunit beta type-5	PSMB5	P28074	P28074;H0YJM8	PSMB5	Proteasome subunit beta type-5	PSB5_HUMAN	1	4679.52	6909.88	5226.34	5605.25	6679.11	5884.68	7022.2	6528.66	0.85856	0.286203
P28331	NADH-ubiquinone oxidoreductase 75 kDa subunit, mitochondrial	NDUFS1	P28331	P28331;A0A291FIZ5;E5KRK5;B4DJ81;Q9P1A0	NDUFS1	NADH-ubiquinone oxidoreductase 75 kDa subunit, mitochondrial	NDUS1_HUMAN	3	5491.83	10385.6	5432.84	7103.42	5603.73	3784.31	2328.09	3905.38	1.81888	0.166769
P28340	DNA polymerase delta catalytic subunit	POLD1	P28340	P28340;A0A024R4F4;A0A087WYJ2;A0A2R8Y705;M0R2B7;A0A2R8Y7K6;M0QZR8;Q308M6;Q59FA0	POLD1	DNA polymerase delta catalytic subunit	DPOD1_HUMAN	2	32005	5937.74	8668.31	15537	1622.95	5901.14		3762.05	4.12994	0.355218
P29144	Tripeptidyl-peptidase 2	TPP2	P29144	P29144;A0A494C0U1;A0A494C1B8;Q5VZU9;B7Z920;A0A494C1L2	TPP2	Tripeptidyl-peptidase 2	TPP2_HUMAN	1	10812.6	17059.7	12788.1	13553.5	9810.48	11403	12250.2	11154.6	1.21506	0.291807
P29372	DNA-3-methyladenine glycosylase	MPG	P29372	P29372;A2IDA3;Q1W6H1	MPG	DNA-3-methyladenine glycosylase	3MG_HUMAN	5	9810.88	12426	7973.95	10070.3	9146.32	10656.7	3403.39	7735.47	1.30183	0.413241
P29401	Transketolase	TKT	P29401	P29401;V9HWD9;A0A0K0K1H9;B3KPZ8;B3KSI4;B4DVU1;B4E022;Q53EM5	TKT	Transketolase	TKT_HUMAN	1	4439.26	5608.17	3495.73	4514.39	2792.56	3370.02	12119.2	6093.93	0.740801	0.634925
P29508	Serpin B3	SERPINB3	P29508	P29508;P48594;C9JZ65;H0Y5H9;Q5K633;Q5K634;Q5K684;Q86W03;Q86W05;Q9BYF7	SERPINB3	Serpin B3	SPB3_HUMAN	3	44594	56243.9	91966.3	64268.1	84996.9	140067	152008	125691	0.511319	0.0705131
P29558	RNA-binding motif, single-stranded-interacting protein 1	RBMS1	P29558	P29558;A0A0S2Z499;A0A0S2Z4B3;B4DN88;E7ETU5;Q5CZ65;Q5CZ66	RBMS1	RNA-binding motif, single-stranded-interacting protein 1	RBMS1_HUMAN	1	21024.1	19814.9	34653.3	25164.1	13622.8	46618.2	25047.3	28429.4	0.885143	0.777069
P29597	Non-receptor tyrosine-protein kinase TYK2	TYK2	P29597	P29597;A0A024R7E4;A0A8E7DA23;B4E123;E9PM19;A0A8V8TN55;A0A8V8TPJ0	TYK2	Non-receptor tyrosine-protein kinase TYK2	TYK2_HUMAN	1	39354.6	69180	85220	64584.9	67446.3	59638.6	53296.8	60127.2	1.07414	0.766866
P29692	Elongation factor 1-delta	EEF1D	P29692	P29692;A0A087X1X7;E9PK01;E9PRY8;B2RAR6;D3DWK1;E9PI39;E9PIZ1;E9PL12;E9PMW7;E9PPR1;E9PQ49;H0YCK7;Q71RH4;Q9H7G6	EEF1D	Elongation factor 1-delta	EF1D_HUMAN	1	50930.2	30992.5	25516.3	35813	140898	67945.5	31694.4	80179.3	0.446661	0.250323
P30041	Peroxiredoxin-6	PRDX6	P30041	P30041;V9HWC7;A4UCS6	PRDX6	Peroxiredoxin-6	PRDX6_HUMAN	2	11382.5	7028.33	10083.5	9498.11	9960.27	8951.82	8894.8	9268.96	1.02472	0.87216
P30044	Peroxiredoxin-5, mitochondrial	PRDX5	P30044	P30044;V9HW35	PRDX5	Peroxiredoxin-5, mitochondrial	PRDX5_HUMAN	2	3830.13		4745.57	4287.85	4552.28	2444.66	3132.63	3376.52	1.2699	0.372159
P30101	Protein disulfide-isomerase A3	PDIA3	P30101	P30101;V9HVY3;A0A8I5KS72;A0A8I5KW00;A0A8I5KW33;A0A8I5KXC9;A0A8I5QKQ5;B3KQT2;B3KQT9;B4DDM1;B4DJ98	PDIA3	Protein disulfide-isomerase A3	PDIA3_HUMAN	1	4588.73	7681.58	6210.42	6160.24	8388.43	11324.2	19893.4	13202	0.466614	0.119454
P30260	Cell division cycle protein 27 homolog	CDC27	P30260	P30260;G5EA36;B4DL80	CDC27	Cell division cycle protein 27 homolog	CDC27_HUMAN	4	38796.4	23278.2	33993.8	32022.8	8607.47	7034.25	25350.8	13664.2	2.34356	0.0691875
P30622	CAP-Gly domain-containing linker protein 1	CLIP1	P30622	P30622;A0A024RBR1;F5H0N7;F5H6A0;J3KP58;O43667;Q59GJ4;Q6P5Z9;Q6Q318	CLIP1	CAP-Gly domain-containing linker protein 1	CLIP1_HUMAN	1	80492.5	123151	178667	127437	178369	226213	263911	222831	0.571899	0.0645876
P31025	Lipocalin-1	LCN1	P31025	P31025;A0A024R8D7	LCN1	Lipocalin-1	LCN1_HUMAN	5	29080.6	48159.5	75576.9	50939	94240.1	75669	121397	97102	0.524593	0.071327
P31040	Succinate dehydrogenase [ubiquinone] flavoprotein subunit, mitochondrial	SDHA	P31040	P31040;A0A024QZ30;B4DYN5;D6RFM5;Q0QF12;A0A494C1T6;B3KT34;B7Z6J5	SDHA	Succinate dehydrogenase [ubiquinone] flavoprotein subunit, mitochondrial	SDHA_HUMAN	1	4207.53	2160.48	1797.88	2721.96	3466.64	6505.51	7590.55	5854.23	0.464956	0.0959451
P31153	S-adenosylmethionine synthase isoform type-2	MAT2A	P31153	P31153;A0A140VJP5;B4DEX8	MAT2A	S-adenosylmethionine synthase isoform type-2	METK2_HUMAN	3	9834.32	7077.29	5210.59	7374.07	4254.15	3733.71	4348.23	4112.03	1.79329	0.0739758
P31483	Cytotoxic granule associated RNA binding protein TIA1	TIA1	P31483	P31483;F8W8I6;C9JTN7;E5RGV5;H7BY49;Q59G98	TIA1	Cytotoxic granule associated RNA binding protein TIA1	TIA1_HUMAN	1	2827.26	2470.33		2648.8	5218.31		657.83	2938.07	0.901543	0.910924
P31689	DnaJ homolog subfamily A member 1	DNAJA1	P31689	P31689;B7Z5C0;Q9NXZ8	DNAJA1	DnaJ homolog subfamily A member 1	DNJA1_HUMAN	5	12895.4	5893.36	7271.28	8686.68	5366.3	2518.15	3334.3	3739.58	2.3229	0.0981853
P31930	Cytochrome b-c1 complex subunit 1, mitochondrial	UQCRC1	P31930	P31930	UQCRC1	Cytochrome b-c1 complex subunit 1, mitochondrial	QCR1_HUMAN	1	14351	6106.42	7045.04	9167.49	8509.86	11557.8	14079.9	11382.5	0.8054	0.509645
P31942	Heterogeneous nuclear ribonucleoprotein H3	HNRNPH3	P31942	P31942;A0A024QZK8;A0A024QZP1;B4DHY1;Q53F48	HNRNPH3	Heterogeneous nuclear ribonucleoprotein H3	HNRH3_HUMAN	7	187231	348358	853919	463169	358705	399366	777368	511813	0.904958	0.849918
P31943	Heterogeneous nuclear ribonucleoprotein H	HNRNPH1	P31943	P31943;A0A384MEJ3;G8JLB6;H0YB39	HNRNPH1	Heterogeneous nuclear ribonucleoprotein H	HNRH1_HUMAN	1	312085	301768	606017	406623	653229	626446	554094	611256	0.665226	0.12061
P31946	14-3-3 protein beta/alpha	YWHAB	P31946	P31946;V9HWD6;B5BU24	YWHAB	14-3-3 protein beta/alpha	1433B_HUMAN	1	8902.2	4887.93	10015.1	7935.08	4971.69		795.932	2883.81	2.75159	0.141095
P31947	14-3-3 protein sigma	SFN	P31947	P31947	SFN	14-3-3 protein sigma	1433S_HUMAN	2	2580.85	4013.55	6301.16	4298.52		6933.7	8431.71	7682.7	0.559506	0.11022
P31949	Protein S100-A11	S100A11	P31949	P31949;B2R5H0;V9HWH9	S100A11	Protein S100-A11	S10AB_HUMAN	2	7829.89	4445.51	8925.03	7066.81	8452.81	7144.74	12584.9	9394.15	0.752256	0.334465
P32119	Peroxiredoxin-2	PRDX2	P32119	P32119;V9HW12;B4DF70	PRDX2	Peroxiredoxin-2	PRDX2_HUMAN	3	104462	25282.6	39970.1	56571.6	40339.6	58119.1	63909.5	54122.7	1.04525	0.927635
P33176	Kinesin-1 heavy chain	KIF5B	P33176	P33176;V9HW29;C1PHA2;M1V481;A8K048;D3DRX6;M1V490;M1VE89;M1VE91;M1VKI9;M1VKJ2;M1VPF7;M1VPF9;M1VRN0;M1VRN1	KIF5B	Kinesin-1 heavy chain	KINH_HUMAN	3	12238.2	3027	2513.82	5926.34	7721.73	3493.19	2365.95	4526.96	1.30912	0.713944
P33240	Cleavage stimulation factor subunit 2	CSTF2	P33240	P33240;E7EWR4;A0A0A0MT56;B3V096;B4DUD5;E9PID8	CSTF2	Cleavage stimulation factor subunit 2	CSTF2_HUMAN	2	6427.49	12362.8	11962.5	10250.9	15928.9	4920.82	8811.04	9886.92	1.03682	0.927323
P33992	DNA replication licensing factor MCM5	MCM5	P33992	P33992;A8K521;B1AHB0;B1AHB1;B3KVF0;B4DQ39;B4DVK5;Q53FG5;B1AHB2	MCM5	DNA replication licensing factor MCM5	MCM5_HUMAN	1	10964.1	6322.98	9265.6	8850.89	8015.35	5355.29	5639.06	6336.57	1.3968	0.190432
P34932	Heat shock 70 kDa protein 4	HSPA4	P34932	P34932;B4DH02;Q59GF8;V9HW33;O14992;Q7KYN0	HSPA4	Heat shock 70 kDa protein 4	HSP74_HUMAN	4	27613.1	17908.5	15375.2	20298.9	4163	6855.04		5509.02	3.68467	0.0573391
A0A384MDY0	Catenin alpha-1	CTNNA1	P35221	A0A384MDY0;P26232;P35221;A0A0A0MRI5;A0A0A0MTJ6;F6KRI5;G3XAM7;Q49AD3;B3KSR8;B4DKT9;B4DU00;B4E2G8;B7Z259	CTNNA1	Catenin alpha-1	CTNA1_HUMAN	1	7165.34	4166.58	5206.52	5512.81	6124.54	14384.8	18734.7	13081.3	0.421426	0.117303
A0A024R2Q3	Catenin beta-1	CTNNB1	P35222	A0A024R2Q3;P35222;A0A2R8Y543;A0A2R8Y5A3;A0A2R8Y5C3;A0A2R8Y5Z1;A0A2R8Y750;A0A2R8Y7Z0;A0A2R8Y804;A0A2R8YCH5;B4DGU4;B4DL06;B4DSW9;B5BU28;A0A2R8YG06	CTNNB1	Catenin beta-1	CTNB1_HUMAN	1	12480.9	9962.8	17295.4	13246.4	17140.6	34325.6	47932.8	33133	0.399794	0.0958249
P35232	Prohibitin 1	PHB1	P35232	P35232;A8K401;C9JW96;C9JZ20;E9PCW0;E7ESE2;Q53FV0;Q6FHP5;Q6PUJ7	PHB1	Prohibitin 1	PHB1_HUMAN	4	62234.5	19932.5	9550.69	30572.6	55185.1	20691.3	13365	29747.1	1.02775	0.97001
P35527	Keratin, type I cytoskeletal 9	KRT9	P35527	P35527	KRT9	Keratin, type I cytoskeletal 9	K1C9_HUMAN	20	1637580	2023250	3801710	2.48751e+06	3613270	5190360	8989060	5.9309e+06	0.419416	0.117247
P35573	Glycogen debranching enzyme	AGL	P35573	P35573;A0A0M4G3H8;A0A0S2A4E4;G1UI17	AGL	Glycogen debranching enzyme	GDE_HUMAN	47	83468.2	28434.7	45626.8	52509.9	19780.5	10124.2	14614.1	14839.6	3.5385	0.0844113
A0A024R1N1	Myosin-9	MYH9	P35579	A0A024R1N1;P35579;A0A0U4BW16;A0A8I5KWT8;B4E3S1;Q86XU5	MYH9	Myosin-9	MYH9_HUMAN	14	235456	94663.1	64132.9	131417	303759	57216	13366.3	124780	1.05319	0.952476
P35580	Myosin-10	MYH10	P35580	P35580;Q7Z406;A0A8I5KZ38;B3KWH4;M0QY43	MYH10	Myosin-10	MYH10_HUMAN	2	349918	169954	110646	210173	476967	213856	35093.6	241972	0.868582	0.839447
P35606	Coatomer subunit beta'	COPB2	P35606	P35606;A0A7I2V258;H0Y938;H0YAC7;A0A7I2V3G0;A0A7I2YQF9;B4E2C9	COPB2	Coatomer subunit beta'	COPB2_HUMAN	2	84313.6	28114.4	27253.2	46560.4	13299	12648.8	9104.91	11684.2	3.98489	0.139107
P35611	Alpha-adducin	ADD1	P35611	P35611;A0A804HL01;H0Y9H2;E7ENY0;E7EV99;Q4TT76	ADD1	Alpha-adducin	ADDA_HUMAN	1	5118.63	3338.61	1631.7	3362.98	4287.46	6493.41		5390.44	0.623879	0.278985
P35613	Basigin	BSG	P35613	P35613;A0A087WUV8;A0A7P0T8A7;A0A7P0TA85;A0A7P0TB04;B4DNE1;B4DY23;Q54A51	BSG	Basigin	BASI_HUMAN	1	2901.33	8597.71	2072.11	4523.72	2771.66	1585.38	3944.61	2767.22	1.63475	0.461956
P35637	RNA-binding protein FUS	FUS	P35637	P35637;H3BPE7;Q59H57;Q6IBQ5;Q8TBR3;A8K4H1;B4DR70;Q13344;Q70T18	FUS	RNA-binding protein FUS	FUS_HUMAN	9	168759	270119	721457	386778	243635	596937	454760	431777	0.895782	0.831754
P35998	26S proteasome regulatory subunit 7	PSMC2	P35998	P35998;A0A140VK70;C9JX88;Q75L23	PSMC2	26S proteasome regulatory subunit 7	PRS7_HUMAN	14	34613.9	16116.8	11980	20903.6	9935.71	5446.31	13058.3	9480.11	2.20499	0.1927
P36542	ATP synthase subunit gamma, mitochondrial	ATP5F1C	P36542	P36542;B4DL14;Q8TAS0	ATP5F1C	ATP synthase subunit gamma, mitochondrial	ATPG_HUMAN	3	13421	11260.7	13961.8	12881.2	19358.5	7087.45	5086.6	10510.9	1.22551	0.628965
P36873	Serine/threonine-protein phosphatase PP1-gamma catalytic subunit	PPP1CC	P36873	P36873;P62136;P62140;A0A024RBP2;A0A140VJS9;A0A7I2V4F7;B3KXM2;B4DJ75;E9PMD7;F8VR82;F8VYE8;F8W0W8;Q9UPN1;V9HW04;A0A087WYY5;B4E163;B7ZB67;C9J9S3;C9JP48;A0A8V8TQ71;A0A8V8TRH9;H0Y3Y6	PPP1CC	Serine/threonine-protein phosphatase PP1-gamma catalytic subunit	PP1G_HUMAN	4	24818.1	25787.2	22346.7	24317.3	31602.2	23899.5	7207.62	20903.1	1.16334	0.663169
P36915	Guanine nucleotide-binding protein-like 1	GNL1	P36915	P36915;A0A024RCR2;A0A140T8Y2;A0A140T994;A0A1U9X7R2;A2AB27;B4DNS8;B4DWZ0;B4DYK6;B7ZAS6;Q0EFC6;Q6P458;Q86Z07;Q96QB8	GNL1	Guanine nucleotide-binding protein-like 1	GNL1_HUMAN	1	5536.21	2733.05	3724.03	3997.76	2000.17	870.912		1435.54	2.78485	0.110194
P36957	Dihydrolipoyllysine-residue succinyltransferase component of 2-oxoglutarate dehydrogenase complex, mitochondrial	DLST	P36957	P36957;A0A024R6C9;Q16187;Q6IBS5;Q86SW4;Q86TQ8;Q86TW7;B7Z6J1	DLST	Dihydrolipoyllysine-residue succinyltransferase component of 2-oxoglutarate dehydrogenase complex, mitochondrial	ODO2_HUMAN	1	21944.2	10217.5	13914.1	15358.6	13724.5	19891	16830	16815.2	0.913378	0.727236
P38159	RNA-binding motif protein, X chromosome	RBMX	P38159	P38159;Q96E39;B3KRG5;B4E352;H3BUY5;Q2VIN3	RBMX	RNA-binding motif protein, X chromosome	RBMX_HUMAN	3	86215.3	345869	312155	248080	123878	185428	239401	182902	1.35635	0.5004
P38606	V-type proton ATPase catalytic subunit A	ATP6V1A	P38606	P38606;C9JA17;C9JVW8	ATP6V1A	V-type proton ATPase catalytic subunit A	VATA_HUMAN	1	12410.2	3233.99	9196.04	8280.08	3818.2	7294.39		5556.3	1.49022	0.515436
P38919	Eukaryotic initiation factor 4A-III	EIF4A3	P38919	P38919;A0A024R8W0;I3L3H2	EIF4A3	Eukaryotic initiation factor 4A-III	IF4A3_HUMAN	16	25637	44930.1	41388.7	37318.6	55636.3	36609.3	14404.1	35549.9	1.04975	0.90069
P39656	Dolichyl-diphosphooligosaccharide--protein glycosyltransferase 48 kDa subunit	DDOST	P39656	P39656;A0A024RAD5;A0A0C4DGS1;U3KQ84	DDOST	Dolichyl-diphosphooligosaccharide--protein glycosyltransferase 48 kDa subunit	OST48_HUMAN	4	9049.95	8964.72	10762.6	9592.42	9381.82	8413.61	5578.85	7791.43	1.23115	0.232932
P39748	Flap endonuclease 1	FEN1	P39748	P39748;Q6FHX6;F5H1Y3	FEN1	Flap endonuclease 1	FEN1_HUMAN	1	5838.46	4794.87	6294.12	5642.48	1333.68	5014.19		3173.93	1.77776	0.195363
P40616	ADP-ribosylation factor-like protein 1	ARL1	P40616	P40616;B4DR16;F8VP63;F8VP99;F8VYN9	ARL1	ADP-ribosylation factor-like protein 1	ARL1_HUMAN	1	6968.43	6929.65	4928.62	6275.57	7593.97	8972.31	8719.14	8428.47	0.744567	0.0537765
P40926	Malate dehydrogenase, mitochondrial	MDH2	P40926	P40926;A0A024R4K3;Q0QF37;Q6FHZ0;Q75MT9	MDH2	Malate dehydrogenase, mitochondrial	MDHM_HUMAN	1	4275.46	5984.98	10168.2	6809.55	9504.07	11946.6	14377.8	11942.8	0.570179	0.0842427
P40939	Trifunctional enzyme subunit alpha, mitochondrial	HADHA	P40939	P40939;E9KL44;H0YFD6;A0A2R8Y688;A0A2R8YG21	HADHA	Trifunctional enzyme subunit alpha, mitochondrial	ECHA_HUMAN	1	43265.9	19165.6	57427.3	39952.9	12519.6	14188.1	7807.09	11504.9	3.47268	0.0660122
P41214	Eukaryotic translation initiation factor 2D	EIF2D	P41214	P41214;Q59FU5;Q5SY38	EIF2D	Eukaryotic translation initiation factor 2D	EIF2D_HUMAN	1	19130		31865.2	25497.6	6604.19	13783.4	17312.7	12566.8	2.02897	0.130397
P41252	Isoleucine--tRNA ligase, cytoplasmic	IARS1	P41252	P41252;A0A0A0MSX9;A0A804HHW9;A0A804HIG2;A0A804HIV9;A0A804HJ36;A0A804HJN6;A0A804HK69;A0A804HKU1;A0A804HL54;J3KR24;Q59G75;Q6P0M4;Q7Z355;Q7Z3U5	IARS1	Isoleucine--tRNA ligase, cytoplasmic	SYIC_HUMAN	5	42828	26513.1	23747.4	31029.5	18411.5	12340.3	4958.85	11903.5	2.60674	0.0546808
P42166	Lamina-associated polypeptide 2, isoform alpha	TMPO	P42166	P42166	TMPO	Lamina-associated polypeptide 2, isoform alpha	LAP2A_HUMAN	2	3309.39	4539.04	3494.1	3780.84	3136.58	10810.6		6973.59	0.542166	0.351659
P42167	Lamina-associated polypeptide 2, isoforms beta/gamma	TMPO	P42167	P42167;A0A024RBE7;A0A024RBH7;G5E972;H0YJH7;Q59G12;Q9P1N8	TMPO	Lamina-associated polypeptide 2, isoforms beta/gamma	LAP2B_HUMAN	3	27054.1	10495.4	13665.6	17071.7	28078.9	17944.9	2733.73	16252.5	1.0504	0.931427
P42285	Exosome RNA helicase MTR4	MTREX	P42285	P42285;A8K6I4;B4E3M6	MTREX	Exosome RNA helicase MTR4	MTREX_HUMAN	37	91218.7	108225	130639	110028	119843	101848	51520.3	91070.4	1.20816	0.463604
P42357	Histidine ammonia-lyase	HAL	P42357	P42357;F8W0V1	HAL	Histidine ammonia-lyase	HUTH_HUMAN	1		4359.06	2209.11	3284.09	6113.73	6347.62	5108.98	5856.78	0.560732	0.0714293
P42694	Probable helicase with zinc finger domain	HELZ	P42694	P42694;A0A024R8K8;A0A075B6R3;A0A2P0H7U5;B7ZLW2;J3QS41	HELZ	Probable helicase with zinc finger domain	HELZ_HUMAN	3	8486.02	4690.43	6302.95	6493.13	9896.16	7389.72	4171.33	7152.4	0.907825	0.756898
P42696	RNA-binding protein 34	RBM34	P42696	P42696;A2A2V2;A0A384NL74	RBM34	RNA-binding protein 34	RBM34_HUMAN	13	36063.8	117527	61891.8	71827.5	17514.3	5063.59	7879.11	10152.3	7.07498	0.06432
P43243	Matrin-3	MATR3	P43243	P43243;A0A0R4J2E8;A8MXP9;B3KM87;B4DF66;B4DRS1;D6R991;D6RBI2;D6RBK5;D6RE02;D6REM6;D6RIA2;H0Y8T4;Q5CZA7;Q68D11	MATR3	Matrin-3	MATR3_HUMAN	1	73708.7	64150.1	91851.7	76570.2	98522	59540.2	28400.2	62154.1	1.23194	0.545468
P43686	26S proteasome regulatory subunit 6B	PSMC4	P43686	P43686;A8K2M0	PSMC4	26S proteasome regulatory subunit 6B	PRS6B_HUMAN	14	83336.3	40582.3	42919.4	55612.7	39776.9	22940.6	38572.1	33763.2	1.64714	0.216423
P45880	Voltage-dependent anion-selective channel protein 2	VDAC2	P45880	P45880;A0A024QZN9;A0A024QZT0;A0A0A0MR02;B4DKM5	VDAC2	Voltage-dependent anion-selective channel protein 2	VDAC2_HUMAN	4	56662.4	16771	18042	30491.8	24667.6	20511.1	11153.3	18777.3	1.62386	0.440301
P45974	Ubiquitin carboxyl-terminal hydrolase 5	USP5	P45974	P45974;A0A140VJZ1	USP5	Ubiquitin carboxyl-terminal hydrolase 5	UBP5_HUMAN	3	4040.31	4881.08	8563.94	5828.44	3916.22		973.669	2444.94	2.38388	0.205859
P46013	Proliferation marker protein Ki-67	MKI67	P46013	P46013;Q70L74	MKI67	Proliferation marker protein Ki-67	KI67_HUMAN	1	7196.52	7799.1	6456.77	7150.8	4532.34	9651.71		7092.02	1.00829	0.978103
P46060	Ran GTPase-activating protein 1	RANGAP1	P46060	P46060;A0A024R1U0;H0Y4Q3;B4DY16;B4E0U0	RANGAP1	Ran GTPase-activating protein 1	RAGP1_HUMAN	3	11707.7	6465.91	9792.94	9322.18	8916.27	5790.28		7353.27	1.26776	0.453965
P46063	ATP-dependent DNA helicase Q1	RECQL	P46063	P46063;A0A024RAV2	RECQL	ATP-dependent DNA helicase Q1	RECQ1_HUMAN	2	20639.9	10827.4	15770.6	15746	8177.83		6487.81	7332.82	2.14733	0.108202
P46782	40S ribosomal protein S5	RPS5	P46782	P46782;A0A024R4Q8;M0R0F0;M0R0R2;Q53G25	RPS5	40S ribosomal protein S5	RS5_HUMAN	2	407155	311033	883121	533770	581838	841157	548062	657019	0.812411	0.570396
P46939	Utrophin	UTRN	P46939	P46939;A8K8Z1	UTRN	Utrophin	UTRN_HUMAN	7	10094.3	4686.9	5443.55	6741.58	2586.75	5702.55		4144.65	1.62657	0.370652
P46977	Dolichyl-diphosphooligosaccharide--protein glycosyltransferase subunit STT3A	STT3A	P46977	P46977;A0A024R3J7	STT3A	Dolichyl-diphosphooligosaccharide--protein glycosyltransferase subunit STT3A	STT3A_HUMAN	3	8969.15	8204.83	15622.9	10932.3	9296.44		7948.6	8622.52	1.26788	0.508051
P47755	F-actin-capping protein subunit alpha-2	CAPZA2	P47755	P47755;A4D0V4;B4DE01;C9JUG7;F8W9N7;Q53GC7;Q53GE2	CAPZA2	F-actin-capping protein subunit alpha-2	CAZA2_HUMAN	1	11967	14577.4	23987.8	16844.1	6293.02	9434.18	3551.68	6426.29	2.62112	0.0608643
P47756	F-actin-capping protein subunit beta	CAPZB	P47756	P47756;A0A384MR50;A0A6I8PRV6;B1AK85;B1AK87;B1AK88;B2R7T8;B4DWA6	CAPZB	F-actin-capping protein subunit beta	CAPZB_HUMAN	4	42191.1	27419.4	31281.3	33630.6	23699.9	19245.5	6302.06	16415.8	2.04867	0.0655876
P47897	Glutamine--tRNA ligase	QARS1	P47897	P47897;A0A1B0GVU9;A8K3A8;B4DDN1;B4DNN3;Q53HS0;Q96AW5;Q9BUZ3;Q9H3A5;H7C0R3	QARS1	Glutamine--tRNA ligase	SYQ_HUMAN	3	17727.3	9184.02	6912.35	11274.6	6838.96	4626.04	2368.8	4611.27	2.445	0.13262
P47929	Galectin-7	LGALS7B	P47929	P47929	LGALS7B	Galectin-7	LEG7_HUMAN	8	10860.5	14802.4	29801.6	18488.2	24718.9	50170	70073	48320.6	0.382614	0.105936
P48047	ATP synthase subunit O, mitochondrial	ATP5PO	P48047	P48047;A0A494C0K9;H7C086;H7C0C1;Q53HH2	ATP5PO	ATP synthase subunit O, mitochondrial	ATPO_HUMAN	2	7647.65	7879.1	6255.65	7260.8	10935.4	6803.24	4608.11	7448.92	0.974746	0.926773
P48444	Coatomer subunit delta	ARCN1	P48444	P48444;B0YIW5;B0YIW6;Q6MZV5;Q6P1Q5	ARCN1	Coatomer subunit delta	COPD_HUMAN	7	62328.3	19439.5	23055.6	34941.1	6307.95	4409.13		5358.54	6.52064	0.194063
P48556	26S proteasome non-ATPase regulatory subunit 8	PSMD8	P48556	P48556;A0A8V8TPK1;A0A8V8TQ44;A0A8V8TR48;K7EJC1;K7EJR3;K7ERW6;Q5U0B3;R4GMR5;V9HW09	PSMD8	26S proteasome non-ATPase regulatory subunit 8	PSMD8_HUMAN	1	27966.9	13244.5	8818.46	16676.6	13098.4	5973.26	4843.35	7971.67	2.09199	0.241597
P48634	Protein PRRC2A	PRRC2A	P48634	P48634;A0A1U9X974;A0A1U9X972;A0A1U9X975;A0A1U9X977;A0A1U9X982;A0A1U9X985;A0A1U9X987;A0A1U9X988;A0A1U9X993;A0A1U9X996;A0A1U9X998;A0A1U9X999;A0A1U9X9A5;A0A1U9X9A9;B4DZ56	PRRC2A	Protein PRRC2A	PRC2A_HUMAN	16	61669.5	54493.4	74469.9	63544.3	71429.1	64514.3	29759	55234.1	1.15045	0.588687
P48643	T-complex protein 1 subunit epsilon	CCT5	P48643	P48643;B4DDU6;B4DE30;B4DX08;B4DZT5;B7ZAR1;E9PCA1;Q9BU08;V9HW37;B4DYC8;E7ENZ3	CCT5	T-complex protein 1 subunit epsilon	TCPE_HUMAN	1	61270.2	23608.7	34069	39649.3	11982.5	9299.53	6796.18	9359.4	4.23631	0.0555216
P48681	Nestin	NES	P48681	P48681;A5PKT9;D3DVC4;Q05BW3	NES	Nestin	NEST_HUMAN	14	5318.04	11505.3	6016.25	7613.2	5249.14	14500	2011.82	7253.65	1.04957	0.936232
P48729	Casein kinase I isoform alpha	CSNK1A1	P48729	P48729;A0A5F9W493;U3KPX3;A0A590UJ43;B4DER9;B4DFH4;B4E1D9;D6REM4;E7ETM0;H0Y9X2;Q05DL3;Q6PJ06;U3KQK7;V9HW00	CSNK1A1	Casein kinase I isoform alpha	KC1A_HUMAN	1	9941.21	11453.9	8655.08	10016.7	7781.22	7788.09	8545.23	8038.18	1.24614	0.0798841
P48735	Isocitrate dehydrogenase [NADP], mitochondrial	IDH2	P48735	O75874;P48735;A0A024R3Y6;B2R5M8;B4DSZ6;C9J4N6;Q0QER2;Q53GL5;Q6FI37;Q6FIA4;V9HW78;A0A0A0U6N4	IDH2	Isocitrate dehydrogenase [NADP], mitochondrial	IDHP_HUMAN	1	6596.02	11730.4	15912.7	11413	11391.5	15762.9	17721.4	14958.6	0.762975	0.340549
P48995	Short transient receptor potential channel 1	TRPC1	P48995	P48995;A7VJS2;A0A8V8TLK5	TRPC1	Short transient receptor potential channel 1	TRPC1_HUMAN	1	204810	140850	72933.8	139531	43160.1	12836.6		27998.3	4.98355	0.11396
P49321	Nuclear autoantigenic sperm protein	NASP	P49321	P49321;B4DS57;Q53H03;E9PPR5;Q6PJY7	NASP	Nuclear autoantigenic sperm protein	NASP_HUMAN	2	13091	7156.05	6787.71	9011.59	2655.38	4135.97		3395.68	2.65384	0.128431
A0A0U1RQF0	Fatty acid synthase	FASN	P49327	A0A0U1RQF0;P49327	FASN	Fatty acid synthase	FAS_HUMAN	48	65158.1	15577.7	14556.8	31764.2	9334.79	8178.66	7648.67	8387.37	3.78715	0.234315
P49406	39S ribosomal protein L19, mitochondrial	MRPL19	P49406	P49406;A0A0A0MRF4;A8K5D5;B4DIG4;S4R3W9	MRPL19	39S ribosomal protein L19, mitochondrial	RM19_HUMAN	4	29853	14900.6	19015.3	21256.3	18590.1	13132.6	15843.2	15855.3	1.34064	0.317185
P49411	Elongation factor Tu, mitochondrial	TUFM	P49411	P49411;A0A384ME17	TUFM	Elongation factor Tu, mitochondrial	EFTU_HUMAN	23	83881.8	15922.5	27365.2	42389.8	51109.5	26502.9	14389.6	30667.3	1.38225	0.645749
P49674	Casein kinase I isoform epsilon	CSNK1E	P49674	P48730;P49674;Q5U045;A0A669KBC0;H7BYT1;A0A024R8X3;B0QY34;B0QY35;B0QY36;B3KRV2;B4E0G1;H0Y2N6;H0Y645;J3QQI9;Q53EZ1	CSNK1E	Casein kinase I isoform epsilon	KC1E_HUMAN	1	10488.2	10137.8	12120.2	10915.4	10725.1	6364.88	4674.94	7254.97	1.50454	0.126765
P49721	Proteasome subunit beta type-2	PSMB2	P49721	P49721;A0A140VJS6;B7Z478;Q59FJ0;A0A087WVV1	PSMB2	Proteasome subunit beta type-2	PSB2_HUMAN	1	8095.38	7520.03	19762.6	11792.7	2537.89		7902.16	5220.02	2.25912	0.319657
P49750	YLP motif-containing protein 1	YLPM1	P49750	P49750;B4DMQ9;F8VU51;H0YI23;H0YIQ2;Q8NF45	YLPM1	YLP motif-containing protein 1	YLPM1_HUMAN	2	13232.8	17830.4	14226.5	15096.6	22119.6	10957.8	23528.4	18868.6	0.800089	0.421362
P49756	RNA-binding protein 25	RBM25	P49756	P49756;H0YE46	RBM25	RNA-binding protein 25	RBM25_HUMAN	3	15904.7	22988.3	34636.3	24509.8	15663.2	13416	3783.82	10954.3	2.23745	0.107845
P49792	E3 SUMO-protein ligase RanBP2	RANBP2	P49792	P49792;A0A8V8TL79;A0A8V8TLA0;A0A8V8TLN4;A0A8V8TMX6;Q5JC45;Q5JC46	RANBP2	E3 SUMO-protein ligase RanBP2	RBP2_HUMAN	1	9769.73	10751.9	13797	11439.5	7354.14	10690.4	9813.59	9286.04	1.23191	0.242237
P49915	GMP synthase [glutamine-hydrolyzing]	GMPS	P49915	P49915;A0A140VJK6;B4DUT7;Q53F90	GMPS	GMP synthase [glutamine-hydrolyzing]	GUAA_HUMAN	6	12710.9	7875.75	7179.02	9255.22	4906.54	4194.17		4550.35	2.03396	0.128932
P49916	DNA ligase 3	LIG3	P49916	P49916;B7Z6I3	LIG3	DNA ligase 3	DNLI3_HUMAN	4	14873.5	12421.6	4900.92	10732	10906.6	8568.84	8376.66	9284.03	1.15596	0.665582
P49959	Double-strand break repair protein MRE11	MRE11	P49959	P49959;A0A024R395;F8W7U8;Q05D78	MRE11	Double-strand break repair protein MRE11	MRE11_HUMAN	4	10148.4	4764.98		7456.69	10328.9	4829.78		7579.34	0.983818	0.977466
P50395	Rab GDP dissociation inhibitor beta	GDI2	P50395	P50395;B4DLV7;Q6IAT1;Q8TB95;B3KVE3	GDI2	Rab GDP dissociation inhibitor beta	GDIB_HUMAN	2	1566.84	2742.42	4486.05	2931.77	3350.53	2591.23	3155.3	3032.35	0.96683	0.914317
P50452	Serpin B8	SERPINB8	P50452	P50452;A0A024R2B1;B2R9H3	SERPINB8	Serpin B8	SPB8_HUMAN	1	7069.72	6054.29		6562.01	7421.51	6498.76	4237.12	6052.46	1.08419	0.7169
P50570	Dynamin-2	DNM2	P50570	P50570;A0A024R7C9;B3KUU8;B4DJ53;Q8N1K8;Q9UPH5	DNM2	Dynamin-2	DYN2_HUMAN	1	2183.49	2755.2	2952.28	2630.32	1536.18		2338.35	1937.27	1.35775	0.198947
P50750	Cyclin-dependent kinase 9	CDK9	P50750	P50750;A0A024R880;B2R9L6;B5BU53	CDK9	Cyclin-dependent kinase 9	CDK9_HUMAN	8	42298.8	19179.6	27645.4	29707.9	23687.7	7159.79	3161.5	11336.3	2.6206	0.117211
P51114	RNA-binding protein FXR1	FXR1	P51114	P51114;A0A0F7KYT8;B4DXZ6;E7EU85;E9PFF5;A0A0F7L0Q8;A0A0F7L1S3;A0A8V8TMQ1;A0A8V8TNP6;B4DGH9;B4DM21;B4DM78	FXR1	RNA-binding protein FXR1	FXR1_HUMAN	10	206517	177745	152962	179075	298779	98568	58615.7	151988	1.17822	0.739183
P51116	RNA-binding protein FXR2	FXR2	P51116	P51116	FXR2	RNA-binding protein FXR2	FXR2_HUMAN	15	55138.2	70381	52364.6	59294.6	57036.9	22242.6	9173.8	29484.4	2.01105	0.123948
A0A024R7I7	Ras-related protein Rab-13	RAB13	P51153	A0A024R7I7;O95716;P20336;P20337;P51153;P61006;Q92930;Q96E17;A0A024R7I3;A0A024R7G2;A0A0A1HAV6;A8K6I8;B2R8W8;A0A024RB27;B4DE50;B4DMS1;D3DV69;H0YMN7;H0YNE9;M0R257;Q504R6;Q59EP4	RAB13	Ras-related protein Rab-13	RAB13_HUMAN	1	8738.36	11418.6	7972.49	9376.48	7373.09	12094.7		9733.9	0.963282	0.882174
P51531	Transcription activator BRG1	SMARCA4	P51532	P51531;P51532;A0A2R8Y4P4;A0A2R8Y526;A0A2R8Y6N0;A0A2R8Y6V2;A0A2R8Y7F3;A0A2R8Y7S2;A0A2R8Y7Y7;A0A2R8YF58;A0A2R8YF80;A7E2E1;Q9HBD4;A0A0U1RQZ9;A0A2R8Y440;A0A2R8Y4C5;A0A2R8Y523;A0A2R8YDA1;A0A2R8YG32;A0A2R8YGG3;A0A2R8YGP5;B3KNW7;B4DSC8;B4DSI8;B4E0F1;B9EGQ8;Q59FZ6;A0A0U1RQE1;A0A2R8Y4R6;A0A2R8YCY3;A0A2R8YFV8;B4DK35	SMARCA4	Transcription activator BRG1	SMCA4_HUMAN	1	19216.6	21025.8	16220.4	18820.9	26103.9	12148.2	4730.65	14327.6	1.31362	0.522569
P51570	Galactokinase	GALK1	P51570	P51570;V9HWE7;C8CHJ6;Q6ZP37;Q71UH7	GALK1	Galactokinase	GALK1_HUMAN	2	3923.79	3775.1	4330.9	4009.93	3719.69	1619.18		2669.43	1.50216	0.197195
P51571	Translocon-associated protein subunit delta	SSR4	P51571	P51571;A6NLM8	SSR4	Translocon-associated protein subunit delta	SSRD_HUMAN	2	3615.67	7306.49	4563.22	5161.79	3863.18	4242.46		4052.82	1.27363	0.496134
P51610	Host cell factor 1	HCFC1	P51610	P51610;A6NEM2;A0A223PQH6;Q05C05	HCFC1	Host cell factor 1	HCFC1_HUMAN	4	9655.39	5732.75	6757.21	7381.78	6407.71	6080.5	7618.5	6702.24	1.10139	0.619452
P51648	Aldehyde dehydrogenase family 3 member A2	ALDH3A2	P51648	P51648;A0A5F9ZGX4;A0A5F9ZHI5;A0A5F9ZHN9;A0A5F9ZI12;A0A5K1VW72;J3QRD1;Q59H65;Q68D64	ALDH3A2	Aldehyde dehydrogenase family 3 member A2	AL3A2_HUMAN	1	14394.4	9359.77	16324.7	13359.6	9931.1	15150.1	14143.2	13074.8	1.02178	0.918673
P51659	Peroxisomal multifunctional enzyme type 2	HSD17B4	P51659	P51659;A0A0S2Z4J1;A0A2R8YD50;A0A0S2Z460;A0A0S2Z4Q6;A0A2R8YDT8;A0A2R8YEG2;A0A2R8YF45;A0A804HIR1;A0A804HK65;A0A804HKT2;A0A804HKU2;A0A804HLJ0;B2R659;B4DDM5;E7EPL9;E7ER27	HSD17B4	Peroxisomal multifunctional enzyme type 2	DHB4_HUMAN	1	2933.33	5517.27	4675.18	4375.26	2092.88	7091.12	7794.28	5659.43	0.773092	0.546046
P51665	26S proteasome non-ATPase regulatory subunit 7	PSMD7	P51665	P51665;B2RD27;H3BNT7;H3BQV2;H3BTM8	PSMD7	26S proteasome non-ATPase regulatory subunit 7	PSMD7_HUMAN	1	14857.4	6413.09	10368.8	10546.4	9963.27	5994.45	3013.39	6323.7	1.66776	0.252733
P51884	Lumican	LUM	P51884	P51884;A0A384N669;Q53FV4	LUM	Lumican	LUM_HUMAN	1	1315650	2381040	3233130	2309940	3547800	4035750	5498420	4.36066e+06	0.529723	0.0638857
P51991	Heterogeneous nuclear ribonucleoprotein A3	HNRNPA3	P51991	P51991;A0A384NL63;A0A7I2V2R3;A0A7I2V4G0;A0A7I2V4J6;A0A7I2V5D8;B4DDB6;B4E3E6;Q65ZQ3	HNRNPA3	Heterogeneous nuclear ribonucleoprotein A3	ROA3_HUMAN	2	250860	460806	821311	510992	293076	544757	710906	516246	0.989823	0.980888
P52272	Heterogeneous nuclear ribonucleoprotein M	HNRNPM	P52272	P52272;A0A087X0X3;M0QZM1;Q59ES8;Q7KYM9	HNRNPM	Heterogeneous nuclear ribonucleoprotein M	HNRPM_HUMAN	2	176017	236843	385462	266107	164780	291426	176906	211037	1.26095	0.498895
P52298	Nuclear cap-binding protein subunit 2	NCBP2	P52298	P52298;B3KSB0;C9JQX9	NCBP2	Nuclear cap-binding protein subunit 2	NCBP2_HUMAN	1	14226.3	19074.5	21842.5	18381.1	20425.5	21015.6	17072.4	19504.5	0.942403	0.68138
P52597	Heterogeneous nuclear ribonucleoprotein F	HNRNPF	P52597	P52597;A0A024R7T3;B4DKS8	HNRNPF	Heterogeneous nuclear ribonucleoprotein F	HNRPF_HUMAN	13	304943	352604	500470	386006	613354	624625	423965	553981	0.696785	0.128142
P52732	Kinesin-like protein KIF11	KIF11	P52732	P52732;A0A7I2V3A9;A0A7I2V3V3;A0A7I2YQY4;B2RAM6	KIF11	Kinesin-like protein KIF11	KIF11_HUMAN	13	28540.9	20180.1	22514.7	23745.2	43159.9	12424.1	7223.2	20935.7	1.1342	0.818805
P52756	RNA-binding protein 5	RBM5	P52756	P52756;P98175;A0A024R2U6;A0A0S2Z4W4;A0A0S2Z4X1;Q7Z3D7;Q59HE6	RBM5	RNA-binding protein 5	RBM5_HUMAN	3	68926.2	106589	164045	113187	222626	201125	148976	190909	0.592883	0.0921862
P52815	39S ribosomal protein L12, mitochondrial	MRPL12	P52815	P52815;B4DLN1;Q96Q74	MRPL12	39S ribosomal protein L12, mitochondrial	RM12_HUMAN	4	26332.3	12020.7	21874.2	20075.7	10655.3	9532.38	8415.36	9534.35	2.10562	0.0693552
P52907	F-actin-capping protein subunit alpha-1	CAPZA1	P52907	P47755;P52907;A4D0V4;A8K0T9;B4DE01;Q53GC7;Q53GE2	CAPZA1	F-actin-capping protein subunit alpha-1	CAZA1_HUMAN	2	34636.4	24140.7	23555.1	27444.1	20474.4	14874.6	3013.28	12787.4	2.14618	0.0799633
P53007	Tricarboxylate transport protein, mitochondrial	SLC25A1	P53007	P53007;D9HTE9;Q6LAP8	SLC25A1	Tricarboxylate transport protein, mitochondrial	TXTP_HUMAN	2	29141.6	28511.9	40246.1	32633.2	22113.2	4682.36		13397.8	2.43572	0.0993525
P53396	ATP-citrate synthase	ACLY	P53396	P53396;A0A024R1T9;A0A024R1Y2;Q4LE36;K7ESG8	ACLY	ATP-citrate synthase	ACLY_HUMAN	3	18530.5	6412.56	5076.54	10006.5	7769.59	4901.53	6048.23	6239.78	1.60367	0.436334
P53618	Coatomer subunit beta	COPB1	P53618	P53618	COPB1	Coatomer subunit beta	COPB_HUMAN	19	75916.4	25142.8	27975.8	43011.7	11636.5	10758.4	6860.86	9751.92	4.41058	0.114652
P53621	Coatomer subunit alpha	COPA	P53621	P53621;A0A3B3IS84;A0A3B3ISC6;A0A3B3IT15;A0A3B3ITV3;A0A3B3IU89	COPA	Coatomer subunit alpha	COPA_HUMAN	6	131663	49586.2	44924.3	75391.2	18792	9529.97		14161	5.32386	0.192285
P53634	Dipeptidyl peptidase 1	CTSC	P53634	P53634;A0A7I2V2Q8;A0A7I2V466;H0YCY8;A0A7I2V5C5;A0A7I2V6E3;B4DJQ8;A0A7I2V2F3;A0A7I2V2V5;A0A7I2V3A2;A0A7I2V3M6;A0A7I2V4Z3;A0A7I2V5J2;A0A7I2V5L5;I3V9T0	CTSC	Dipeptidyl peptidase 1	CATC_HUMAN	1	6745.54	10597.1	3421.13	6921.26	6581.69	21470.6	16099.8	14717.4	0.470278	0.18122
P53680	AP-2 complex subunit sigma	AP2S1	P53680	P53680;M0QYZ2;M0R0N4;X6R390	AP2S1	AP-2 complex subunit sigma	AP2S1_HUMAN	1	9012.79	2826.76	5817.7	5885.75	7933.4		1317.43	4625.41	1.27248	0.733714
P53985	Monocarboxylate transporter 1	SLC16A1	P53985	P53985;A0A024R0H1;Q5T8R3;Q5T8R4;Q5T8R5;B2R6A5;B4DKS0;B4E106	SLC16A1	Monocarboxylate transporter 1	MOT1_HUMAN	1	20184.1	25324.8	32786	26098.3	25310.7	16475	12803	18196.2	1.43427	0.204048
P53999	Activated RNA polymerase II transcriptional coactivator p15	SUB1	P53999	P53999;Q6IBA2;Q59G24;Q6E433	SUB1	Activated RNA polymerase II transcriptional coactivator p15	TCP4_HUMAN	1	7673.29	5851.55		6762.42	9960.9	2326.62	4294.03	5527.18	1.22348	0.710987
P54132	RecQ-like DNA helicase BLM	BLM	P54132	P54132;A0A3B3IT82;A0A7P0TBM9;B7ZKN7;H0YNU5;B2RAN0;B7Z2X2;B7Z8C1	BLM	RecQ-like DNA helicase BLM	BLM_HUMAN	3	13375.3	16732.1	8600.93	12902.8	5537.69	6518.78		6028.23	2.14039	0.110849
P54136	Arginine--tRNA ligase, cytoplasmic	RARS1	P54136	P54136	RARS1	Arginine--tRNA ligase, cytoplasmic	SYRC_HUMAN	2	28678.8	18823.5	13103.2	20201.8	13854.9	9448.84	4665.82	9323.19	2.16684	0.107745
P54652	Heat shock-related 70 kDa protein 2	HSPA2	P54652	P54652;A0A024R6B5;A0A384MDT7;B3KUS2	HSPA2	Heat shock-related 70 kDa protein 2	HSP72_HUMAN	2	13156.6	9693.54	10044.9	10965	3760.24	8465.15	13267	8497.46	1.29039	0.450926
P54886	Delta-1-pyrroline-5-carboxylate synthase	ALDH18A1	P54886	P54886	ALDH18A1	Delta-1-pyrroline-5-carboxylate synthase	P5CS_HUMAN	12	17139.1	4811.2	8071.5	10007.3	6652.24	4110.18		5381.21	1.85967	0.410927
P55036	26S proteasome non-ATPase regulatory subunit 4	PSMD4	P55036	P55036;A2A3N6;Q5VWC4;A6PVX3	PSMD4	26S proteasome non-ATPase regulatory subunit 4	PSMD4_HUMAN	1	7778.27	3032.88	8112.2	6307.78	5864.55	2721.86		4293.2	1.46925	0.466202
P55072	Transitional endoplasmic reticulum ATPase	VCP	P55072	P55072;V9HW80;C9JUP7;A0A7I2V540;A0A7P0T8A3;A0A7P0T8Q5;A0A7P0TAQ1;A0A7P0TAW3;A0A7P0Z4C6;Q0IIN5;Q96IF9;Q9HAP0;Q9NTC4	VCP	Transitional endoplasmic reticulum ATPase	TERA_HUMAN	6	29821.8	16690	26205.1	24239	15512.6	14222.1	12040.7	13925.1	1.74066	0.0633274
P55081	Microfibrillar-associated protein 1	MFAP1	P55081	P55081	MFAP1	Microfibrillar-associated protein 1	MFAP1_HUMAN	4	10340.1	4312.48	10634.2	8428.93	7772.23	2473.97	3556.32	4600.84	1.83204	0.217543
P55084	Trifunctional enzyme subunit beta, mitochondrial	HADHB	P55084	P55084;B4DDC9;B4DY96;B5MD38;F5GZQ3	HADHB	Trifunctional enzyme subunit beta, mitochondrial	ECHB_HUMAN	4	41980.5	20035.6	57362.5	39792.9	18475	22563.8	11523.6	17520.8	2.27118	0.120034
P55209	Nucleosome assembly protein 1-like 1	NAP1L1	P55209	P55209;A0A024RBB7;A0A024RBE6;B7Z2V4;B7Z5H0;B7Z9C2;F5H4R6;F8VRJ2;F8VV59;F8VVB5;F8VY35;F8W020;F8W0J6;F8W118;F8W543;H0YH88;H0YHC3;H0YIV4	NAP1L1	Nucleosome assembly protein 1-like 1	NP1L1_HUMAN	1	18741.1	17504	16258.7	17501.3	12034	13382.2	4552.4	9989.53	1.75196	0.0571835
P55735	Protein SEC13 homolog	SEC13	P55735	P55735;A8MXL6;Q53GB2;Q59FA6	SEC13	Protein SEC13 homolog	SEC13_HUMAN	1	5309.71	2715.3		4012.51	8687.87	7582.31		8135.09	0.493234	0.0997847
P55769	NHP2-like protein 1	SNU13	P55769	P55769;A0A3B3IUA2;B1AHD1;Q6FHM6;A0A3B3IRU2	SNU13	NHP2-like protein 1	NH2L1_HUMAN	1	18846	72721.8	44465.9	45344.6	13238.6	15638.4	10053.2	12976.7	3.4943	0.107327
P55786	Puromycin-sensitive aminopeptidase	NPEPPS	P55786	P55786;A6NEC2;A0A7I2V389;A0A7I2V3W8;B3KU93;B7Z4B2;B7Z899;E9PLK3;A0A7I2V604;A0A8V8TQ95;B3KTP2;B7Z6T6;E9PP11;E9PPZ2	NPEPPS	Puromycin-sensitive aminopeptidase	PSA_HUMAN	1	4318.59	2255.81	5462.23	4012.21	1576.65	2994.17	3273.29	2614.7	1.53448	0.263534
P55795	Heterogeneous nuclear ribonucleoprotein H2	HNRNPH2	P55795	P55795;A0A384MDT2;B4DFK9;B4DP00	HNRNPH2	Heterogeneous nuclear ribonucleoprotein H2	HNRH2_HUMAN	11	67959.8	73585.3	114265	85270	136399	130328	100178	122302	0.697211	0.11434
P55884	Eukaryotic translation initiation factor 3 subunit B	EIF3B	P55884	P55884;A0A024R821;A4D210;B4DV79;B4DXN6;C9JQN7;C9JZG1;Q86UM1;Q96G38	EIF3B	Eukaryotic translation initiation factor 3 subunit B	EIF3B_HUMAN	6	438908	128564	854745	474072	2260310	1552950	972911	1.59539e+06	0.297151	0.0586452
P56134	ATP synthase subunit f, mitochondrial	ATP5MF	P56134	P56134;C9JU26;C9JJT5;B4DJ38;G3V325	ATP5MF	ATP synthase subunit f, mitochondrial	ATPK_HUMAN	1	12386.4	13172.7	12093.9	12551	15082.9	10121.7	4872.91	10025.8	1.25187	0.442433
P56192	Methionine--tRNA ligase, cytoplasmic	MARS1	P56192	P56192;A8K492;B4E0E9;A0A024RBA2;H0YHV5;Q8NAB3	MARS1	Methionine--tRNA ligase, cytoplasmic	SYMC_HUMAN	1	24006.4	15195	12542.7	17248	10284.4	9479.95	2978.85	7581.07	2.27515	0.0810888
P56537	Eukaryotic translation initiation factor 6	EIF6	P56537	P56537;B7ZBH1	EIF6	Eukaryotic translation initiation factor 6	IF6_HUMAN	3	28216.3	70514.3	46679.4	48470	35863.9	26016.2	20757	27545.7	1.75962	0.183289
P57678	Gem-associated protein 4	GEMIN4	P57678	P57678;I3L2C7;I3L399;I3L4A4;I3L4M4;B4DZ29;E7EN12;Q8WUM5;Q9HBB9;Q9HC39	GEMIN4	Gem-associated protein 4	GEMI4_HUMAN	2	33060.5	22513.6	17993	24522.4	23055.4	8337.13		15696.3	1.56231	0.348213
P58107	Epiplakin	EPPK1	P58107	P58107;A0A075B730	EPPK1	Epiplakin	EPIPL_HUMAN	9	9264.26	11000.6	10947.8	10404.2	8814.89	18715.7	12189.2	13239.9	0.785821	0.392513
P59665	Neutrophil defensin 1	DEFA1B	P59665;P59666	P59665;P59666;Q6EZE9	DEFA1B;DEFA3	Neutrophil defensin 1	DEF1_HUMAN;DEF3_HUMAN	2	6520.7	11846.6	14999.1	11122.1	19589.4	16933.8	31001.8	22508.3	0.494134	0.0839501
P59998	Actin-related protein 2/3 complex subunit 4	ARPC4	P59998	P59998;A0A0A6YYG9;F8WCF6;F8WDD7;H7C0A3;Q9H7Z5	ARPC4	Actin-related protein 2/3 complex subunit 4	ARPC4_HUMAN	2	23688	37947.4	28784.7	30140	39779.3	23195.9	24093.2	29022.8	1.0385	0.877668
P60059	Protein transport protein Sec61 subunit gamma	SEC61G	P60059	P60059;A0A024QYZ0	SEC61G	Protein transport protein Sec61 subunit gamma	SC61G_HUMAN	1	2276.87	644.237		1460.55	2983.46	338.74		1661.1	0.879269	0.909126
P60174	Triosephosphate isomerase	TPI1	P60174	P60174;B4DUI5;Q2QD09;Q53HE2;U3KPZ0;U3KQF3;V9HWK1	TPI1	Triosephosphate isomerase	TPIS_HUMAN	1	4856.36	11199.9	12254.5	9436.92	7081.53	13149.1	13639	11289.9	0.835874	0.585485
P60368	Keratin-associated protein 10-1	KRTAP10-1	P60331;P60369;P60370;P60409	P60368;P60370;P60372;P60409;P60410;P60411;P60331;P60369;P60413;A0A087WZD6	KRTAP10-1;KRTAP10-3;KRTAP10-5;KRTAP10-7	Keratin-associated protein 10-1	KR101_HUMAN;KR103_HUMAN;KR105_HUMAN;KR107_HUMAN	1	10404.1	11745.7	7075.27	9741.69	26702.1	20818.8	8112.71	18544.5	0.525313	0.194758
P60468	Protein transport protein Sec61 subunit beta	SEC61B	P60468	P60468	SEC61B	Protein transport protein Sec61 subunit beta	SC61B_HUMAN	1	11186	8182.64	9565.71	9644.78	7841.24		1431.67	4636.45	2.08021	0.153901
P60510	Serine/threonine-protein phosphatase 4 catalytic subunit	PPP4C	P60510	P60510;A0A024R625;H3BTA2;H3BV22;Q5U086	PPP4C	Serine/threonine-protein phosphatase 4 catalytic subunit	PP4C_HUMAN	1	12594	11274.4	9912.67	11260.4	8801.96	5339.49		7070.73	1.59253	0.0827064
P60660	Myosin light polypeptide 6	MYL6	P60660	P60660;B7Z6Z4;F8VPF3;F8VZU9;F8W180;F8W1R7;G3V1V0;G3V1Y7;G8JLA2;J3KND3;Q6IBG5	MYL6	Myosin light polypeptide 6	MYL6_HUMAN	1	61829	26690	25773	38097.3	107896	21261.2	12138.6	47098.6	0.808885	0.796983
P60709	Actin, cytoplasmic 1	ACTB	P60709	P60709;P63261;Q1KLZ0;A0A2R8Y793;A0A2R8YGF8;A0A6Q8PFE4;A0A6Q8PH58;A0A804GS07;A1E282;B4DVQ0;B4DW52;B4E335;B4E3A4;E7EVS6;G5E9R0;I3L1U9;I3L3I0;I3L3R2;I3L4N8;J3KT65;K7EM38;Q53G76;Q53G99;Q53GK6;Q562L5;Q562L6;Q562L9;Q562N0;Q562N4;Q562N6;Q562N8;Q562P0;Q562P9;Q562R8;Q562S0;Q562U2;Q562V5;Q562X9;Q562Y6;Q562Z4;Q562Z7;Q8WVW5	ACTB	Actin, cytoplasmic 1	ACTB_HUMAN	2	1024640	1027390	1012740	1021590	1247790	997790	325692	857091	1.19193	0.58242
P60842	Eukaryotic initiation factor 4A-I	EIF4A1	P60842	P60842;Q14240;A8K7F6;E7EQG2;B4DNH2;Q96B07;Q9NZE6	EIF4A1	Eukaryotic initiation factor 4A-I	IF4A1_HUMAN	1	52359.8	28485.7	33778.4	38208	77874.7	51550.6	27022.3	52149.2	0.732666	0.442412
P60866	40S ribosomal protein S20	RPS20	P60866	P60866;A0A7P0S5H5;E5RJX2	RPS20	40S ribosomal protein S20	RS20_HUMAN	1	516405	439682	868558	608215	519062	253345	358595	377001	1.6133	0.205223
P11908	Ribose-phosphate pyrophosphokinase 1	PRPS1	P60891	P11908;P21108;P60891;A0A0B4J207;A0A2R8Y7H4;A0A140VK41;B2R860;Q53FW2;A0A0A0MRQ9;A0A6Q8PGP2;B1ALA9;B7ZB02;H7C540	PRPS1	Ribose-phosphate pyrophosphokinase 1	PRPS1_HUMAN	1	26660.2	7447.33	9259.43	14455.7	13238.6	10843.5	4422.43	9501.51	1.52141	0.498657
P60900	Proteasome subunit alpha type-6	PSMA6	P60900	P60900;A0A140VK44;G3V295;G3V3I1;G3V3U4;G3V5Z7	PSMA6	Proteasome subunit alpha type-6	PSA6_HUMAN	1	3308.77	5222.3	4293.91	4274.99	6715.41	4995.68	9641.21	7117.43	0.600637	0.124203
P60903	Protein S100-A10	S100A10	P60903	P60903;D3DV26;Q6FGE5	S100A10	Protein S100-A10	S10AA_HUMAN	2	18272.9	1824.24	5708.06	8601.73	13069.1	4994.78	7054.05	8372.64	1.02736	0.968904
P60981	Destrin	DSTN	P60981	P60981;B7Z9M9;F6RFD5;V9HWA6	DSTN	Destrin	DEST_HUMAN	1	3384.1	4915.23		4149.66		7927.79	5717.89	6822.84	0.608202	0.185063
P61158	Actin-related protein 3	ACTR3	P61158	P61158;A0A024RAI1;B4DTI0;B4DXW1;B4DT29;Q59FV6	ACTR3	Actin-related protein 3	ARP3_HUMAN	1	7585.29	6915.34	6313.88	6938.17	7957.64	8658.64		8308.14	0.835105	0.085349
P61160	Actin-related protein 2	ACTR2	P61160	P61160;B4DHK9;B4DWQ5;Q8IY98	ACTR2	Actin-related protein 2	ARP2_HUMAN	3	9425.49	7921.32	5261.95	7536.25	13766.8	8164.13	5746.44	9225.79	0.816868	0.561113
P42025	Alpha-centractin	ACTR1A	P61163	P42025;P61163;A0A1B0GVS3;A0A384NQ21;B4DM97;Q13841;R4GMT0	ACTR1A	Alpha-centractin	ACTZ_HUMAN	2	33748	17873.7	34923	28848.2	29058.4	14075.2	5482.47	16205.4	1.78017	0.224748
P61201	COP9 signalosome complex subunit 2	COPS2	P61201	P61201;B2R6N0;B4DIH5;Q53HJ0;Q59EL2	COPS2	COP9 signalosome complex subunit 2	CSN2_HUMAN	6	32604.9	7063.29	6558.27	15408.8	3074.41	10762.9		6918.65	2.22714	0.512686
P61221	ATP-binding cassette sub-family E member 1	ABCE1	P61221	P61221;D6R9I9;D6RGF4;H0Y990	ABCE1	ATP-binding cassette sub-family E member 1	ABCE1_HUMAN	6	80603.4	51192	145528	92441.1	158617	74765.4	44185.2	92522.5	0.99912	0.998616
P61224	Ras-related protein Rap-1b	RAP1A	P61224;P62834	P61224;P62834;A6NIZ1;A0A024RB87;A8KAH9;E7ESV4;F5GWU8;F5GX62;F5GYB5;F5GYH7;F5H004;F5H077;F5H0B7;F5H491;F5H4H0;F5H500;F5H6R7;F5H7Y6;F8WBC0;Q5U0C3;Q9BXV4	RAP1A;RAP1B	Ras-related protein Rap-1b	RAP1A_HUMAN;RAP1B_HUMAN	1	8912.47	10521.4		9716.93	17511.5	12365.6	6541.07	12139.4	0.800447	0.599119
P61313	60S ribosomal protein L15	RPL15	P61313	P61313;A0A024R2Q4;A0A2R8Y738;A0A2R8YEM3;B4DEN1;B4DLP4;E7ENU7;E7EQV9;E7EX53	RPL15	60S ribosomal protein L15	RL15_HUMAN	1	157382	526209	192623	292071	29689.9	21897.7	16612	22733.2	12.8478	0.0837788
P61326	Protein mago nashi homolog	MAGOH	P61326;Q96A72	P61326;Q96A72;A0A023T6R1;F5H6P7	MAGOH;MAGOHB	Protein mago nashi homolog	MGN2_HUMAN;MGN_HUMAN	2	13327.3	31481.3	32098.4	25635.7	26228.2	15256.1	8044.79	16509.7	1.55276	0.32368
P61513	60S ribosomal protein L37a	RPL37A	P61513	P61513;A6NKH3;C9J4Z3;E9PEL3;G5E9R3;M0R0A1;M0R2L6;Q6P4E4	RPL37A	60S ribosomal protein L37a	RL37A_HUMAN	1	81621.7	138269	76966.3	98952.3	57382.2	47415.3	31522.3	45439.9	2.17765	0.0641956
P61619	Protein transport protein Sec61 subunit alpha isoform 1	SEC61A1	P61619	P61619;Q9H9S3;B3KNF6;A0A8V8TMZ3;A0A8V8TMZ5;A0A8V8TN19;A0A8V8TN25;A0A8V8TNG8;A6NIF9;A6NK38;B3KQ68;B4DR61;C9JJV4;C9JXC6;F2Z2C7;F8W776;H7C069;H7C1Q9;Q8TC24	SEC61A1	Protein transport protein Sec61 subunit alpha isoform 1	S61A1_HUMAN	1	21759.2	17310.9	26297.7	21789.3	15881.9		6494.41	11188.2	1.94753	0.11638
P61626	Lysozyme C	LYZ	P61626	P61626;A0A0B4J259;B2R4C5;F8VV32	LYZ	Lysozyme C	LYSC_HUMAN	8	29217.1	42027.3	71148.8	47464.4	116976	78929.9	259540	151815	0.312646	0.137714
P61916	NPC intracellular cholesterol transporter 2	NPC2	P61916	P61916;A0A024R6C0;B4DV10;E7EMS2;G3V2V8;G3V3D1;G3V3E8;J3KMY5;H0YIZ1;Q53HV6	NPC2	NPC intracellular cholesterol transporter 2	NPC2_HUMAN	1	1488.84	1199.93		1344.38	2318.72	1727.17	1590.15	1878.68	0.715601	0.181229
P61923	Coatomer subunit zeta-1	COPZ1	P61923	P61923;A0A024RB72;F8VUC5;F8VVA7;F8VXB1;F8VXR1;F8VYZ4;F8W156;Q53FU3	COPZ1	Coatomer subunit zeta-1	COPZ1_HUMAN	1	14842.5	6202.17	5516.25	8853.64	803.671		937.025	870.348	10.1725	0.13144
P61964	WD repeat-containing protein 5	WDR5	P61964	P61964	WDR5	WD repeat-containing protein 5	WDR5_HUMAN	4	8419.28	12897.1	10779.9	10698.8	9788.17	3603.71	1033.18	4808.35	2.22504	0.11226
P61981	14-3-3 protein gamma	YWHAG	P61981	P61981;B3KNB4;B4DHC4	YWHAG	14-3-3 protein gamma	1433G_HUMAN	1	15578.4	4789.69	27106.3	15824.8	3448.51	5185.33		4316.92	3.66576	0.261653
P62136	Serine/threonine-protein phosphatase PP1-alpha catalytic subunit	PPP1CA	P62136	P62136;A0A140VJS9;A0A7I2V4F7;E9PMD7;C0STL0	PPP1CA	Serine/threonine-protein phosphatase PP1-alpha catalytic subunit	PP1A_HUMAN	1	7051.69	6371.65	9208.81	7544.05	10119.6	8273.1	5523.83	7972.18	0.946297	0.800511
P62140	Serine/threonine-protein phosphatase PP1-beta catalytic subunit	PPP1CB	P62140	P62140;B4DJ75;V9HW04;A0A8V8TQ71;A0A8V8TRH9	PPP1CB	Serine/threonine-protein phosphatase PP1-beta catalytic subunit	PP1B_HUMAN	1	12964	14932	10343	12746.3	12738.6	16407.3	12360.6	13835.5	0.921277	0.588184
P62191	26S proteasome regulatory subunit 4	PSMC1	P62191	P62191;Q53HB3;Q53XL8	PSMC1	26S proteasome regulatory subunit 4	PRS4_HUMAN	12	51614.7	23352.1	18745.1	31237.3	18192.9	13568.8	6662.76	12808.2	2.43886	0.163353
P62195	26S proteasome regulatory subunit 8	PSMC5	P62195	P62195;A0A140VJS3;Q59GS3;J3KRP2;J3QLH6;J3QQM1;J3QRW1;J3QSA9;J3QSE0	PSMC5	26S proteasome regulatory subunit 8	PRS8_HUMAN	1	30330.4	17543.9	9920.11	19264.8	15367.4	5588.2	4434.87	8463.49	2.27622	0.192065
P62269	40S ribosomal protein S18	RPS18	P62269	P62269;J3JS69	RPS18	40S ribosomal protein S18	RS18_HUMAN	3	277426	299297	436958	337894	560173	232668	204186	332342	1.0167	0.966612
P62273	40S ribosomal protein S29	RPS29	P62273	P62273;A0A087WTT6;A0A2R8Y6P7;A0A2R8Y851	RPS29	40S ribosomal protein S29	RS29_HUMAN	1	29955.9	32624.2	49689.8	37423.3	44696.8	51528	38527.9	44917.6	0.833155	0.358629
P62304	Small nuclear ribonucleoprotein E	SNRPE	P62304	P62304	SNRPE	Small nuclear ribonucleoprotein E	RUXE_HUMAN	3	52565.9	146137	85757.4	94820.1	87657.1	98534.4	64233.9	83475.1	1.13591	0.717411
P62306	Small nuclear ribonucleoprotein F	SNRPF	P62306	P62306;F8W0W6;A0A0B4J254	SNRPF	Small nuclear ribonucleoprotein F	RUXF_HUMAN	1	10149.2	18136.1	14485.8	14257	11420.4	14236.9	2336.23	9331.18	1.52789	0.312781
P62314	Small nuclear ribonucleoprotein Sm D1	SNRPD1	P62314	P62314;Q7Z5A3;J3QLI9	SNRPD1	Small nuclear ribonucleoprotein Sm D1	SMD1_HUMAN	2	40055.4	107272	67255.9	71527.8	59139.3	45140.5	31404.2	45228	1.58149	0.280598
P62316	Small nuclear ribonucleoprotein Sm D2	SNRPD2	P62316	P62316;K7ERG4	SNRPD2	Small nuclear ribonucleoprotein Sm D2	SMD2_HUMAN	5	98963.9	245200	127917	157360	173042	133343	63070.6	123152	1.27777	0.568121
P62318	Small nuclear ribonucleoprotein Sm D3	SNRPD3	P62318	P62318;H3BT13	SNRPD3	Small nuclear ribonucleoprotein Sm D3	SMD3_HUMAN	2	117483	265270	141767	174840	196944	109984	81716.9	129548	1.34961	0.474275
P62333	26S proteasome regulatory subunit 10B	PSMC6	P62333	P62333;A0A087X2I1;V9HW24;H0YJC0;H0YJS8	PSMC6	26S proteasome regulatory subunit 10B	PRS10_HUMAN	1	105229	44905.2	41636	63923.4	43364.1	34653		39008.6	1.6387	0.42246
P62495	Eukaryotic peptide chain release factor subunit 1	ETF1	P62495	P62495;B7Z7P8;D6RCB3;D6RJE8;I3L492	ETF1	Eukaryotic peptide chain release factor subunit 1	ERF1_HUMAN	1	4115.94	1546.76		2831.35	1109.72	7514.14	5682.78	4768.88	0.593714	0.515932
P62633	CCHC-type zinc finger nucleic acid binding protein	CNBP	P62633	P62633;A0A0S2Z4K2;A0A0S2Z4Q3;Q6T598	CNBP	CCHC-type zinc finger nucleic acid binding protein	CNBP_HUMAN	3	7903.53	43407.8	54345.5	35218.9	4215.71	63056.4	48626.6	38632.9	0.911631	0.887156
P62699	Protein yippee-like 5	YPEL5	P62699	P62699	YPEL5	Protein yippee-like 5	YPEL5_HUMAN	2	5851.98	3999.97	6958.22	5603.39	7601.24	4097.86		5849.55	0.957918	0.89505
P62805	Histone H4	H4C16	P62805	P62805;B2R4R0;Q0VAS5;Q6B823	H4C16	Histone H4	H4_HUMAN	2	156795	270086	210548	212476	142481	103810	145364	130552	1.62753	0.0813859
P62820	Ras-related protein Rab-1A	RAB1A	P62820;Q9H0U4	P62820;Q9H0U4;Q5U0I6;E7END7;Q6FIG4;Q92927;Q9H1C9	RAB1A;RAB1B	Ras-related protein Rab-1A	RAB1A_HUMAN;RAB1B_HUMAN	1	8018.45	13419.7	16359.6	12599.2		14679.2	15912.9	15296	0.823693	0.459565
P62826	GTP-binding nuclear protein Ran	RAN	P62826	P62826;B5MDF5;F5H018;H0YFC6;J3KQE5;Q0EFC9;Q96QB7	RAN	GTP-binding nuclear protein Ran	RAN_HUMAN	1	25768.9	18818.8	11369.4	18652.4	25076.1	20984.2	24620.9	23560.4	0.791683	0.322735
P62841	40S ribosomal protein S15	RPS15	P62841	P62841;A0A0B4J2B4;K7ELC2;K7EM56;S4R417;K7EQJ5	RPS15	40S ribosomal protein S15	RS15_HUMAN	1	155336	143729	171639	156901	166410	58089	67566	97355	1.61164	0.169423
P62857	40S ribosomal protein S28	RPS28	P62857	P62857;B2R4R9	RPS28	40S ribosomal protein S28	RS28_HUMAN	3	72548.5	54845.7	227387	118260	165473	269424	255749	230215	0.513695	0.15401
P62861	FAU ubiquitin-like and ribosomal protein S30	FAU	P62861	P62861;E9PR30	FAU	FAU ubiquitin-like and ribosomal protein S30	RS30_HUMAN	3	56081.7	89827.3	46317.7	64075.6	61338.8	35753.8	20713.5	39268.7	1.63172	0.234339
P16520	Guanine nucleotide-binding protein G(I)/G(S)/G(T) subunit beta-1	GNB1	P62873	P16520;P62873;P62879;Q9HAV0;A0A140VJJ8;F1T0G5;A0A6Q8PFE0;A0A6Q8PFV8;A0A6Q8PFW8;A0A6Q8PG88;A0A7I2S2S9;A8K3F6;B1AKQ8;B2R6K4;C9JD14;C9JIS1;C9JXA5;C9JZN1;E7EP32;E9PCP0;F1T0G4;F5H0S8;F5H100;F5H8J8;F6UT28;F6X3N5;H7C5J5;Q59G26;Q6FHM2	GNB1	Guanine nucleotide-binding protein G(I)/G(S)/G(T) subunit beta-1	GBB1_HUMAN	1	18150.9	32185.1	16432.6	22256.2	12582.7	7558.56		10070.6	2.21001	0.166874
P62891	60S ribosomal protein L39	RPL39	P62891;Q59GN2	P62891;Q59GN2	RPL39;RPL39P5	60S ribosomal protein L39	R39L5_HUMAN;RL39_HUMAN	2	46634.6	81666.4	44196.5	57499.2	33955.2	28731	16977.1	26554.4	2.16533	0.0775383
P62937	Peptidyl-prolyl cis-trans isomerase A	PPIA	P62937	P62937;A8K486;B2RE56;B4DM82;C9J5S7;F8WE65;Q71V99;V9HWF5;A0A7I2V5J5	PPIA	Peptidyl-prolyl cis-trans isomerase A	PPIA_HUMAN	1	15838.1	20133.6	19586.2	18519.3	21331	20855.2	24441.3	22209.2	0.833858	0.103626
P62993	Growth factor receptor-bound protein 2	GRB2	P62993	P62993;B0LPF3;A0A384ME16;B3KR50;Q6ICN0	GRB2	Growth factor receptor-bound protein 2	GRB2_HUMAN	3	30415.3	9017.72	8334.32	15922.4	5239.38	1503.75	1149.42	2630.85	6.05221	0.145492
P62995	Transformer-2 protein homolog beta	TRA2B	P62995	P62995;B2RDQ3;Q59GA1;Q68DZ9;Q8N1H4	TRA2B	Transformer-2 protein homolog beta	TRA2B_HUMAN	3	54840.9	235954	227828	172874	51785.9	91598.8	119401	87595.2	1.97356	0.242486
P63010	AP-2 complex subunit beta	AP2B1	P63010	P63010;Q10567;A0A087X253;A0A140VJE8;A8K0G3;A8K916;B4DWG4;H0UID3;H0UID4;H0UID5;A0A087WU93;A0A087WYD1;A0A087WZQ6;B4E261;C9J1E7	AP2B1	AP-2 complex subunit beta	AP2B1_HUMAN	1	91248.1	14813.9	22966.9	43009.6	20583.4	12704.1	9226.22	14171.2	3.03499	0.303833
P63104	14-3-3 protein zeta/delta	YWHAZ	P63104	P63104;D0PNI1;B0AZS6;B7Z2E6;E7EX29;H0YB80	YWHAZ	14-3-3 protein zeta/delta	1433Z_HUMAN	3	29369.2	15067.3	41006.8	28481.1	9729.04	20865.4	13351.1	14648.5	1.9443	0.166368
P63167	Dynein light chain 1, cytoplasmic	DYNLL1	P63167	P63167;Q6FGH9;F8VRV5;F8VXL2	DYNLL1	Dynein light chain 1, cytoplasmic	DYL1_HUMAN	1	26933.9	16842.6	9619.1	17798.5		7534.99	12218	9876.5	1.80211	0.323018
P63173	60S ribosomal protein L38	RPL38	P63173	P63173;A0A024R8P8;J3KT73;J3QL01	RPL38	60S ribosomal protein L38	RL38_HUMAN	3	192643	228065	135486	185398	228223	90005.9	45956.3	121395	1.52723	0.354495
P63208	S-phase kinase-associated protein 1	SKP1	P63208	P63208;E5RJR5;E7ERH2;F8W8N3;E5RGM3;E5RI56	SKP1	S-phase kinase-associated protein 1	SKP1_HUMAN	1	15843.3	8202.09	5179.89	9741.76	8456.77	7449.2	3641.78	6515.92	1.49507	0.408303
P63220	40S ribosomal protein S21	RPS21	P63220	P63220;Q6FGH5;Q8WVC2	RPS21	40S ribosomal protein S21	RS21_HUMAN	1	13782.5	11111.4	32163.7	19019.2	24706.4	29283.6	30364.8	28118.3	0.6764	0.254252
P63241	Eukaryotic translation initiation factor 5A-1	EIF5A	P63241	P63241;Q9GZV4;Q6IS14;C9J4W5;C9J7B5;F8WCJ1;I3L397;I3L504	EIF5A	Eukaryotic translation initiation factor 5A-1	IF5A1_HUMAN	6	98957.1	10032.7	22467	43818.9	14502.8	14684.5	10116.8	13101.4	3.34461	0.331812
P63244	Receptor of activated protein C kinase 1	RACK1	P63244	P63244;E9KL35;D6RAC2;D6REE5;H0Y8R5;H0Y8W2;H0YAM7;J3KPE3;D6RF23;H0Y9P0;H0YAF8	RACK1	Receptor of activated protein C kinase 1	RACK1_HUMAN	1	288681	251223	550731	363545	450136	448463	474450	457683	0.794316	0.375953
P63272	Transcription elongation factor SPT4	SUPT4H1	P63272	P63272;J3QSB9;D3DTZ5	SUPT4H1	Transcription elongation factor SPT4	SPT4H_HUMAN	2	10322.4	4859.6	8675.64	7952.55	12312.8	8703.16	3725.86	8247.27	0.964264	0.925698
P63316	Troponin C, slow skeletal and cardiac muscles	TNNC1	P63316	P63316;Q6FH91	TNNC1	Troponin C, slow skeletal and cardiac muscles	TNNC1_HUMAN	2	7252.88	10698.8	26250.9	14734.2	11649.8	10303.6	20528.1	14160.5	1.04051	0.935553
P67812	Signal peptidase complex catalytic subunit SEC11A	SEC11A	P67812	P67812;H0YNA5;A0A024RC78;H0YNG3;H0YNX5;Q6IAM7;Q7Z4Z6	SEC11A	Signal peptidase complex catalytic subunit SEC11A	SC11A_HUMAN	1	1649.44	2431.53	4797.43	2959.47	2156		2906.2	2531.1	1.16924	0.755043
P67870	Casein kinase II subunit beta	CSNK2B	P67870	P67870;A0A0G2JM12;A0A1U9X7J2;A0A7I2YQ78;N0E466;N0E472;N0E4C7;Q5SRQ3;Q5SRQ6	CSNK2B	Casein kinase II subunit beta	CSK2B_HUMAN	1	22345.1	20236.7	26335.2	22972.3	39581.9	16856.3	7895.36	21444.5	1.07124	0.881246
P67936	Tropomyosin alpha-4 chain	TPM4	P67936	P67936;V9HW56;A0A2R8YE05;A0A5F9UN72;B4DTB1;B4DVY2;K7ENT6;K7EPB9	TPM4	Tropomyosin alpha-4 chain	TPM4_HUMAN	1	11245.9	6433.78	10452.6	9377.43	12606.2	5351.6	7885.04	8614.28	1.08859	0.783376
P68104	Elongation factor 1-alpha 1	EEF1A1	P68104;Q5VTE0	P68104;Q5VTE0;A0A087WV01;A0A087WVQ9;A0A4D5RA76;A0A4D5RA98;A0A4D5RAC9;A0A4D5RBG5;A0A7I2V3H3;A0A7I2V5N4;A0A7I2V659;A8K9C4;Q53G85;Q53GA1;Q53GE9;Q53HM9;Q53HQ7;Q53HR5;Q6IPN6;Q6IPS9;Q6IPT9;Q9NZS6;A0A4D5RA52;A0A4D5RA61;A0A4D5RA69;A0A4D5RAA9;A0A4D5RAC7;A0A4D5RAE2;A0A4D5RAF1;A0A4D5RAN2;A0A4D5RBK4;A6PW80;A9X7H1;B4DNE0;B4DV42;Q16577;Q5JR01;Q96RE1;Q9H2I7	EEF1A1;EEF1A1P5	Elongation factor 1-alpha 1	EF1A1_HUMAN;EF1A3_HUMAN	2	90690.5	49729.1	54968.6	65129.4	54239.5	50373.8	39775.4	48129.6	1.35321	0.278735
P68400	Casein kinase II subunit alpha	CSNK2A1	P68400	P68400;Q8NEV1;A0A2R8Y4D6;A0A2R8Y5A0;A0A2R8YDP2;A0A2R8YF43;A0A2R8YFU2;E7EU96;A0A2R8Y3W6;A0A2R8Y4H0;A0A2R8Y797;A0A2R8Y7T1;A0A2R8YCK2;A0A2R8YD58;A0A2R8YDY7;A0A2R8YEL7;A0A2R8YEW1;A0A2R8YF47;B2R6D7;B5BUH5;Q2I0Y7;Q5U5J2;V9GY80;V9GYA2	CSNK2A1	Casein kinase II subunit alpha	CSK21_HUMAN	2	46616	40228.9	68078.8	51641.2	137100	63501.2	33167.2	77922.8	0.662723	0.457425
P68431	Histone H3.1	H3-3B	P68431;P84243;Q16695;Q71DI3	P68431;P84243;Q16695;Q6NXT2;Q71DI3;Q5TEC6;A0A590UJJ6;B2R4P9;B2R6Y1;B4DEB1;B4E380;K7EK07;K7EMV3;K7EP01;K7ES00	H3-3B;H3-4;H3C12;H3C13	Histone H3.1	H31T_HUMAN;H31_HUMAN;H32_HUMAN;H33_HUMAN	1	104534	149542	110530	121535	94502.4	74243.8	88017	85587.7	1.42001	0.0788478
P78332	RNA-binding protein 6	RBM6	P78332	P78332;A8K6Q4;B3KSK6;C9JSL1;E9PGM9;F8WCA5;F8WF63	RBM6	RNA-binding protein 6	RBM6_HUMAN	2	42579.4	71979.4	76597.2	63718.7	64434.2	50505.4	60153.4	58364.3	1.09174	0.663638
P78344	Eukaryotic translation initiation factor 4 gamma 2	EIF4G2	P78344	P78344;D3DQV9;E9PKF8;H0Y3P2;B4DZF2;Q2TU89;Q59G42	EIF4G2	Eukaryotic translation initiation factor 4 gamma 2	IF4G2_HUMAN	2	18046.8	6187.49	34765.6	19666.6	38054.1	42822	21800.7	34225.6	0.574618	0.235992
P78347	General transcription factor II-I	GTF2I	P78347	P78347;A0A494C1K3;A0A8I5KVB5;A8K9W7;B4DH52;B4DRA9;Q499G6;X5D2J9;X5D939;X5DNP5;X5DR09	GTF2I	General transcription factor II-I	GTF2I_HUMAN	2	14622.5	6180.75	6161.7	8988.32	9494.54	11489.8	4233.02	8405.79	1.0693	0.877704
P78385	Keratin, type II cuticular Hb5	KRT85	P78386	O43790;P78385;P78386;Q14533;A6NCN2;A0JNT2;A8K872;B4DN72;B7Z7N3;F5GYI5	KRT85	Keratin, type II cuticular Hb5	KRT85_HUMAN	4	4926.33	14623.8	9712	9754.04	24483.9	14660.1	47979.3	29041.1	0.33587	0.133686
P78549	Endonuclease III-like protein 1	NTHL1	P78549	P78549;E5KTI5;A0A494BZZ6;H3BRL9	NTHL1	Endonuclease III-like protein 1	NTH_HUMAN	2	4610.09	9293.52	2204.54	5369.38	4195.4	5397.35	4410.73	4667.83	1.1503	0.75665
P81605	Dermcidin	DCD	P81605	P81605	DCD	Dermcidin	DCD_HUMAN	6	180292	163089	239358	194246	334120	498349	741905	524791	0.37014	0.0519677
P82921	28S ribosomal protein S21, mitochondrial	MRPS21	P82921	P82921	MRPS21	28S ribosomal protein S21, mitochondrial	RT21_HUMAN	3	18419.5	12214.8	10456.3	13696.9	5200.32		1673.09	3436.7	3.98546	0.0562178
P84085	ADP-ribosylation factor 5	ARF5	P84085	P84085;A4D0Z3;B4DLJ3;C9J1Z8	ARF5	ADP-ribosylation factor 5	ARF5_HUMAN	1	4781.58	7544.34	12914.7	8413.54	11608.3	12107	13231.1	12315.5	0.683169	0.184387
P84090	Enhancer of rudimentary homolog	ERH	P84090	P84090;A0A024R6D4	ERH	Enhancer of rudimentary homolog	ERH_HUMAN	1	10657.1	23987.5	31139.4	21928	11994.2	17648.2	15901	15181.1	1.44442	0.33975
P84103	Serine/arginine-rich splicing factor 3	SRSF3	P84103	P84103;A0A087X2D0;B2R6F3	SRSF3	Serine/arginine-rich splicing factor 3	SRSF3_HUMAN	4	204501	413426	403239	340389	110610	245511	259773	205298	1.65802	0.178801
P99999	Cytochrome c	CYCS	P99999	P99999;C9JFR7;G4XXL9;Q6LER6	CYCS	Cytochrome c	CYC_HUMAN	1	4250.22	7224.67	3776.57	5083.82	2195.13	1634.47	6476.21	3435.27	1.47989	0.428135
Q00059	Transcription factor A, mitochondrial	TFAM	Q00059	Q00059;E5KSU5;E5KSX8;Q6LES8	TFAM	Transcription factor A, mitochondrial	TFAM_HUMAN	1	32217.1	53150.7	25916.1	37094.6	22148.4	15108.5	8994.55	15417.1	2.40606	0.0750895
Q00341	Vigilin	HDLBP	Q00341	Q00341;A0A024R4E5;B2R5V9;B4DKR8;H0Y394;H7C2D1;Q2HJC8;Q6ZN49;Q6ZS03;Q96CF6	HDLBP	Vigilin	VIGLN_HUMAN	1	21949.2	11627.8	18657.2	17411.4	12777.3	12377.7	7639.32	10931.4	1.59278	0.134597
Q00577	Transcriptional activator protein Pur-alpha	PURA	Q00577	Q00577;Q2NLC9;Q2NLD4;Q56A79;Q5U0P9	PURA	Transcriptional activator protein Pur-alpha	PURA_HUMAN	9	94333.7	259960	181615	178636	58320.1	53586.4	23831.4	45246	3.94811	0.0529795
Q00610	Clathrin heavy chain 1	CLTC	Q00610	P53675;Q00610;A0A087WVQ6;A0A087WX41;K7EJJ5;A0A8V8TQ14;A0A8V8TQ18;A0A8V8TQK1;A0A8V8TQK3;A0A8V8TR47;A0A8V8TRE8;A0A8V8TRF0	CLTC	Clathrin heavy chain 1	CLH1_HUMAN	3	61838.6	32368	31216.9	41807.8	23988.3	15462.3	7653.07	15701.2	2.66271	0.0779069
Q01081	Splicing factor U2AF 35 kDa subunit	U2AF1	Q01081	Q01081;B5BU08	U2AF1	Splicing factor U2AF 35 kDa subunit	U2AF1_HUMAN	2	33852.6	69740.2	40413.7	48002.2	22834.7	35095.6	19464.1	25798.1	1.86068	0.138224
Q01082	Spectrin beta chain, non-erythrocytic 1	SPTBN1	Q01082	Q01082;B2ZZ89;A0A087WUZ3;D6W5C0;K9MS24;F8W6C1	SPTBN1	Spectrin beta chain, non-erythrocytic 1	SPTB2_HUMAN	13	11936.3	12740.6	10296.5	11657.8	52349.3	53583.9	7644.09	37859.1	0.307926	0.158334
Q01085	Nucleolysin TIAR	TIAL1	Q01085	P31483;Q01085;F8W8I6;A6NKZ9;A8K5C4;B4E0E5;C9JTN7;E5RG67;E5RGV5;E7ETC0;E7ETJ9;H7BY49;O15187;Q2TSD2;Q59G98	TIAL1	Nucleolysin TIAR	TIAR_HUMAN	1	7073.13	3228.94	5782.49	5361.52	10649.9	3388.92	3799.92	5946.25	0.901665	0.833815
P0DME0	Protein SET	SET	Q01105	P0DME0;Q01105;Q5VXV3;A0A024R895;A0A0C4DFV9;A0A8I5KS71;A0A8J8YYJ1;B2RCX0	SET	Protein SET	SET_HUMAN	5	20564.8	27604.7	57600	35256.5	7137.34	11886.7	8867.24	9297.09	3.79221	0.0857975
Q01469	Fatty acid-binding protein 5	FABP5	Q01469	Q01469;E7DVW5;I6L8B7	FABP5	Fatty acid-binding protein 5	FABP5_HUMAN	3	47624.9	48056	59583.3	51754.7	72793	96077.6	135553	101475	0.510027	0.0567207
Q01581	Hydroxymethylglutaryl-CoA synthase, cytoplasmic	HMGCS1	Q01581	Q01581;A0A024R059;Q8N995;D6RIW1	HMGCS1	Hydroxymethylglutaryl-CoA synthase, cytoplasmic	HMCS1_HUMAN	1	22718.1	9617.29	5911.84	12749.1		10072.6	22815.6	16444.1	0.775298	0.67984
Q01650	Large neutral amino acids transporter small subunit 1	SLC7A5	Q01650	Q01650	SLC7A5	Large neutral amino acids transporter small subunit 1	LAT1_HUMAN	1	2810.71	3879.26	9141.22	5277.06	1999.55		648.885	1324.22	3.98504	0.222406
Q01804	OTU domain-containing protein 4	OTUD4	Q01804	Q01804	OTUD4	OTU domain-containing protein 4	OTUD4_HUMAN	6	25204.2	16078.6	26339	22540.6	35529.1	20481.6	16669.5	24226.7	0.930402	0.811237
Q01844	RNA-binding protein EWS	EWSR1	Q01844	Q01844;A0A0D9SFL3;B0QYK0;C9JGE3;H7BY36	EWSR1	RNA-binding protein EWS	EWS_HUMAN	6	138499	99947	192046	143497	200247	256294	139626	198722	0.7221	0.26826
Q01851	POU domain, class 4, transcription factor 1	POU4F1	Q01851;Q12837;Q15319	Q01851;Q12837;Q15319	POU4F1;POU4F2;POU4F3	POU domain, class 4, transcription factor 1	PO4F1_HUMAN;PO4F2_HUMAN;PO4F3_HUMAN	1		1142.24	3979.82	2561.03	1551		1865.08	1708.04	1.4994	0.61078
Q02413	Desmoglein-1	DSG1	Q02413	Q02413	DSG1	Desmoglein-1	DSG1_HUMAN	26	36465.2	53827.3	67564.5	52619	76275.5	92525.6	131883	100228	0.524993	0.0645092
Q02809	Procollagen-lysine,2-oxoglutarate 5-dioxygenase 1	PLOD1	Q02809	Q02809;B2R5M9;B4DGN8	PLOD1	Procollagen-lysine,2-oxoglutarate 5-dioxygenase 1	PLOD1_HUMAN	1	4491.04		1325.55	2908.3	4374.84	4802.88		4588.86	0.633773	0.403066
A0A024RCW6	Peroxisome proliferator-activated receptor delta	PPARD	Q03181	A0A024RCW6;Q03181;F1D8S7;B4E2Y1	PPARD	Peroxisome proliferator-activated receptor delta	PPARD_HUMAN	1	9939.28	26846.1		18392.7	12040.1	10552.9	18269.6	13620.9	1.35033	0.544391
Q03252	Lamin-B2	LMNB2	Q03252	Q03252;A0A384NPH0	LMNB2	Lamin-B2	LMNB2_HUMAN	2	13318.6	11233.9	8553.33	11035.3	7461.81	13041.2	2593.27	7698.76	1.43338	0.371584
Q03692	Collagen alpha-1(X) chain	COL10A1	Q03692	Q03692;A0A650AXN9	COL10A1	Collagen alpha-1(X) chain	COAA1_HUMAN	1	4167.28	939.067		2553.17	4070.35	4271.08		4170.72	0.612167	0.422574
Q04446	1,4-alpha-glucan-branching enzyme	GBE1	Q04446	Q04446;B4DNJ3;B4DUF1;E9PGM4;Q59ET0	GBE1	1,4-alpha-glucan-branching enzyme	GLGB_HUMAN	1	13242.3	21454.4	26236.3	20311	23898.4	23602.5	29300.9	25600.6	0.79338	0.278524
Q04637	Eukaryotic translation initiation factor 4 gamma 1	EIF4G1	Q04637	Q04637;B2RU06;B2RU10;B4DGF1;B4DSI9;E7EUU4;E7EX73;E9PGM1;Q4LE58;A0A7I2Y1C3;Q96I65	EIF4G1	Eukaryotic translation initiation factor 4 gamma 1	IF4G1_HUMAN	12	105513	21822	53402.5	60245.8	165930	47221.3	26390.2	79847.2	0.754514	0.714175
P08727	Keratin, type I cytoskeletal 17	KRT17	Q04695	P08727;Q04695;B4DE59;C9JM50	KRT17	Keratin, type I cytoskeletal 17	K1C17_HUMAN	2	51537.2	35097.4	70851.1	52495.2	53785.2	114728	165361	111291	0.471692	0.15758
Q04837	Single-stranded DNA-binding protein, mitochondrial	SSBP1	Q04837	Q04837;A4D1U3;C9K0U8;E7EUY5;A0A0G2JLD8;B7Z268;Q567R6	SSBP1	Single-stranded DNA-binding protein, mitochondrial	SSBP_HUMAN	2	7452.3	8569.76	5683.97	7235.34	11249.8	8416.94	4450.18	8038.97	0.900033	0.726749
Q05639	Elongation factor 1-alpha 2	EEF1A2	Q05639	Q05639;A0A2U3TZH3;A0A2R8Y488;A0A2R8Y660;A0A2R8YDN5;Q59GP5	EEF1A2	Elongation factor 1-alpha 2	EF1A2_HUMAN	1	648634	491852	570380	570289	604084	569664	405578	526442	1.08329	0.595608
Q05D20	THRAP3 protein (Fragment)	THRAP3	Q05D20;Q6P0P7;Q6PJV4;Q7Z5U1	Q05D20;Q6P0P7;Q6PJV4;Q7Z5U1	THRAP3	THRAP3 protein (Fragment)	Q05D20_HUMAN;Q6P0P7_HUMAN;Q6PJV4_HUMAN;Q7Z5U1_HUMAN	2		6928.55	17225.5	12077		4612.78	2615.52	3614.15	3.34159	0.24794
Q06787	Fragile X messenger ribonucleoprotein 1	FMR1	Q06787	Q06787;A0A8I5KZ21;X5DQX7	FMR1	Fragile X messenger ribonucleoprotein 1	FMR1_HUMAN	1	45039.3	60484.7	43806.5	49776.8	58490.5	29833.8	11551.8	33292	1.49516	0.324188
Q06830	Peroxiredoxin-1	PRDX1	Q06830	Q06830;A0A384NPQ2;A0A0A0MSI0;B2R4P2	PRDX1	Peroxiredoxin-1	PRDX1_HUMAN	8	379319	33400.3	48870.4	153863	83022.6	62803.6	51220.5	65682.2	2.34254	0.479496
Q07021	Complement component 1 Q subcomponent-binding protein, mitochondrial	C1QBP	Q07021	Q07021;I3L3B0;I3L3Q7;A8K651	C1QBP	Complement component 1 Q subcomponent-binding protein, mitochondrial	C1QBP_HUMAN	2	12776.9	9621.42	6909.03	9769.12	17081.2	10629.2	8836.61	12182.3	0.801908	0.469499
Q07065	Cytoskeleton-associated protein 4	CKAP4	Q07065	Q07065;A0A024RBH2;B3KVX6;Q6NWZ1;Q8TB01	CKAP4	Cytoskeleton-associated protein 4	CKAP4_HUMAN	15	26450.4	12484.1	26775.9	21903.5	10653.3	7480.17	14208.8	10780.8	2.03172	0.0944555
Q07075	Glutamyl aminopeptidase	ENPEP	Q07075	Q07075;B0BCY7;B0BCY8;B0BCY9;B0BCZ0;B0BCZ1;B0BCZ2;B0BCZ3;B0BCZ4;B0BCZ5;B0BCZ6;B0BCZ7;B2R8K9	ENPEP	Glutamyl aminopeptidase	AMPE_HUMAN	1	3303.17		2071.46	2687.32	5396.7	3812.09	4472.98	4560.59	0.589247	0.0879116
Q07157	Tight junction protein ZO-1	TJP1	Q07157	Q07157;A0A087X0K9;G3V1L9;G5E9E7;A0A0G2JNH2;A0A7I2V5U5;A9CQZ8;B4DZK4;H0Y3R8;Q68DX9;Q6MZU1	TJP1	Tight junction protein ZO-1	ZO1_HUMAN	3	16902.9	7140.02	9798.29	11280.4	38981.9	46433.9	17881.3	34432.4	0.32761	0.062446
Q07666	KH domain-containing, RNA-binding, signal transduction-associated protein 1	KHDRBS1	Q07666	O75525;Q07666;Q5VWX1;A0A6Q8PGH5;B3KTS3;B4DDX2;B4E043	KHDRBS1	KH domain-containing, RNA-binding, signal transduction-associated protein 1	KHDR1_HUMAN	2	387445	154035	324543	288674	514480	313156	185937	337858	0.854426	0.699072
Q07955	Serine/arginine-rich splicing factor 1	SRSF1	Q07955	Q07955;A8K1L8;J3KTL2;J3KSR8;Q59FA2	SRSF1	Serine/arginine-rich splicing factor 1	SRSF1_HUMAN	1	99121.9	296970	169411	188501	42053.6	95953.6	79759.6	72588.9	2.59683	0.125857
Q08170	Serine/arginine-rich splicing factor 4	SRSF4	Q08170	Q08170;A8K644;Q59EF5	SRSF4	Serine/arginine-rich splicing factor 4	SRSF4_HUMAN	1	39369.2	89199.7	38110.1	55559.7	24203.2	20019.9	15822.9	20015.3	2.77586	0.104687
Q08188	Protein-glutamine gamma-glutamyltransferase E	TGM3	Q08188	Q08188;A0A494C0J7;B4DQ50	TGM3	Protein-glutamine gamma-glutamyltransferase E	TGM3_HUMAN	10	31178.6	47725.8	64382.2	47762.2	59174.6	85990.5	87335.1	77500.1	0.616286	0.0884547
Q08211	ATP-dependent RNA helicase A	DHX9	Q08211	Q08211;Q58F26;Q6PJK6	DHX9	ATP-dependent RNA helicase A	DHX9_HUMAN	38	435981	818695	841474	698717	376712	445032	222689	348144	2.00697	0.0756601
Q08378	Golgin subfamily A member 3	GOLGA3	Q08378	Q08378;A0A8I5KQ98;A0A8I5KQH9;A0A8I5KSF0;A0A8I5KTE5;A0A8I5KWY9;A0A8I5KXF8;A0A8I5QKX6	GOLGA3	Golgin subfamily A member 3	GOGA3_HUMAN	3	318618	375729	684004	459450	1588640	834082	637046	1.01992e+06	0.450476	0.146269
Q08945	FACT complex subunit SSRP1	SSRP1	Q08945	Q08945;A0A024R4Z6;Q59GH7	SSRP1	FACT complex subunit SSRP1	SSRP1_HUMAN	1	37745.1	50957.5	74576.5	54426.4	86289.7	28632.6		57461.2	0.947185	0.913112
Q08J23	RNA cytosine C(5)-methyltransferase NSUN2	NSUN2	Q08J23	Q08J23	NSUN2	RNA cytosine C(5)-methyltransferase NSUN2	NSUN2_HUMAN	16	19009.9	15793.6	14941.8	16581.8	15498.5	13961.1	4491.52	11317	1.4652	0.223451
Q09666	Neuroblast differentiation-associated protein AHNAK	AHNAK	Q09666	Q09666;Q8N274	AHNAK	Neuroblast differentiation-associated protein AHNAK	AHNK_HUMAN	1	12730.3	11355.2	8221.34	10768.9	12798.1	17289.7	9221.2	13103	0.821869	0.434301
Q10567	AP-1 complex subunit beta-1	AP1B1	Q10567	P63010;Q10567;A0A140VJE8;A8K0G3;A8K916;H0UID3;H0UID4;H0UID5;Q68DI0;A0A087WU93;A0A087WZQ6;C9J1E7;K7EN71;K7ERB2	AP1B1	AP-1 complex subunit beta-1	AP1B1_HUMAN	4	16217.6	5221.01	8770.62	10069.7	4559.14	3282.64	4270.37	4037.38	2.49413	0.138212
Q10570	Cleavage and polyadenylation specificity factor subunit 1	CPSF1	Q10570	Q10570;A0A087X101;D3DWL9;Q9C0J6	CPSF1	Cleavage and polyadenylation specificity factor subunit 1	CPSF1_HUMAN	3	45915.8	82721.1	91733	73456.6	81054.5	69179.9	46118.4	65450.9	1.12232	0.668752
Q12768	WASH complex subunit 5	WASHC5	Q12768	Q12768;Q53EL1	WASHC5	WASH complex subunit 5	WASC5_HUMAN	3	45395	22234.4	34687.1	34105.5	10095.2	2654.45		6374.82	5.35003	0.0551598
Q12788	Transducin beta-like protein 3	TBL3	Q12788	Q12788	TBL3	Transducin beta-like protein 3	TBL3_HUMAN	2	19834.4	23393.7	22837	22021.7	18597.1	14309		16453	1.33846	0.0804368
Q12797	Aspartyl/asparaginyl beta-hydroxylase	ASPH	Q12797	Q12797	ASPH	Aspartyl/asparaginyl beta-hydroxylase	ASPH_HUMAN	6	20706.9	14013.9	23987.1	19569.3	14431.9	10657		12544.5	1.56	0.18056
Q12802	A-kinase anchor protein 13	AKAP13	Q12802	Q12802;A0A087WTD7;A0A2X0SF55;A8MYJ1;B7ZW05;A0A087WY36	AKAP13	A-kinase anchor protein 13	AKP13_HUMAN	1	6279.5	7771.01	5311.83	6454.11	6283.21	5727.87	10466.4	7492.49	0.861411	0.565049
Q12824	SWI/SNF-related matrix-associated actin-dependent regulator of chromatin subfamily B member 1	SMARCB1	Q12824	Q12824;G5E975;Q9H836;A0A0G2JRV3	SMARCB1	SWI/SNF-related matrix-associated actin-dependent regulator of chromatin subfamily B member 1	SNF5_HUMAN	1	16981	18733.4	11819.2	15844.5	43346	30911.3	6952.35	27069.9	0.58532	0.360482
Q12834	Cell division cycle protein 20 homolog	CDC20	Q12834	Q12834;B4E1H5	CDC20	Cell division cycle protein 20 homolog	CDC20_HUMAN	1	7737.34	6723.15		7230.24	3590.79	5269.73		4430.26	1.63201	0.103913
Q12849	G-rich sequence factor 1	GRSF1	Q12849	Q12849;A0A024RD99;B3KP14;B3KW50;B7Z2D8;B7Z3R7;B7Z5F9;H0Y8R1;H0YAK1	GRSF1	G-rich sequence factor 1	GRSF1_HUMAN	3	106029	52633.3	41546.1	66736.1	28850.2	40204.9		34527.6	1.93284	0.304186
Q12874	Splicing factor 3A subunit 3	SF3A3	Q12874	Q12874;A8K566;A8K7V1;B3KY12;Q53HM6	SF3A3	Splicing factor 3A subunit 3	SF3A3_HUMAN	7	57790.6	175945	108210	113982	93854.5	88195.3	25973.7	69341.2	1.64378	0.332775
Q12904	Aminoacyl tRNA synthase complex-interacting multifunctional protein 1	AIMP1	Q12904	Q12904;A0A5F9ZHC5;A0A804HJ47;A0A8C8KIA0;A0A8C8MUD1;B4DNK3	AIMP1	Aminoacyl tRNA synthase complex-interacting multifunctional protein 1	AIMP1_HUMAN	1	6883.98	4527.55	4111.82	5174.45	9323.1	4648.05		6985.57	0.740734	0.445645
Q12905	Interleukin enhancer-binding factor 2	ILF2	Q12905	Q12905;F4ZW62;B4DY09;F4ZW63;Q53FG3	ILF2	Interleukin enhancer-binding factor 2	ILF2_HUMAN	11	177342	348746	328788	284959	190179	163795	101705	151893	1.87605	0.0913437
Q12962	Transcription initiation factor TFIID subunit 10	TAF10	Q12962	Q12962;A0A8I5KQU8	TAF10	Transcription initiation factor TFIID subunit 10	TAF10_HUMAN	1	9071.43	5548.52	14542.5	9720.82	17738.1		10524.7	14131.4	0.687888	0.382146
Q12996	Cleavage stimulation factor subunit 3	CSTF3	Q12996	Q12996;B4DFQ5;B4DMA4;E9PLP8	CSTF3	Cleavage stimulation factor subunit 3	CSTF3_HUMAN	1	5231.85	7164.39	6948.67	6448.3	10616.5	9638.35	7035.11	9096.65	0.708865	0.0978828
A0A8D9PH75	Glutamate receptor ionotropic, kainate 2	GRIK2	Q13002	A0A8D9PH75;F8WEZ8;Q13002;A0A804HI04;A0A804HKP5;A8K0H7;B7Z8P6;A0A804HKS7;A0A804HKU0;A0A804HL10;A8K7F0;G3XAD3;H7C2P5;Q6P3V6;Q8IY40	GRIK2	Glutamate receptor ionotropic, kainate 2	GRIK2_HUMAN	1	7663.32	6816.24	12071.7	8850.42		12337	14158.8	13247.9	0.668062	0.140713
Q13033	Striatin-3	STRN3	Q13033	Q13033;A0AV58;G3V340;G3V3G7	STRN3	Striatin-3	STRN3_HUMAN	1	20229.4	5213.24	7770.91	11071.2	9193.81	5710.03		7451.92	1.48568	0.59627
Q13045	Protein flightless-1 homolog	FLII	Q13045	Q13045;J3KS54;B4DIX0;B4DNA8;J3QQQ2;J3QQU5;Q59H95	FLII	Protein flightless-1 homolog	FLII_HUMAN	1	13878.9	7903.47	9162.42	10314.9	4097.53	8006.71		6052.12	1.70435	0.220574
Q13085	Acetyl-CoA carboxylase 1	ACACA	Q13085	Q13085;A0A024R0Y2;A0A087WWN5;Q59FY4;Q7Z5W8	ACACA	Acetyl-CoA carboxylase 1	ACACA_HUMAN	4	110068	40639	59987.7	70231.6	26727.3	19103.2	19246.1	21692.2	3.23764	0.0803196
Q13098	COP9 signalosome complex subunit 1	GPS1	Q13098	Q13098;A0A096LP07;A0A096LPJ3;A8K070;C9JFE4;B4DND6;J3KRE8;J3KRJ4;J3KSA5;J3KTB0;J3QL53;J3QLE8;J3QLT0;J3QS84;J3QS88	GPS1	COP9 signalosome complex subunit 1	CSN1_HUMAN	2	35899.9	10499.1	9563.77	18654.3	708.986	1209.78		959.383	19.444	0.210372
Q13123	Protein Red	IK	Q13123	Q13123;B2R5Y4;B4DEH2;E7EQZ7;Q95HA6;Q9H4P6;Q9UK43	IK	Protein Red	RED_HUMAN	1	20774.5	18000.5	22040.1	20271.7	32461.7	21184.1	17220.6	23622.1	0.858166	0.51689
Q13148	TAR DNA-binding protein 43	TARDBP	Q13148	Q13148;A0A024R4E2;A0A087WX29;A0A0A0N0M3;A0A087WV68;A0A087WXQ5;A0A087WYY0;A0A087X260;A0A0A0N0L3;A0A0A0N0N3;B1AKP7;B4DRW3;G3V162;K7EJM5;K7EN94	TARDBP	TAR DNA-binding protein 43	TADBP_HUMAN	1	12192.6	7672.69	6749.23	8871.51	9647.35	11049	7773.47	9489.94	0.934833	0.764799
Q13151	Heterogeneous nuclear ribonucleoprotein A0	HNRNPA0	Q13151	Q13151	HNRNPA0	Heterogeneous nuclear ribonucleoprotein A0	ROA0_HUMAN	11	132087	346614	418589	299097	135231	388042	375687	299653	0.998142	0.996493
Q13155	Aminoacyl tRNA synthase complex-interacting multifunctional protein 2	AIMP2	Q13155	Q13155;A0A024QZY1;B2R7M3;F8WCL2	AIMP2	Aminoacyl tRNA synthase complex-interacting multifunctional protein 2	AIMP2_HUMAN	1	33563.7	30141.8	13061.9	25589.1	20968.7	10273.8	2198.56	11147	2.2956	0.158842
Q13162	Peroxiredoxin-4	PRDX4	Q13162	Q13162;V9HW63;A6NG45	PRDX4	Peroxiredoxin-4	PRDX4_HUMAN	2	23047.8	34340.5	20530.9	25973.1	16352.1	20579.3	16722.6	17884.7	1.45225	0.143698
Q13185	Chromobox protein homolog 3	CBX3	Q13185	Q13185;A4D177	CBX3	Chromobox protein homolog 3	CBX3_HUMAN	2	5419.88	4307.4	5027.78	4918.35	7301.99		1184.2	4243.1	1.15914	0.789832
Q13200	26S proteasome non-ATPase regulatory subunit 2	PSMD2	Q13200	Q13200;B4DM22;Q13041;Q59EG8;Q9NSM5	PSMD2	26S proteasome non-ATPase regulatory subunit 2	PSMD2_HUMAN	5	33872.4	14808.8	13085	20588.7	8781.35	5972.2	6010.29	6921.28	2.9747	0.111918
Q13242	Serine/arginine-rich splicing factor 9	SRSF9	Q13242	Q13242;A8K3M9	SRSF9	Serine/arginine-rich splicing factor 9	SRSF9_HUMAN	6	63678.7	192020	249279	168326	80353.6	153380	187694	140476	1.19825	0.682902
Q13243	Serine/arginine-rich splicing factor 5	SRSF5	Q13243	Q13243;A0A024R6D8	SRSF5	Serine/arginine-rich splicing factor 5	SRSF5_HUMAN	1	41271.6	71679.9	38847.4	50599.6	25246	24522.4	17592.2	22453.5	2.25353	0.0602908
Q13247	Serine/arginine-rich splicing factor 6	SRSF6	Q13247	Q13247;A0A590UK80;A0A590UJK4;A0A590UJP7;A0A590UK01;A8K588;Q59GY3;V9HVZ0	SRSF6	Serine/arginine-rich splicing factor 6	SRSF6_HUMAN	6	308088	705081	383308	465492	166627	155227	117872	146575	3.17579	0.0600122
Q13283	Ras GTPase-activating protein-binding protein 1	G3BP1	Q13283	Q13283;Q5U0Q1;A0A7I2V2S5;A0A7I2V533;A0A7I2V5M7;A0A7I2V651;A0A7I2YQB1;A0A7I2YQN9;A0A7I2YQQ8;A0A7I2YQU8;A0A7P0P2U7;E5RH42;E5RIF8;E5RJU8;Q32P45;Q53HH4;Q6FI03	G3BP1	Ras GTPase-activating protein-binding protein 1	G3BP1_HUMAN	1	108279	50352.4	53156.2	70595.9	151879	45202.5	34850	77310.5	0.913147	0.880418
Q13296	Mammaglobin-A	SCGB2A2	Q13296	Q13296;Q6NX70	SCGB2A2	Mammaglobin-A	SG2A2_HUMAN	1		6728.3	16022.5	11375.4	11881	23006.8	19517.6	18135.1	0.627258	0.304917
Q13310	Polyadenylate-binding protein 4	PABPC4	Q13310	Q13310;A0A7I2V4L7;A0A7I2V598;A0A7I2V5W9;B1ANR0;H0Y5F5;H0YEU6;Q6IQ30;Q147Y3;Q15164;Q3B867;Q53GL4	PABPC4	Polyadenylate-binding protein 4	PABP4_HUMAN	1	112283	90361.8	136823	113156	143967	148362	67996.2	120108	0.942115	0.824305
Q13347	Eukaryotic translation initiation factor 3 subunit I	EIF3I	Q13347	Q13347;A0A7I2V2M3;A0A7I2V3N2;A0A7I2V3U3;A0A7I2V5V8;A0A7I2V607;A0A7I2V613;A0A7I2V640;A0A7I2V685;A0A7I2YQC8;A0A7I2YQF8;A0A7I2YQI2;A0A7I2YQI6;A0A7I2YQT9;A0A7P0MRT9;Q5TFK1;Q5U0F4;A0A7I2V391;A0A7I2V3K6;A0A7I2V4S8;A0A7I2YQN1;A0A7I2YQP9	EIF3I	Eukaryotic translation initiation factor 3 subunit I	EIF3I_HUMAN	3	369631	102442	753496	408523	2302670	1580250	949678	1610866	0.253605	0.0503602
Q13405	39S ribosomal protein L49, mitochondrial	MRPL49	Q13405	Q13405;A0A024R578;H0YDP7;Q59GE9	MRPL49	39S ribosomal protein L49, mitochondrial	RM49_HUMAN	1	6987.95	10469	2986.27	6814.41	19383.2	6979.18		13181.2	0.51698	0.323368
Q13409	Cytoplasmic dynein 1 intermediate chain 2	DYNC1I2	Q13409	Q13409;A0A140VKE9;B4DPZ3;E7EMU4;E7EQL5;E7EQU2;E7ERH4;E7ERR6;E7ESD3;E7ET01;E7ETL8;E7EUM4;E7EV09;E9PGG1;Q59GU5	DYNC1I2	Cytoplasmic dynein 1 intermediate chain 2	DC1I2_HUMAN	1	11090.7	6856.26	6101.35	8016.1	6181.95	5053.79		5617.87	1.42689	0.326165
Q13435	Splicing factor 3B subunit 2	SF3B2	Q13435	Q13435;E9PPJ0;H0YEX5;Q7Z3K9	SF3B2	Splicing factor 3B subunit 2	SF3B2_HUMAN	16	258069	584188	367112	403123	293073	236339	75879	201764	1.998	0.157135
Q13510	Acid ceramidase	ASAH1	Q13510	Q13510;A0A1B0GTM3;A0A1B0GTZ5;A0A1B0GUA4;A0A1B0GUE3;A0A1B0GUG1;A0A1B0GUH5;A0A1B0GW68;A8K0B6;E7EMM4;Q53H01;A0A1B0GTP7;A0A1B0GUW4;A0A1B0GV06;B3KUZ6;D3DSQ1	ASAH1	Acid ceramidase	ASAH1_HUMAN	2	2715.58	5222.2	9323.89	5753.89	4921.76	7688.71	12477.1	8362.52	0.688057	0.423491
Q13547	Histone deacetylase 1	HDAC1	Q13547	Q13547;Q6IT96;B5BU61;Q5TEE2;B4DRG0	HDAC1	Histone deacetylase 1	HDAC1_HUMAN	1	16307	16024.4	10442.2	14257.9	11123.2	7618.12	3454.44	7398.59	1.92711	0.0789851
Q13554	Calcium/calmodulin-dependent protein kinase type II subunit delta	CAMK2D	Q13557	Q13554;Q13557;Q9UQM7;E9PBG7;E9PF82;A0A5F9ZH21;A0A5F9ZH50;A0A5F9ZHM9;A0A5F9ZHR5;A0A5F9ZHY2;A0A5K1VW76;A0A804HIC9;A4D2J9;A8K161;B7Z2B0;D3DVK8;D6R938;D6RFJ0;Q53H78;Q7LDD5;Q8IWE0;A0A8V8TN60;A0A8V8TN65;A0A8V8TN88;A0A8V8TNA1;A0A8V8TNA7;A0A8V8TND4;A0A8V8TNN9;A0A8V8TPG1;A0A8V8TPG6;A0A8V8TPH1;A0A8V8TPJ7;A0A8V8TPJ8;A0A8V8TPK3;A0A8V8TPM4;A0A8V8TPW6;A0A8V8TPX9;A0A8V8TPY4;A0A8V8TQ05;A0A8V8TQ06;A0A8V8TQ12;A0A8…	CAMK2D	Calcium/calmodulin-dependent protein kinase type II subunit delta	KCC2D_HUMAN	1	5128.2	4262.15	585.89	3325.41	2893.39	1935.51		2414.45	1.3773	0.653286
Q13561	Dynactin subunit 2	DCTN2	Q13561	Q13561;A0A384MDU9;A0A7I2V2Z2;A0A7I2V390;A0A7I2V4H4;F8VRV7;F8VW18;F8W1I6;V9HW58;F8W0U6;Q53H88	DCTN2	Dynactin subunit 2	DCTN2_HUMAN	1	29267.7	19541.3	26924.7	25244.6	27227.6	18661.9	9713.41	18534.3	1.36205	0.314892
Q13573	SNW domain-containing protein 1	SNW1	Q13573	Q13573;A0A024R6E3;B4DEG7;B4DY36;B7Z9X2;G3V3A4;G3V4X8;Q0D2M5;Q6I9S2;Q6P151	SNW1	SNW domain-containing protein 1	SNW1_HUMAN	2	44204.6	27636.4	32362.5	34734.5	75921.5	59967	20716.4	52201.6	0.665391	0.365452
Q13576	Ras GTPase-activating-like protein IQGAP2	IQGAP2	Q13576	Q13576;A0A024RAJ8;B7Z7U6;B7Z7X2;D6R939;D6RDK8;E9PDT6;F5H7S7;Q59HA3	IQGAP2	Ras GTPase-activating-like protein IQGAP2	IQGA2_HUMAN	2	18632.1	12352.5	31595.4	20860	14356.4	6967.28	9233.47	10185.7	2.04797	0.153608
Q13595	Transformer-2 protein homolog alpha	TRA2A	Q13595	Q13595;Q549U1	TRA2A	Transformer-2 protein homolog alpha	TRA2A_HUMAN	8	13570.2	61868.2	62968.7	46135.7	13972.2	23808.9	33227.6	23669.6	1.94916	0.261739
Q13685	Angio-associated migratory cell protein	AAMP	Q13685	Q13685;C9JEH3;C9JG97;C9JTS3;Q59EM1	AAMP	Angio-associated migratory cell protein	AAMP_HUMAN	3	8204.52		3921.85	6063.19	2215.5	1861.11		2038.31	2.97462	0.201907
Q13724	Mannosyl-oligosaccharide glucosidase	MOGS	Q13724	Q13724;A0A384MDR6;A0A3B3IS52;A0A3B3IRK6;A0A8I5KTK5;Q58F09;A0A3B3IRW2;A8K9K4	MOGS	Mannosyl-oligosaccharide glucosidase	MOGS_HUMAN	5	20423.7	11566.7	17075.4	16355.3	12515.5	10331.5	13732.7	12193.2	1.34134	0.206991
Q13769	THO complex subunit 5 homolog	THOC5	Q13769	Q13769;A0A024R1D6;C9JCL9;C9JXG5;C9JXU6;F5GZF3;F8WCP5;H7C441	THOC5	THO complex subunit 5 homolog	THOC5_HUMAN	4	14887	35376.5	27025.1	25762.9	18935.2	16981.6	22088.8	19335.2	1.33243	0.35367
Q13813	Spectrin alpha chain, non-erythrocytic 1	SPTAN1	Q13813	Q13813;A0A024R889;A0A0D9SF54;A0A0D9SGF6;A0A384P5S9;B4DGT1;B4DTV8	SPTAN1	Spectrin alpha chain, non-erythrocytic 1	SPTN1_HUMAN	37	13543.8	13398.1	11505.3	12815.7	52695.3	54753.7	7531.16	38326.7	0.334381	0.173458
Q13823	Nucleolar GTP-binding protein 2	GNL2	Q13823	Q13823;Q5T0F3;H0YG10	GNL2	Nucleolar GTP-binding protein 2	NOG2_HUMAN	2	30338.6	82577.6	36631.8	49849.3	9990.72	3569.29		6780.01	7.3524	0.137515
Q13835	Plakophilin-1	PKP1	Q13835	Q13835;A0A024R952	PKP1	Plakophilin-1	PKP1_HUMAN	2	7281.27	10632.6	12691.3	10201.7	12639.2	14142.4	26434	17738.5	0.575117	0.180007
Q13867	Bleomycin hydrolase	BLMH	Q13867	Q13867;B4DXF3;K7ES02;J3KSD8;K7ESE8	BLMH	Bleomycin hydrolase	BLMH_HUMAN	2	19166.5	40495.7	48450.6	36037.6	35061.8	38496.9	62708.6	45422.4	0.793388	0.489094
Q13895	Bystin	BYSL	Q13895	Q13895;H7BY94	BYSL	Bystin	BYST_HUMAN	5	37581.1	10455.8	26849.8	24962.2	14326	10748.3	10347.4	11807.2	2.11415	0.174928
Q14008	Cytoskeleton-associated protein 5	CKAP5	Q14008	Q14008;E9PQH5;Q8NAH3	CKAP5	Cytoskeleton-associated protein 5	CKAP5_HUMAN	2	62012.6	29565.5	96666	62748	43625.6		10144.6	26885.1	2.33393	0.28961
Q14011	Cold-inducible RNA-binding protein	CIRBP	Q14011	Q14011;D6W5Y5;K7EJV1;K7EJV5;K7ELV6;K7EMY9;K7EPM4;K7EQR7;K7ER40;Q53XX5;B4E2A3;K7ELT6;K7ENX8;Q6ZR81	CIRBP	Cold-inducible RNA-binding protein	CIRBP_HUMAN	2	40309.7	120680	118640	93209.9	83951.7	206343	190722	160339	0.581331	0.2238
Q14103	Heterogeneous nuclear ribonucleoprotein D0	HNRNPD	Q14103	Q14103;A1LU37;A0A024RDB4;A0A024RDF4;Q12771;B4DTC3;B4E0W4;H0Y8G5;H0YA96	HNRNPD	Heterogeneous nuclear ribonucleoprotein D0	HNRPD_HUMAN	3	141986	205984	395635	247868	293158	629372	667004	529845	0.467813	0.11642
Q14126	Desmoglein-2	DSG2	Q14126	Q14126	DSG2	Desmoglein-2	DSG2_HUMAN	10	13357.6	25012	9860.23	16076.6	7947.22	26015.6		16981.4	0.946718	0.925948
Q14141	Septin-6	SEPTIN11	Q14141;Q92599;Q9NVA2	Q14141;Q92599;Q9NVA2;A0A087X142;A0A384P5S0;A6NFQ9;A6NMH6;B1AMS2;B4DPT4;B4DZW0;B4E049;B7ZVZ1;D6RER5;D6RGI3;F8W8I8;Q541S4;Q548C9;Q6B514;Q6NT82;C9JV02;D6RDU5;Q8NFH9;Q8NFI0;Q8NFI2;Q96KC0	SEPTIN11;SEPTIN6;SEPTIN8	Septin-6	SEP11_HUMAN;SEPT6_HUMAN;SEPT8_HUMAN	1	6553.64	3269.73		4911.69	8614.39	4847.76	5540.78	6334.31	0.77541	0.514769
Q14145	Kelch-like ECH-associated protein 1	KEAP1	Q14145	Q14145;A0A024R7C0;A0A2P1M8C0;K7EJ49;K7EJD8;K7ESE0	KEAP1	Kelch-like ECH-associated protein 1	KEAP1_HUMAN	2	10352.4	4799.23		7575.81	27114.3	8826.82		17970.6	0.421568	0.39032
Q14151	Scaffold attachment factor B2	SAFB2	Q14151	Q14151;A0PJ47	SAFB2	Scaffold attachment factor B2	SAFB2_HUMAN	2	4702.97	23178.8	19574.1	15818.6	6450.1	3151.75	14880.6	8160.82	1.93836	0.313391
Q14152	Eukaryotic translation initiation factor 3 subunit A	EIF3A	Q14152	Q14152;J9R021;Q24JU4;Q05BS0;Q3B770;Q6P1R0;Q7Z5T5	EIF3A	Eukaryotic translation initiation factor 3 subunit A	EIF3A_HUMAN	72	645927	198033	1281470	708477	2476500	1577400	577401	1543767	0.458927	0.256905
Q14157	Ubiquitin-associated protein 2-like	UBAP2L	Q14157	Q14157;B4DYY5;B4DZJ6;F8W726	UBAP2L	Ubiquitin-associated protein 2-like	UBP2L_HUMAN	9	61925.7	33553.4	42829.7	46102.9	166675	57029.9	48548.5	90751.1	0.508015	0.315552
Q14160	Protein scribble homolog	SCRIB	Q14160	Q14160;A0A669KB89;H0YCG0;A0A0G2JMS7;A0A0G2JNZ2;A0A0G2JPP5;A0PJK8	SCRIB	Protein scribble homolog	SCRIB_HUMAN	6	20311.9	10119.4	14095	14842.1	3586.96	6014.55	8388.53	5996.68	2.47505	0.0539916
Q14197	Peptidyl-tRNA hydrolase ICT1, mitochondrial	MRPL58	Q14197	Q14197;J3KS15	MRPL58	Peptidyl-tRNA hydrolase ICT1, mitochondrial	ICT1_HUMAN	4	21094.3	10703.2	15253.1	15683.5	10996.5	10033.7	6247.72	9092.64	1.72486	0.119583
Q14203	Dynactin subunit 1	DCTN1	Q14203	Q14203;E7EX90;A0A7P0Z4C3;A0A804CDA6;Q6AWB1;Q6AWB3;Q6MZZ3;C9JJD0;C9JJN7;C9JKG6;C9JTE5;C9JZA4;E9PCY0	DCTN1	Dynactin subunit 1	DCTN1_HUMAN	1	26809.7	15887.1	19803.3	20833.4	15709.7	13525.3	4227.39	11154.1	1.86777	0.111443
Q14204	Cytoplasmic dynein 1 heavy chain 1	DYNC1H1	Q14204	Q14204;A0A2R8Y5T0;A0A2R8Y6H2;A0A2R8Y706;A0A2R8YFZ7;A0A7P0T7V5;A0A7P0T825;A0A7P0T8N2;A0A7P0T8W5;A0A7P0T916;A0A7P0T9C4;A0A7P0T9F1;A0A7P0T9K2;A0A7P0T9R4;A0A7P0TA13;A0A7P0TAF3;A0A7P0TAM4;A0A7P0TAW9;A0A7P0TB75;A0A7P0TBJ7	DYNC1H1	Cytoplasmic dynein 1 heavy chain 1	DYHC1_HUMAN	9	29337.2	18138.5	18672.3	22049.3	16111.1	9538.05	14392	13347	1.652	0.103676
Q14247	Src substrate cortactin	CTTN	Q14247	Q14247;A0A024R5M3;A0A384MDY8;B3KRK4;Q53HG7	CTTN	Src substrate cortactin	SRC8_HUMAN	1	36271.7	28834	33231.2	32779	72822.9	44140.8	36399.7	51121.1	0.641202	0.179473
Q14315	Filamin-C	FLNC	Q14315	Q14315;A4D1J9;B3KM41;Q59H94	FLNC	Filamin-C	FLNC_HUMAN	1	12167.2	10572.4	20250.1	14329.9	11051.9	11337.1	20085.6	14158.2	1.01213	0.969457
Q14331	Protein FRG1	FRG1	Q14331	Q14331;E9PRR7	FRG1	Protein FRG1	FRG1_HUMAN	4	18174.2	18276.1	13002.2	16484.2	13594.6	8874.5		11234.5	1.46727	0.163177
Q14444	Caprin-1	CAPRIN1	Q14444	Q14444;E9PLA9;G3V153;B3KXU8;B4DSF8	CAPRIN1	Caprin-1	CAPR1_HUMAN	4	388571	321170	265832	325191	531184	238534	171665	313794	1.03632	0.926437
Q14498	RNA-binding protein 39	RBM39	Q14498	Q14498;A0A384NQ03;A0A0U1RQH7;B3KWX7;B4DLM0;B4DRA0;B4E1M7;B7Z4L7;E1P5S2;G3XAC6;H0Y4X3;Q5QP23;Q68DD9;Q6N037;Q7Z3L0	RBM39	RNA-binding protein 39	RBM39_HUMAN	2	27375.9	78469.4	31109.7	45651.7	20933.5	18775.2	9557.41	16422	2.7799	0.157057
Q14527	Helicase-like transcription factor	HLTF	Q14527	Q14527;A0A0C4DGA6;A8K5B6;Q59GQ7	HLTF	Helicase-like transcription factor	HLTF_HUMAN	1	6848.36	896.572	4809.21	4184.71	8094.47	7285.67		7690.07	0.544171	0.220933
Q14532	Keratin, type I cuticular Ha2	KRT32	Q14532	O76013;Q14532	KRT32	Keratin, type I cuticular Ha2	K1H2_HUMAN	2	9586.82	20000.6	13943.2	14510.2	21690.9	19025.7	22093.4	20936.7	0.693052	0.112499
Q14558	Phosphoribosyl pyrophosphate synthase-associated protein 1	PRPSAP1	Q14558	Q14558;A0A024R8M4;C9JNQ3	PRPSAP1	Phosphoribosyl pyrophosphate synthase-associated protein 1	KPRA_HUMAN	1	2786.3		607.761	1697.03	3178.06	3221.35		3199.7	0.530371	0.301797
Q14562	ATP-dependent RNA helicase DHX8	DHX8	Q14562	Q14562;F5H658;A8K6J9;B4DFD7;B7Z8F4;Q86X36;Q86YB2	DHX8	ATP-dependent RNA helicase DHX8	DHX8_HUMAN	4	5118.45	4135.41	4733.44	4662.43	7318.58	4056.38	1467.82	4280.93	1.08912	0.835017
Q14566	DNA replication licensing factor MCM6	MCM6	Q14566	Q14566;Q4ZG57	MCM6	DNA replication licensing factor MCM6	MCM6_HUMAN	9	21896.8	5146.22	6808.43	11283.8	6419.78	1455.38		3937.58	2.86567	0.378249
Q14574	Desmocollin-3	DSC3	Q14574	Q14574;A0A024RC29;A8K6T3	DSC3	Desmocollin-3	DSC3_HUMAN	3	7088.6	11027.1	15799.9	11305.2	7907.42	12355.1	21667.4	13976.6	0.808864	0.605522
Q14624	Inter-alpha-trypsin inhibitor heavy chain H4	ITIH4	Q14624	Q14624;B2RMS9;B7ZKJ8;B7Z544;B7Z551;B7Z8Q7;H7C0L5;Q59FS1;Q68DH2	ITIH4	Inter-alpha-trypsin inhibitor heavy chain H4	ITIH4_HUMAN	4	3621.76	4716.12	10731.2	6356.36	9129.53	8544.21	12094.3	9922.68	0.640589	0.222
Q14671	Pumilio homolog 1	PUM1	Q14671	Q14671;Q8TB72;A0A0C4DG68;E9PR38;H0YEH2;Q5T1Z4;Q5T1Z8;B3KU37;B4DU15;B7ZL34;H0YDK8	PUM1	Pumilio homolog 1	PUM1_HUMAN	2	23145.1	10569.6	10475.4	14730	25161.2	14909.7	13595.5	17888.8	0.823422	0.601209
Q14677	Clathrin interactor 1	CLINT1	Q14677	Q14677;A0A0S2Z4Y4;A0A0S2Z5H3	CLINT1	Clathrin interactor 1	EPN4_HUMAN	4	3330.92	2946.68	8541.59	4939.73	4032.53	2607.46		3319.99	1.48787	0.546411
Q14683	Structural maintenance of chromosomes protein 1A	SMC1A	Q14683	Q14683;A0A384MR33;G8JLG1;A0A6Q8PHC3;A8K7A6;B7Z709;Q6MZR8;Q6P2R1	SMC1A	Structural maintenance of chromosomes protein 1A	SMC1A_HUMAN	5	41771.1	21768.9	27663.6	30401.2	26094.7	18042.6		22068.7	1.37757	0.385768
Q14684	Ribosomal RNA processing protein 1 homolog B	RRP1B	Q14684	Q14684	RRP1B	Ribosomal RNA processing protein 1 homolog B	RRP1B_HUMAN	17	59778.2	138955	79315.4	92682.9	17996.5	8326.66		13161.6	7.04193	0.0825619
Q14690	Protein RRP5 homolog	PDCD11	Q14690	Q14690;A0A3B3IUD7;B4DES7;B4DH82	PDCD11	Protein RRP5 homolog	RRP5_HUMAN	16	12555.2	58498.4	31068.6	34040.7	6426.42	8394.05		7410.23	4.59375	0.220223
Q14692	Ribosome biogenesis protein BMS1 homolog	BMS1	Q14692	Q14692	BMS1	Ribosome biogenesis protein BMS1 homolog	BMS1_HUMAN	10	3751.05	10612.1	3844.12	6069.09	3536.97	2829.16		3183.07	1.90668	0.399302
Q14694	Ubiquitin carboxyl-terminal hydrolase 10	USP10	Q14694	Q14694;A0A7G6J4N4	USP10	Ubiquitin carboxyl-terminal hydrolase 10	UBP10_HUMAN	4	188606	55914.2	63774	102765	142388	49653.4	14943.5	68995	1.48945	0.587908
Q14697	Neutral alpha-glucosidase AB	GANAB	Q14697	Q14697;V9HWJ0;B4DJ30	GANAB	Neutral alpha-glucosidase AB	GANAB_HUMAN	1	3483.73	3640.04	2587.59	3237.12	3734.53	7427.12	3611.65	4924.43	0.657359	0.262249
Q14739	Delta(14)-sterol reductase LBR	LBR	Q14739	Q14739;A0A024R3R5;A0A494C1L1;C9JXK0	LBR	Delta(14)-sterol reductase LBR	LBR_HUMAN	3	28283.6	7052.04	18210.8	17848.8	21151.4	7145.83		14148.6	1.26152	0.722419
Q14896	Myosin-binding protein C, cardiac-type	MYBPC3	Q14896	Q14896;A5YM48;A8MXZ9;B4DNB5;B6D425;D3DQR5;F5GZR4	MYBPC3	Myosin-binding protein C, cardiac-type	MYPC3_HUMAN	1	4402.58	8206.28		6304.43		10227.5	15460	12843.8	0.490856	0.180574
Q14956	Transmembrane glycoprotein NMB	GPNMB	Q14956	Q14956;A0A024RA55;A0A3B3ISS6;A8K7R3;B2R5R1;B4DLJ7;B4DLL5;B4DLL8;B4DN79;B4E3D4	GPNMB	Transmembrane glycoprotein NMB	GPNMB_HUMAN	1	3159.43	5286.38	6894.66	5113.49	7047.13	8316.65	10782.3	8715.36	0.586722	0.0795146
Q14974	Importin subunit beta-1	KPNB1	Q14974	Q14974;J3KTM9;B2RBR9;B7Z5M1;B7Z752	KPNB1	Importin subunit beta-1	IMB1_HUMAN	6	26589.3	10265.9	24570.7	20475.3	10397.9	8026.54	3857.59	7427.34	2.75675	0.0759759
Q14978	Nucleolar and coiled-body phosphoprotein 1	NOLC1	Q14978	Q14978;Q96J17;A0A0A0MRM9;B2RAU8	NOLC1	Nucleolar and coiled-body phosphoprotein 1	NOLC1_HUMAN	2	9509.39	9144.65	7226.19	8626.74	4867.2	7412.49	1502.57	4594.09	1.87779	0.0950413
Q14980	Nuclear mitotic apparatus protein 1	NUMA1	Q14980	Q14980;A0A024R5M9;H0YFY6;Q4LE64;Q59HB8;Q7Z757;Q96HN5;Q9UNL7	NUMA1	Nuclear mitotic apparatus protein 1	NUMA1_HUMAN	4	14966.8	31488.1	49941	32132	11985.6	10479.5		11232.5	2.86061	0.20766
Q14999	Cullin-7	CUL7	Q14999	Q14999;A0A669KB95;A0A669KBH4;A8K9U1;A0A8I5KQF0;A0A8I5KUS3;A0A8I5KW87	CUL7	Cullin-7	CUL7_HUMAN	2	8890.29	3953.89	9097.88	7314.02	2484.94		1118.14	1801.54	4.05987	0.0898465
Q14CB8	Rho GTPase-activating protein 19	ARHGAP19	Q14CB8	Q14CB8;A0A2X0U4I8;Q8NA01;R4GMS4;R4GNI4	ARHGAP19	Rho GTPase-activating protein 19	RHG19_HUMAN	1	4288.78	2595.43	2483.71	3122.64	3870.53	955.478		2413	1.29409	0.628751
P08729	Keratin, type II cytoskeletal 72	KRT72	Q14CN4	P08729;Q14CN4;B3KY79;B4DXK4	KRT72	Keratin, type II cytoskeletal 72	K2C72_HUMAN	1	11075.6	12678.4	34820.2	19524.7	38628.3	33506.3	47560.6	39898.4	0.489361	0.0790552
Q15003	Condensin complex subunit 2	NCAPH	Q15003	Q15003;A8K4T8;B4DRG7;C9J470;C9JZP1;E9PHA2	NCAPH	Condensin complex subunit 2	CND2_HUMAN	3	7298.33	5066.14	8599.25	6987.91	4524.78	4283.18	4898.01	4568.66	1.52953	0.0819836
Q15007	Pre-mRNA-splicing regulator WTAP	WTAP	Q15007	Q15007;A0A087X1R4	WTAP	Pre-mRNA-splicing regulator WTAP	FL2D_HUMAN	1	8678.36	36740.9	20360.8	21926.7	15805.6	11962.7	6124.04	11297.4	1.94085	0.284653
Q15008	26S proteasome non-ATPase regulatory subunit 6	PSMD6	Q15008	Q15008;B3KT66;C9J0E9;H7C531	PSMD6	26S proteasome non-ATPase regulatory subunit 6	PSMD6_HUMAN	2	30188.8	15254	7421.5	17621.4	9346.29	11348.8	12214.3	10969.8	1.60636	0.37905
Q15014	Mortality factor 4-like protein 2	MORF4L2	Q15014	Q15014;B3KWX6;B3KX14;B4DXQ8;Q53EY5;Q5JXX1;Q5JXX2	MORF4L2	Mortality factor 4-like protein 2	MO4L2_HUMAN	3	37589.4	16062.6	10939.8	21530.6	14603.7	8336.54	6605.07	9848.44	2.18619	0.242144
Q15019	Septin-2	SEPTIN2	Q15019	Q15019;A0A384N6H6;B5MCX3;C9J2Q4;H7C2Y0;H7C310	SEPTIN2	Septin-2	SEPT2_HUMAN	1	4588.2	2721.25	4043.49	3784.31	1537.51	3445.42		2491.47	1.51891	0.290064
Q15029	116 kDa U5 small nuclear ribonucleoprotein component	EFTUD2	Q15029	Q15029;A8KAP3;B3KX19;B4DZB1;Q6IBM8;B3KWY2;Q8IXJ3	EFTUD2	116 kDa U5 small nuclear ribonucleoprotein component	U5S1_HUMAN	18	53627.4	37583.8	43867.7	45026.3	36732.5	20863.8	8228.44	21941.6	2.0521	0.0714941
Q15032	R3H domain-containing protein 1	R3HDM1	Q15032	Q15032;A0A804HIA8;H7C2F9;Q53SQ1	R3HDM1	R3H domain-containing protein 1	R3HD1_HUMAN	1	12473.8	23562.3	31792.7	22609.6	24278.7	49984.9	83595.4	52619.7	0.42968	0.171966
Q15046	Lysine--tRNA ligase	KARS1	Q15046	Q15046;H3BPV7;J3KRL2;Q6ZTI3	KARS1	Lysine--tRNA ligase	SYK_HUMAN	1	7298.8	5434.9	4194.01	5642.57	5999.66	3071.92		4535.79	1.24401	0.537891
Q15050	Ribosome biogenesis regulatory protein homolog	RRS1	Q15050	Q15050	RRS1	Ribosome biogenesis regulatory protein homolog	RRS1_HUMAN	8	23089.5	87375.8	52566.8	54344	13607.9	9434.55		11521.2	4.71686	0.172837
Q15084	Protein disulfide-isomerase A6	PDIA6	Q15084	Q15084;A0A384NPU5	PDIA6	Protein disulfide-isomerase A6	PDIA6_HUMAN	1	2421.45	1363.01		1892.23	2032.39		2678.51	2355.45	0.803341	0.5329
Q15120	[Pyruvate dehydrogenase (acetyl-transferring)] kinase isozyme 3, mitochondrial	PDK3	Q15120	Q15120	PDK3	[Pyruvate dehydrogenase (acetyl-transferring)] kinase isozyme 3, mitochondrial	PDK3_HUMAN	1	5767.8	3049.25	8388.58	5735.21	3450.16	5029.13		4239.65	1.35276	0.523174
Q15149	Plectin	PLEC	Q15149	Q15149;A0A8I5KSD5;A0A8I5KUE3;A0A8I5KYZ1;E9PMV1;H0YDN1	PLEC	Plectin	PLEC_HUMAN	19	21106.2	34439.2	18729.2	24758.2	15722.7	52001.2	17561.7	28428.5	0.870893	0.788085
Q15185	Prostaglandin E synthase 3	PTGES3	Q15185	Q15185;A0A024RB32;A0A087WYT3;B3KUY2	PTGES3	Prostaglandin E synthase 3	TEBP_HUMAN	2	25184.1	11750.9	16550.5	17828.5	6029.07	3646.85		4837.96	3.68513	0.0860245
Q15233	Non-POU domain-containing octamer-binding protein	NONO	Q15233	Q15233;A0A0S2Z4Z9;A0A0S2Z4E7;A0A7I2V464;A0A7I2V4J2;A0A7I2V4K9;A0A7I2V4N2;A0A7I2V535;A0A7I2V5Y7;A0A7P0MRW0;A8K525;C9IZL7;C9J4X2;C9JYS8	NONO	Non-POU domain-containing octamer-binding protein	NONO_HUMAN	2	134439	175642	268441	192841	298454	384672	254815	312647	0.6168	0.0949603
Q15287	RNA-binding protein with serine-rich domain 1	RNPS1	Q15287	Q15287;D3DU92;H3BMM9;H3BMS0;H3BPG5;H3BTC0;H3BV80	RNPS1	RNA-binding protein with serine-rich domain 1	RNPS1_HUMAN	1	3816.9	16139	13017.4	10991.1	5229.65	3423.65		4326.65	2.54033	0.260874
Q15291	Retinoblastoma-binding protein 5	RBBP5	Q15291	Q15291;A0A024R9B5;B4DLF8;B4DMM7	RBBP5	Retinoblastoma-binding protein 5	RBBP5_HUMAN	2	8178.75	7819.07	10087.3	8695.04	12341.5	1460.11	8407.63	7403.08	1.17452	0.711947
Q15293	Reticulocalbin-1	RCN1	Q15293	Q15293;Q5J7V8;V9HW95	RCN1	Reticulocalbin-1	RCN1_HUMAN	1	4002.72	5263.22	7580.4	5615.45	4238.2	7662.54		5950.37	0.943714	0.868548
Q15323	Keratin, type I cuticular Ha1	KRT31	Q15323	Q15323	KRT31	Keratin, type I cuticular Ha1	K1H1_HUMAN	2	9336.3	22747.9	13884.8	15323	45754.1	27026.1	108453	60411.1	0.253646	0.144843
Q15334	Lethal(2) giant larvae protein homolog 1	LLGL1	Q15334	Q15334;A0A087WW77	LLGL1	Lethal(2) giant larvae protein homolog 1	L2GL1_HUMAN	4	12125.4	5899.06	8532.72	8852.39	6275.54	22659.3	3301.41	10745.4	0.82383	0.778211
Q15366	Poly(rC)-binding protein 2	PCBP2	Q15366	Q15366;H3BSS4;A0A384N6B9;B4DRD7;F8VZX2;H3BRU6	PCBP2	Poly(rC)-binding protein 2	PCBP2_HUMAN	1	76395.9	51854	54071.3	60773.7	56451.9	50722.5	29135	45436.5	1.33755	0.250676
Q15388	Mitochondrial import receptor subunit TOM20 homolog	TOMM20	Q15388	Q15388;A0A024R3W2	TOMM20	Mitochondrial import receptor subunit TOM20 homolog	TOM20_HUMAN	2	80769.3	20183.4	26539.2	42497.3	58859.5		40162.3	49510.9	0.858342	0.803209
Q15392	Delta(24)-sterol reductase	DHCR24	Q15392	Q15392;A0A0A0MTI1;B7ZAV4;Q3LIE7	DHCR24	Delta(24)-sterol reductase	DHC24_HUMAN	1	4296.72	1799.96		3048.34	6604.66	1782.65		4193.65	0.726893	0.714158
Q15393	Splicing factor 3B subunit 3	SF3B3	Q15393	Q15393;A8K6V3;B3KQH1	SF3B3	Splicing factor 3B subunit 3	SF3B3_HUMAN	9	291363	665865	389319	448849	451290	354066	108068	304475	1.47418	0.395065
Q15397	Pumilio homolog 3	PUM3	Q15397	Q15397;B2RDG4	PUM3	Pumilio homolog 3	PUM3_HUMAN	4	5031.74	6923.09	3334.76	5096.53	6979.84	2656.79		4818.31	1.05774	0.902723
Q15424	Scaffold attachment factor B1	SAFB	Q15424	Q15424;A8K329;B7Z1C7;B7Z2F6;B7Z2Z1;B7Z5X3;B7Z959;B7ZLP5;K7EII0	SAFB	Scaffold attachment factor B1	SAFB1_HUMAN	3	32964.7	190509	148902	124125	33861.8	36534.6	55156.4	41850.9	2.96589	0.159035
Q15427	Splicing factor 3B subunit 4	SF3B4	Q15427	Q15427;B3KUJ0;Q53FG6;Q5SZ64	SF3B4	Splicing factor 3B subunit 4	SF3B4_HUMAN	4	52671.5	150003	71335.3	91336.6	78841.2	71228.3	24180.9	58083.5	1.57251	0.388142
Q15428	Splicing factor 3A subunit 2	SF3A2	Q15428	Q15428;Q05DF2	SF3A2	Splicing factor 3A subunit 2	SF3A2_HUMAN	9	88295.7	302979	199622	196966	163566	143427	53317.2	120103	1.63997	0.337789
Q15434	RNA-binding motif, single-stranded-interacting protein 2	RBMS2	Q15434	Q15434;A0A1W2PQV1;B7Z5Y7;F8VQS9;F8W1T6	RBMS2	RNA-binding motif, single-stranded-interacting protein 2	RBMS2_HUMAN	1	4583.08	2499.24	8578.53	5220.28	5267.76	12873.1	4497.33	7546.06	0.691789	0.509251
Q15459	Splicing factor 3A subunit 1	SF3A1	Q15459	Q15459;A0A024R1K8;B4E091	SF3A1	Splicing factor 3A subunit 1	SF3A1_HUMAN	21	92122	264188	162241	172850	109996	101923	48017.7	86645.6	1.99491	0.183104
Q15477	SKI2 subunit of superkiller complex protein	SKIC2	Q15477	Q15477;A0A024RCU1;A0A1U9X8I7;A0A1U9X8I9;A0A1U9X8J0;A0A1U9X8J1;A0A1U9X8J2;A0A1U9X8J6;A0A8V8TL97;A0A8V8TLA2;A0A8V8TLC0;A0A8V8TLR3;A0A8V8TN04;B4DM01;B4DSY1;B4E0N1;H7C4L3;H7C5N0;O76046;Q59F56;Q96BC0;Q9NPK3	SKIC2	SKI2 subunit of superkiller complex protein	SKI2_HUMAN	9	9643.3	23132.8	54175.7	28983.9	6627.89	10961	20646.2	12745	2.27414	0.305154
A0A1U9X8X8	Corneodesmosin	CDSN	Q15517	A0A1U9X8X8;Q15517;A0A1U9X8X5;A0A1U9X8X6;A0A1U9X8Y9;A0A1U9X8Z0;A0A1U9X901;A8K9C1;D2IYL2;G8JLG2;M1SWB8;Q0EFA5;Q2L6G8	CDSN	Corneodesmosin	CDSN_HUMAN	4	21538.1	32636.7	32013.5	28729.4	47385	52378.5	87911.8	62558.4	0.459242	0.0631806
Q15554	Telomeric repeat-binding factor 2	TERF2	Q15554	Q15554;H3BR06;J3KSZ6;U3KQ35;H3BTA7	TERF2	Telomeric repeat-binding factor 2	TERF2_HUMAN	1	6877.81	5830.83	10219.4	7642.68	5357.19	3193.72	8326.49	5625.8	1.35851	0.36839
Q15629	Translocating chain-associated membrane protein 1	TRAM1	Q15629	Q15629;A8K032;G3XAN4;Q6FHL3;Q6FHU7	TRAM1	Translocating chain-associated membrane protein 1	TRAM1_HUMAN	2	6162.89	7387.61	12599.9	8716.8	4580.33	5933.59		5256.96	1.65814	0.274968
Q15633	RISC-loading complex subunit TARBP2	TARBP2	Q15633	Q15633;A8K3X2;F8VZ57;F8VP94;F8VTT7;F8VYK3;F8VYK6;F8VZZ7	TARBP2	RISC-loading complex subunit TARBP2	TRBP2_HUMAN	1	7851.68	5339.65	5995.41	6395.58	2820.03	3792.57		3306.3	1.93436	0.0585861
Q15637	Splicing factor 1	SF1	Q15637	Q15637;A0A024R572;A0A024R566;A0A024R588;A0A024R5D9;A0A7P0T9U7;B4DJU4;B4DSE4;B4DX42	SF1	Splicing factor 1	SF01_HUMAN	4	11523.5	11473.6	14830.7	12609.3	19502.4	9540.87	13287.9	14110.4	0.893616	0.654556
Q15645	Pachytene checkpoint protein 2 homolog	TRIP13	Q15645	Q15645	TRIP13	Pachytene checkpoint protein 2 homolog	PCH2_HUMAN	5	33703.6	9114.84	28609.9	23809.4	44039.2	4888.48	55085.8	34671.2	0.686722	0.557015
Q15650	Activating signal cointegrator 1	TRIP4	Q15650	Q15650;H0YL91;H3BMU9	TRIP4	Activating signal cointegrator 1	TRIP4_HUMAN	1	18906.6	13747	31308.8	21320.8	24233.3	20620.3	11510.4	18788	1.13481	0.71421
Q15717	ELAV-like protein 1	ELAVL1	Q15717	Q15717	ELAVL1	ELAV-like protein 1	ELAV1_HUMAN	7	78097.6	89214.6	121095	96135.7	112583	125787	77279.9	105217	0.913693	0.663813
Q15746	Myosin light chain kinase, smooth muscle	MYLK	Q15746	Q15746;A0A8I5KU53	MYLK	Myosin light chain kinase, smooth muscle	MYLK_HUMAN	1		1526.01	1135.06	1330.54	3114.28	1565.63		2339.95	0.568616	0.333612
Q15828	Cystatin-M	CST6	Q15828	Q15828;Q6IBD2	CST6	Cystatin-M	CYTM_HUMAN	2	4628.13	6620.65	6015.91	5754.9	7021.94	9629.3	15856.1	10835.8	0.531101	0.131519
P62491	Ras-related protein Rab-11B	RAB11B	Q15907	P62491;Q15907;A0A024R5Z8;H3BSC1;B4DMN1;H3BMH2	RAB11B	Ras-related protein Rab-11B	RB11B_HUMAN	2	1996.02	6470.73	6308.28	4925.01	7801.05	11400.7	5006.79	8069.51	0.610323	0.253641
Q16352	Alpha-internexin	INA	Q16352	Q16352	INA	Alpha-internexin	AINX_HUMAN	4	4335.3	11083.9	6732.75	7383.98	6943.04	16019.4		11481.2	0.643136	0.404773
Q16378	Proline-rich protein 4	PRR4	Q16378	Q16378;A0A0J9YXF8	PRR4	Proline-rich protein 4	PROL4_HUMAN	1	4742.88	13801.4	29124	15889.4	29020.2	24148.9	18577.8	23915.6	0.664395	0.357671
Q16540	39S ribosomal protein L23, mitochondrial	MRPL23	Q16540	Q16540;A0A024RCB2;A6NJD9;A8MVT4;A8MYK1;B2R9J4;H7C2P7	MRPL23	39S ribosomal protein L23, mitochondrial	RM23_HUMAN	4	16098.8	13088.7	8880.87	12689.5	5548.74	15458.3	1599.63	7535.56	1.68394	0.327394
Q16543	Hsp90 co-chaperone Cdc37	CDC37	Q16543	Q16543;A0A024R7B7;K7EKQ2;Q6FG59;K7EQA9	CDC37	Hsp90 co-chaperone Cdc37	CDC37_HUMAN	1	8561.97	2904.81	7975.84	6480.87	3051.11	3535.86		3293.49	1.96779	0.264068
Q16555	Dihydropyrimidinase-related protein 2	DPYSL2	Q16555	Q16555;A0A1C7CYX9;Q53ET2;Q59GB4;Q8NAN9	DPYSL2	Dihydropyrimidinase-related protein 2	DPYL2_HUMAN	4	18437.4	7895.53	6140.96	10824.6	2496.57	5954.77	5942.47	4797.94	2.2561	0.20716
Q16576	Histone-binding protein RBBP7	RBBP7	Q16576	Q16576;E9PC52;Q6FHQ0;A8K6A2;Q5JP01	RBBP7	Histone-binding protein RBBP7	RBBP7_HUMAN	1	12184.5	4415.44	6198.46	7599.47	2781.19	3001.52		2891.36	2.62834	0.218563
Q16594	Transcription initiation factor TFIID subunit 9	TAF9	Q16594;Q9HBM6	Q16594;Q9HBM6;B2R6H6;D6RGK3;D6RHW1;D6RIE8;D6RIV9;D6RIY1	TAF9;TAF9B	Transcription initiation factor TFIID subunit 9	TAF9B_HUMAN;TAF9_HUMAN	1	2857.87		3150.05	3003.96	2332.72		1709.22	2020.97	1.4864	0.103899
Q16610	Extracellular matrix protein 1	ECM1	Q16610	Q16610;A0A140VJI7	ECM1	Extracellular matrix protein 1	ECM1_HUMAN	2	6349.15	7054.38	7864.61	7089.38	8173.64	12246.7	12688.3	11036.2	0.642374	0.0583439
Q16629	Serine/arginine-rich splicing factor 7	SRSF7	Q16629	Q16629;C9JAB2;A0A0B4J1Z1;B4DEK2;Q8NB80	SRSF7	Serine/arginine-rich splicing factor 7	SRSF7_HUMAN	5	104777	285900	237208	209295	63860	118874	128987	103907	2.01425	0.142201
Q16630	Cleavage and polyadenylation specificity factor subunit 6	CPSF6	Q16630	Q16630;F8WJN3;B4DSU9	CPSF6	Cleavage and polyadenylation specificity factor subunit 6	CPSF6_HUMAN	5	31017.3	52519.3	38361.1	40632.6	53269.7	36408.8	28272	39316.8	1.03346	0.898611
Q16637	Survival motor neuron protein	SMN2	Q16637	Q16637;A0A076L8Z0;A0A0G2JRX5;A0A0G2JRY6;A0A1W2PRV5;B4DP61;E7EQZ4;I2E4T1;I3QJX8;I3QJX9;I6T6Y4;H0YBZ9;I2E4S7;I2E4S9;I2E4T2;I2E4T3	SMN2	Survival motor neuron protein	SMN_HUMAN	1	30456.5	21112.8	18332.1	23300.5	12536	3460.87		7998.44	2.91313	0.0783182
Q16643	Drebrin	DBN1	Q16643	Q16643;A0A2Z6ATB6;D6R9W4;D6RCR4;D6RFI1	DBN1	Drebrin	DREB_HUMAN	2	10616.9	5073.8	5642.37	7111.02	2440.12	6910.09	3884.53	4411.58	1.6119	0.286849
Q16891	MICOS complex subunit MIC60	IMMT	Q16891	Q16891;B4DKR1;B4DQY2;B4DT20;B4E2B5;B9A067;D6RAW4;Q05DN3;Q3B7X4	IMMT	MICOS complex subunit MIC60	MIC60_HUMAN	1	273932	131614	113973	173173	216489	106309	71595.2	131464	1.31726	0.566619
Q1ED39	Lysine-rich nucleolar protein 1	KNOP1	Q1ED39	Q1ED39;H3BPL4	KNOP1	Lysine-rich nucleolar protein 1	KNOP1_HUMAN	6	12395.8	47066.6	29156.9	29539.8	3860.49	8444.67		6152.58	4.8012	0.170691
Q1KMD3	Heterogeneous nuclear ribonucleoprotein U-like protein 2	HNRNPUL2	Q1KMD3	Q1KMD3;H3BQZ7	HNRNPUL2	Heterogeneous nuclear ribonucleoprotein U-like protein 2	HNRL2_HUMAN	31	51605.6	151688	179151	127482	40757.5	56065.3	90184.2	62335.7	2.04508	0.190862
Q2TAY7	WD40 repeat-containing protein SMU1	SMU1	Q2TAY7	Q2TAY7;A0MNN4	SMU1	WD40 repeat-containing protein SMU1	SMU1_HUMAN	9	8640.12	10483.1	11870.2	10331.1	21214.9	9728.93	7947.26	12963.7	0.796929	0.570172
B4DMF4	PMS1 protein homolog 1	PMS1	Q3BDU3;Q5FBZ9	B4DMF4;Q3BDU3;Q5FBZ9	PMS1	PMS1 protein homolog 1	Q3BDU3_HUMAN;Q5FBZ9_HUMAN	1	9744.98	9682.4		9713.69	10293.9	10299.9	4013.97	8202.59	1.18422	0.615255
Q3MHD2	Protein LSM12	LSM12	Q3MHD2	Q3MHD2;K7ELG9	LSM12	Protein LSM12	LSM12_HUMAN	2	40706	16570.3	24261	27179.1	64707.3	27242.1	9367.72	33772.4	0.804773	0.729738
Q3MJ13	WD repeat-containing protein 72	WDR72	Q3MJ13	Q3MJ13;H0YKE0;H0YLX4;H0YN02	WDR72	WD repeat-containing protein 72	WDR72_HUMAN	1	23458.9	49560.5	57565.9	43528.4	47497.8	67200.9	91890	68862.9	0.632103	0.198613
Q3ZCQ8	Mitochondrial import inner membrane translocase subunit TIM50	TIMM50	Q3ZCQ8	Q3ZCQ8;A0A024R0M6;M0R0C3;M0R2F8;Q0VAB1	TIMM50	Mitochondrial import inner membrane translocase subunit TIM50	TIM50_HUMAN	2	9600.09	11922.4	17172.2	12898.2	19242.5	4655.31		11948.9	1.07945	0.887259
Q49A26	Cytokine-like nuclear factor N-PAC	GLYR1	Q49A26	Q49A26;K7EMM8;D3DUE6;D3DUE7;K7EPU6;K7EQB2	GLYR1	Cytokine-like nuclear factor N-PAC	GLYR1_HUMAN	1	16300.4	37197.8	27450.3	26982.8	19530.7	10639.3		15085	1.78872	0.254702
Q49MG5	Microtubule-associated protein 9	MAP9	Q49MG5	Q49MG5;A0A0C4DG83;A2VCS9;A2VCT0;B4DVG9;B9EJB6;E7ETZ8;Q05CN5	MAP9	Microtubule-associated protein 9	MAP9_HUMAN	4	11542.1	11431.9	8514.61	10496.2	16053.5	15359.1	6081.79	12498.1	0.839822	0.583787
Q9BQE9	B-cell CLL/lymphoma 7 protein family member A	BCL7A	Q4VC05;Q8WUZ0;Q9BQE9	Q9BQE9;Q4VC05;Q8WUZ0;F2Z3H6;F8WDZ4;F8WE18;I3L1Q2;I3L4D5	BCL7A;BCL7B;BCL7C	B-cell CLL/lymphoma 7 protein family member A	BCL7A_HUMAN;BCL7B_HUMAN;BCL7C_HUMAN	1		8165.82	8012.59	8089.2	21100.7	11297.1		16198.9	0.499368	0.239904
A2BDD9	Angiomotin	AMOT	Q4VCS5	A2BDD9;Q4VCS5;A6NP16;E7ERM3	AMOT	Angiomotin	AMOT_HUMAN	11	14155.1	3413.13	4871.39	7479.87	57239.1	8796.06	4961.06	23665.4	0.316068	0.398887
Q52LJ0	Protein FAM98B	FAM98B	Q52LJ0	Q52LJ0;H0YNA1	FAM98B	Protein FAM98B	FA98B_HUMAN	1	18897.2	18424.2	43099.6	26807	34559.6	28119	24105	28927.9	0.926684	0.819352
Q53EL6	Programmed cell death protein 4	PDCD4	Q53EL6	Q53EL6;Q5VZS7;B2R6E2;B4DKX4	PDCD4	Programmed cell death protein 4	PDCD4_HUMAN	6	35375.4	7343.1	16069.1	19595.9	78724.4	34373.8	10929.7	41342.6	0.473987	0.369695
Q53F19	Nuclear cap-binding protein subunit 3	NCBP3	Q53F19	Q53F19	NCBP3	Nuclear cap-binding protein subunit 3	NCBP3_HUMAN	2	10193.4	10981.9	16785	12653.4	10197	6785.31	13902.9	10295.1	1.22908	0.464989
Q53GQ0	Very-long-chain 3-oxoacyl-CoA reductase	HSD17B12	Q53GQ0	Q53GQ0;A0A1B0GVY6;B3KQJ0;B4DWS6;D3DR22;E9PI21	HSD17B12	Very-long-chain 3-oxoacyl-CoA reductase	DHB12_HUMAN	1	5548.7	7099.03	6806.34	6484.69	6030.56	3415.89		4723.23	1.37294	0.223637
Q53GS9	U4/U6.U5 tri-snRNP-associated protein 2	USP39	Q53GS9	Q53GS9;B9A018;A0A087X1B2;B7Z7L9;C9JIU2;F8WC91	USP39	U4/U6.U5 tri-snRNP-associated protein 2	SNUT2_HUMAN	1	10781.2	14755.4	18646.6	14727.7	11723.9	7245.45		9484.67	1.55279	0.217937
A0A3B3ISY9	Acylglycerol kinase, mitochondrial	AGK	Q53H12	A0A3B3ISY9;A0A3B3ISZ0;A0A3B3ITD0;A4D1U5;E9PC15;Q53H12;A0A3B3ITV0;B4DR72;B4E2Z8;E9PG39;A0A3B3ITX7;A0A3B3IUC9	AGK	Acylglycerol kinase, mitochondrial	AGK_HUMAN	4	11480.7	7752.45	27595.5	15609.5	8519.19	13435.9	5925.78	9293.62	1.6796	0.384571
Q53H96	Pyrroline-5-carboxylate reductase 3	PYCR3	Q53H96	Q53H96;A0A0A0MQS1;D3DWK4	PYCR3	Pyrroline-5-carboxylate reductase 3	P5CR3_HUMAN	1	9831.45	2464.26	1198.93	4498.21	5297.87	1121.54		3209.7	1.40144	0.757346
Q53RT3	Retroviral-like aspartic protease 1	ASPRV1	Q53RT3	Q53RT3	ASPRV1	Retroviral-like aspartic protease 1	APRV1_HUMAN	2	6363.93	6333.28	11325.5	8007.57	10493.8	16155.5	17436	14695.1	0.544914	0.0685857
Q53GY3	Angiotensinogen	AGT	Q53YY1	Q53GY3;Q53YY1;Q59EP2;Q86U78	AGT	Angiotensinogen	Q53YY1_HUMAN	1	5237.45		9519.67	7378.56	7273.45	7572.25	19237.8	11361.2	0.649454	0.509179
Q567P1	IGL@ protein	IGL@	Q567P1;Q6GMX3;Q6IN99	Q567P1;Q6GMV8;Q6GMX3;Q6IN99;Q8NEJ1;S6AWE6;S6B286;S6BGD6;S6BGF9;S6C4R7	IGL@	IGL@ protein	Q567P1_HUMAN;Q6GMX3_HUMAN;Q6IN99_HUMAN	1	3066.68	11901.1	19349.5	11439.1	19278.6	20680.9	18313.3	19424.3	0.588907	0.168462
Q56G89	Serum albumin		Q56G89	Q56G89		Serum albumin	Q56G89_HUMAN	1	10281.7	7864.5	20774.8	12973.7	16247.8	21166.1	16825.4	18079.8	0.717579	0.296406
Q5BKZ1	DBIRD complex subunit ZNF326	ZNF326	Q5BKZ1	Q5BKZ1;A0A0A0MRN4	ZNF326	DBIRD complex subunit ZNF326	ZN326_HUMAN	5	17572.6	47784.7	45426.8	36928	20860.7	16682	13100.2	16881	2.18755	0.11437
Q5BQ95	Kallikrein 13 splice variant 7	KLK13	Q5BQ95	Q5BQ95	KLK13	Kallikrein 13 splice variant 7	Q5BQ95_HUMAN	1	68048.4	38343.7	104221	70204.4	90367.9	119870	212673	140970	0.498008	0.163206
Q5D862	Filaggrin-2	FLG2	Q5D862	Q5D862	FLG2	Filaggrin-2	FILA2_HUMAN	8	40232.4	40741.5	71004.3	50659.4	65568.2	98059.9	134608	99412	0.50959	0.0949833
Q5H9R7	Serine/threonine-protein phosphatase 6 regulatory subunit 3	PPP6R3	Q5H9R7	Q5H9R7;A0A024R5F3;E9PKF6;E9PQP7;H7BXH2;B4DP39;B4E0C2;E9PK08;E9PNN8	PPP6R3	Serine/threonine-protein phosphatase 6 regulatory subunit 3	PP6R3_HUMAN	5	22020	12422.2	20460.1	18300.8	2610.12	17415.7		10012.9	1.82772	0.305387
Q5JVF3	PCI domain-containing protein 2	PCID2	Q5JVF3	Q5JVF3;A0A024RDZ9;A0A024RE04;A8K097	PCID2	PCI domain-containing protein 2	PCID2_HUMAN	5	4995.09	2102.49	5696.12	4264.57	7916.32	4517.27	4890.81	5774.8	0.738479	0.381931
Q5PRF9	Protein Smaug homolog 2	SAMD4B	Q5PRF9	Q5PRF9;A0A024R0N7;M0QZ22;Q66K25;Q8IXP7	SAMD4B	Protein Smaug homolog 2	SMAG2_HUMAN	2	5003.89	1782.72	1953.9	2913.5	11227.6		3177.19	7202.4	0.404519	0.283418
Q5SSJ5	Heterochromatin protein 1-binding protein 3	HP1BP3	Q5SSJ5	Q5SSJ5;B0QZK4;B4E0N8	HP1BP3	Heterochromatin protein 1-binding protein 3	HP1B3_HUMAN	2	98986.2	411851	225693	245510	19078.5	19013.3		19045.9	12.8904	0.149066
Q5SW79	Centrosomal protein of 170 kDa	CEP170	Q5SW79	Q5SW79;H0Y2V6;A6H8X9;B2RTS4;B4DL23	CEP170	Centrosomal protein of 170 kDa	CE170_HUMAN	4	18262	8365.52	9850.6	12159.4	13990.2	8482.21		11236.2	1.08216	0.849811
Q5SY16	Polynucleotide 5'-hydroxyl-kinase NOL9	NOL9	Q5SY16	Q5SY16	NOL9	Polynucleotide 5'-hydroxyl-kinase NOL9	NOL9_HUMAN	9	16279.6	20732.3	16499.3	17837.1	3020.26	23405.2	4345.34	10256.9	1.73903	0.323835
Q5T200	Zinc finger CCCH domain-containing protein 13	ZC3H13	Q5T200	Q5T200;A0A7I2V4I5;B3KQG8	ZC3H13	Zinc finger CCCH domain-containing protein 13	ZC3HD_HUMAN	2	5236.18	19822.2	10942.4	12000.3	5472.39	6913.98	7828.58	6738.32	1.7809	0.288097
Q5T280	Putative methyltransferase C9orf114	SPOUT1	Q5T280	Q5T280	SPOUT1	Putative methyltransferase C9orf114	CI114_HUMAN	3	11827.7	16295.8	13383.5	13835.7	10663.4	6092.35	16367.9	11041.2	1.25309	0.4381
Q5T4S7	E3 ubiquitin-protein ligase UBR4	UBR4	Q5T4S7	Q5T4S7;A0A024RAC9	UBR4	E3 ubiquitin-protein ligase UBR4	UBR4_HUMAN	22	22219.8	16143.5	25116.1	21159.8	6053.83	13204.8		9629.32	2.19744	0.0761626
Q5T653	39S ribosomal protein L2, mitochondrial	MRPL2	Q5T653	Q5T653;C9IY40;A0A669KAX9;B4DVE2;C9JZG7;C9JZW2	MRPL2	39S ribosomal protein L2, mitochondrial	RM02_HUMAN	1	12086.7	6867.04	11065.8	10006.5	4443.06	15765.1		10104.1	0.990344	0.98473
Q5T6F2	Ubiquitin-associated protein 2	UBAP2	Q5T6F2	Q5T6F2;A0A8C8MQ70;B4DH66;B4DRB6;B4DZ54;B4E0R5;B7Z7P2;H0YDN2	UBAP2	Ubiquitin-associated protein 2	UBAP2_HUMAN	1	10305.3	5538.61	8007.29	7950.4	12043.7	4021.64	4243.42	6769.59	1.17443	0.711726
B4DUQ1	Heterogeneous nuclear ribonucleoprotein K (Fragment)	HNRNPK	Q5T6W2	B4DUQ1;Q5T6W2	HNRNPK	Heterogeneous nuclear ribonucleoprotein K (Fragment)	Q5T6W2_HUMAN	2	15716.1	29075.7	76452	40414.6	66041.5	110064	151132	109079	0.370507	0.0890317
Q5T749	Keratinocyte proline-rich protein	KPRP	Q5T749	Q5T749	KPRP	Keratinocyte proline-rich protein	KPRP_HUMAN	17	116750	139733	166115	140866	172130	192064	239003	201066	0.700597	0.0693021
Q5T750	Skin-specific protein 32	XP32	Q5T750	Q5T750	XP32	Skin-specific protein 32	XP32_HUMAN	4	194559	192919	93719.8	160399	206175	193817	274392	224795	0.713537	0.197468
Q5T8A7	Protein phosphatase 1 regulatory subunit 26	PPP1R26	Q5T8A7	Q5T8A7;A0A024R8E9	PPP1R26	Protein phosphatase 1 regulatory subunit 26	PPR26_HUMAN	1	74296.8	169955	181957	142070	169297	180519	290788	213535	0.665323	0.238312
Q5T8P6	RNA-binding protein 26	RBM26	Q5T8P6	Q5T8P6;A0A087X0H9;B4DZH7;E2PSN0	RBM26	RNA-binding protein 26	RBM26_HUMAN	2	9965.74	3664.16	11183.7	8271.2	8565.41	7541.62	2036.14	6047.72	1.36766	0.511427
Q5T9S5	Coiled-coil domain-containing protein 18	CCDC18	Q5T9S5	Q5T9S5;A0A8I5KUE1;A0A8I5KWA2;E9PFB9;H0YCD6;J3KP97;Q5T9S2;Q6PH87;Q7Z659	CCDC18	Coiled-coil domain-containing protein 18	CCD18_HUMAN	1	24483.9	28734.6	38380.7	30533.1	7920.87	43868.4	71106	40965.1	0.745344	0.607681
B4DQC9	Protein LSM14 homolog B (Fragment)	LSM14B	Q5TBP9	B4DQC9;Q5TBP9	LSM14B	Protein LSM14 homolog B (Fragment)	Q5TBP9_HUMAN	1	9320.82	16415.7	12791.7	12842.7	10483.4	4378.78		7431.09	1.72824	0.218609
Q5VT25	Serine/threonine-protein kinase MRCK alpha	CDC42BPA	Q5VT25	Q5VT25;A0A0A0MRJ0;A0A0A0MRJ1;B9EGA7;H0Y5V1;H0Y7V8;Q8IWQ7;A0A8I5QJM2;Q5HYB0;H0Y6R0	CDC42BPA	Serine/threonine-protein kinase MRCK alpha	MRCKA_HUMAN	1	4752.41	2363.07	2775.28	3296.92	4235.3	1946.99		3091.14	1.06657	0.882325
H7C075	Protein FAM78B	FAM78B	Q5VT40	H7C075;H7C3M6;Q5VT40	FAM78B	Protein FAM78B	FA78B_HUMAN	1	17584.4	9492.95	10059.9	12379.1	15258.9	19268.6	6439.61	13655.7	0.906514	0.795122
Q5VTL8	Pre-mRNA-splicing factor 38B	PRPF38B	Q5VTL8	Q5VTL8	PRPF38B	Pre-mRNA-splicing factor 38B	PR38B_HUMAN	1	19408.5	17007.2	19757.8	18724.5	19479.1	5502.14	2267.33	9082.86	2.06152	0.145962
Q5VW36	Focadhesin	FOCAD	Q5VW36	Q5VW36;B3KNV9	FOCAD	Focadhesin	FOCAD_HUMAN	28	11983.6	51115.3	306001	123033	16047.6	16762.4	91743.5	41517.8	2.96338	0.441617
Q5VWQ0	Lysine-specific demethylase 9	RSBN1	Q5VWQ0	Q5VWQ0;A0A087WWP8;A0A0C4DH79	RSBN1	Lysine-specific demethylase 9	RSBN1_HUMAN	3	38109.1	36193.8	25672.1	33325	34089.6	18422.3	20889.3	24467.1	1.36203	0.227099
Q63HN8	E3 ubiquitin-protein ligase RNF213	RNF213	Q63HN8	Q63HN8;A0A0A0MTC1;A0A0A0MTR7;A0A024R8W2	RNF213	E3 ubiquitin-protein ligase RNF213	RN213_HUMAN	4	33488.9	26523.5	50519.3	36843.9	22704.3		82059.4	52381.8	0.703371	0.562843
Q68CP9	AT-rich interactive domain-containing protein 2	ARID2	Q68CP9	Q68CP9;F8WCU9	ARID2	AT-rich interactive domain-containing protein 2	ARID2_HUMAN	3	9503.11	11708	10018.6	10409.9	7238.08	3161.05		5199.56	2.00207	0.0583828
Q68D10	Protein SPT2 homolog	SPTY2D1	Q68D10	Q68D10;B4E223	SPTY2D1	Protein SPT2 homolog	SPT2_HUMAN	8	9568.88	9916.32	7576.58	9020.59	8925.66	3096.41	5065.3	5695.79	1.58373	0.148503
Q69YN2	CWF19-like protein 1	CWF19L1	Q69YN2	Q69YN2;A0A0S2Z5E9	CWF19L1	CWF19-like protein 1	C19L1_HUMAN	1	3824.56		2163.31	2993.93	2859.03	5565.43		4212.23	0.710772	0.523114
Q69YN4	Protein virilizer homolog	VIRMA	Q69YN4	Q69YN4	VIRMA	Protein virilizer homolog	VIR_HUMAN	12	11525.5	37973.8	27204.7	25568	12858.9	9805.05	10737.6	11133.9	2.29642	0.135318
Q6KB66	Keratin, type II cytoskeletal 80	KRT80	Q6KB66	Q6KB66	KRT80	Keratin, type II cytoskeletal 80	K2C80_HUMAN	10	9544.31	9260.3	18364.1	12389.6	16200.1	23135	28115.9	22483.7	0.551048	0.0916639
Q6MZS5	Uncharacterized protein DKFZp686A13234 (Fragment)	DKFZp686A13234	Q6MZS5	Q6MZS5	DKFZp686A13234	Uncharacterized protein DKFZp686A13234 (Fragment)	Q6MZS5_HUMAN	2	10191.7	33552.1	22155.8	21966.5	4111.28	17563.1	15848.7	12507.7	1.75624	0.300424
P01877	Uncharacterized protein DKFZp686K18196 (Fragment)	DKFZp686K18196	Q6N092	P01876;P01877;P0DOX2;A0A0G2JMB2;A0A286YEY1;A0A286YEY5;Q6MZV6;Q6MZW0;Q6MZX9;Q6N090;Q6N092;Q6P089;Q6ZVX0;Q6ZW64;Q7Z374;Q7Z379;Q8NCL6;Q8WY24;Q96DK0;Q96K68;Q9NPP6;Q9UP60	DKFZp686K18196	Uncharacterized protein DKFZp686K18196 (Fragment)	Q6N092_HUMAN	1	45112.3	73016.6	132550	83559.6	143358	159968	151180	151502	0.551541	0.0606563
Q6NSI4	RPA-related protein RADX	RADX	Q6NSI4	Q6NSI4;A8K6R5	RADX	RPA-related protein RADX	RADX_HUMAN	3	3066.39	9264.91	6445.15	6258.82	5692.94	9651.49	5614.52	6986.32	0.895868	0.760922
Q6NT89	TMF-regulated nuclear protein 1	TRNP1	Q6NT89	Q6NT89;A0A8E5N8C3	TRNP1	TMF-regulated nuclear protein 1	TRNP1_HUMAN	1	15489.6	24647.9	33042.6	24393.4	31980.4	38407.7	47423.9	39270.7	0.62116	0.0927098
Q6NUQ1	RAD50-interacting protein 1	RINT1	Q6NUQ1	Q6NUQ1;B3KP18	RINT1	RAD50-interacting protein 1	RINT1_HUMAN	2	64278.6	78567.4	77997	73614.3	76949.5	95043	103891	91961.2	0.800494	0.116945
Q6NZY4	Zinc finger CCHC domain-containing protein 8	ZCCHC8	Q6NZY4	Q6NZY4	ZCCHC8	Zinc finger CCHC domain-containing protein 8	ZCHC8_HUMAN	7	38606.3	60278.3	69473.2	56119.3	62988.9	67137.8	50779.7	60302.1	0.930635	0.707679
Q6P087	Mitochondrial mRNA pseudouridine synthase RPUSD3	RPUSD3	Q6P087	Q6P087;B7Z3P5;C9JM75;H7C0K7;H7C1H7;H7C454	RPUSD3	Mitochondrial mRNA pseudouridine synthase RPUSD3	RUSD3_HUMAN	2	9967.48	10929.8	10875.8	10591	10045.9	11267.6	4047.72	8453.74	1.25282	0.396482
Q6P161	39S ribosomal protein L54, mitochondrial	MRPL54	Q6P161	Q6P161	MRPL54	39S ribosomal protein L54, mitochondrial	RM54_HUMAN	1	9324.08	19692.7	22554.2	17190.3	19792.8		8126.97	13959.9	1.23141	0.665809
Q6P1J9	Parafibromin	CDC73	Q6P1J9	Q6P1J9;A0A1B0GUB2;A0A0S2Z5M9;A0A0S2Z5N1	CDC73	Parafibromin	CDC73_HUMAN	4	47584.3	93135.3	43302.6	61340.7	51583.5	32480.4	25185	36416.3	1.68443	0.233639
Q6P1L8	39S ribosomal protein L14, mitochondrial	MRPL14	Q6P1L8	Q6P1L8;A0A024RD78	MRPL14	39S ribosomal protein L14, mitochondrial	RM14_HUMAN	3	14279.9	8281.18	7432.78	9997.95	17867.9	8511.14	14929.2	13769.4	0.726099	0.342329
Q6P1M0	Long-chain fatty acid transport protein 4	SLC27A4	Q6P1M0	Q6P1M0;A0A024R8D2	SLC27A4	Long-chain fatty acid transport protein 4	S27A4_HUMAN	1	3986.62	7886.82		5936.72	2371.5	2102.88		2237.19	2.65365	0.198935
Q6P1X5	Transcription initiation factor TFIID subunit 2	TAF2	Q6P1X5	Q6P1X5;A0A024R9E6;A0A8I5KSY6;A0A8I5KV60;A0A8I5QJR0;H0YC37;A0A8I5KUQ2;A0A8I5QJD7;B3KMD8;H0YB55	TAF2	Transcription initiation factor TFIID subunit 2	TAF2_HUMAN	2	12185.8	9564.15	14951.7	12233.9	14168.7	10419.3	21180.7	15256.2	0.801894	0.438536
Q6P2E9	Enhancer of mRNA-decapping protein 4	EDC4	Q6P2E9	Q6P2E9;A0A8B0RAT7;B7Z7V8	EDC4	Enhancer of mRNA-decapping protein 4	EDC4_HUMAN	5	14762.4	9551.46	9828.2	11380.7	11122.8	5402.01	3666.62	6730.48	1.69092	0.174216
Q6P4A8	Phospholipase B-like 1	PLBD1	Q6P4A8	Q6P4A8;F5H053	PLBD1	Phospholipase B-like 1	PLBL1_HUMAN	1	2543.98	3762.36	5074.12	3793.49	7111.27	4998.18	9852.18	7320.54	0.518197	0.0898999
Q6P6C2	RNA demethylase ALKBH5	ALKBH5	Q6P6C2	Q6P6C2	ALKBH5	RNA demethylase ALKBH5	ALKB5_HUMAN	9	45620.2	31482.3	27827.5	34976.7	78828.5	46368.3	23631.7	49609.5	0.70504	0.43567
Q6PD62	RNA polymerase-associated protein CTR9 homolog	CTR9	Q6PD62	Q6PD62;A8K6X9	CTR9	RNA polymerase-associated protein CTR9 homolog	CTR9_HUMAN	18	24605.6	54641.5	21314.4	33520.5	11179.5	3099.21		7139.35	4.69517	0.156351
Q6PGP7	SKI3 subunit of superkiller complex protein	SKIC3	Q6PGP7	Q6PGP7;A0A8V8TLS3;A0A8V8TLT2;A0A8V8TMA8;A0A8V8TMB2;A0A8V8TNJ4	SKIC3	SKI3 subunit of superkiller complex protein	SKI3_HUMAN	7	8012.63	18328.3	41217.6	22519.5	7546.15	8864.58	16870.1	11093.6	2.02995	0.326811
Q6PI26	Protein SHQ1 homolog	SHQ1	Q6PI26	Q6PI26;A0A024R357;C9J6N3	SHQ1	Protein SHQ1 homolog	SHQ1_HUMAN	1	4564.74	5069.94	11431.1	7021.93	8726.95		10649.9	9688.42	0.724775	0.431421
Q6PKG0	La-related protein 1	LARP1	Q6PKG0	Q6PKG0;A0A8I5KSP1;A0A8I5KWU3	LARP1	La-related protein 1	LARP1_HUMAN	16	272953	201289	303633	259292	281262	241044	150615	224307	1.15597	0.515594
Q6RI45	Bromodomain and WD repeat-containing protein 3	BRWD3	Q6RI45	Q6RI45	BRWD3	Bromodomain and WD repeat-containing protein 3	BRWD3_HUMAN	1	6212.48	13161.7	26004.3	15126.2	17661.7	33862.6	24261.3	25261.9	0.598774	0.246099
Q6UB35	Monofunctional C1-tetrahydrofolate synthase, mitochondrial	MTHFD1L	Q6UB35	Q6UB35;B7ZM99;A0A087WVM4;B2RD24	MTHFD1L	Monofunctional C1-tetrahydrofolate synthase, mitochondrial	C1TM_HUMAN	4	6030.56	4256.92	2492.79	4260.09	5701.23	5392.97	2908.81	4667.67	0.91268	0.777872
Q6UN15	Pre-mRNA 3'-end-processing factor FIP1	FIP1L1	Q6UN15	Q6UN15;A0A0B4J203	FIP1L1	Pre-mRNA 3'-end-processing factor FIP1	FIP1_HUMAN	3	28642.3	66172.5	64349.7	53054.8	53519.8	65708.9	36874	52034.2	1.01961	0.94834
Q6UWP8	Suprabasin	SBSN	Q6UWP8	Q6UWP8;K7ESC4	SBSN	Suprabasin	SBSN_HUMAN	3	4015.59	7867.85	10731.4	7538.28	9250.1	19476.8	24012.8	17579.9	0.428801	0.103555
Q6UXN9	WD repeat-containing protein 82	WDR82	Q6UXN9	Q6UXN9;A0A024R333	WDR82	WD repeat-containing protein 82	WDR82_HUMAN	7	17144.6	15319.4	18736.7	17066.9	33016.7	37927.3	16201.2	29048.4	0.587533	0.146029
Q6VN20	Ran-binding protein 10	RANBP10	Q6VN20	Q6VN20;B3KP49;B4DHL9;B4E1Y2;R4GMX8	RANBP10	Ran-binding protein 10	RBP10_HUMAN	2	9190.12	10419	12567.1	10725.4	8733.19	7241.86		7987.52	1.34277	0.143475
Q6WCQ1	Myosin phosphatase Rho-interacting protein	MPRIP	Q6WCQ1	Q6WCQ1;A0A494BZV2;H0Y2S9;H0Y7E2;J3KSW8;U6FSN9;B9EGI2;Q5ZEZ6;Q9Y6X7	MPRIP	Myosin phosphatase Rho-interacting protein	MPRIP_HUMAN	1	4934.85	5039.68	3566.08	4513.54	5142.83	8563.93		6853.38	0.658585	0.196687
Q6Y7W6	GRB10-interacting GYF protein 2	GIGYF2	Q6Y7W6	Q6Y7W6;A0A024R4A5;A0A7I2V361;A0A7I2V3H0;A0A7I2V3H7;A0A7I2V516;B4DRT8;B4DZM1;C9JHW1;E7ESB6;I1E4Y6	GIGYF2	GRB10-interacting GYF protein 2	GGYF2_HUMAN	6	26599	13263.8	23545.1	21136	58218.6	32238.7	30146.4	40201.2	0.525754	0.126114
Q6ZUX3	TOG array regulator of axonemal microtubules protein 2	TOGARAM2	Q6ZUX3	Q6ZUX3;B4DLF7	TOGARAM2	TOG array regulator of axonemal microtubules protein 2	TGRM2_HUMAN	1	13976.6	36469.8	18331.6	22926	19899.2	16712.6		18305.9	1.25238	0.642087
Q6ZV73	FYVE, RhoGEF and PH domain-containing protein 6	FGD6	Q6ZV73	Q6ZV73;F8VY01	FGD6	FYVE, RhoGEF and PH domain-containing protein 6	FGD6_HUMAN	1	4927.43	6564.73	4407.17	5299.78	5598.26	6846.17	20638.4	11027.6	0.480592	0.304111
Q709F0	Acyl-CoA dehydrogenase family member 11	ACAD11	Q709F0	Q709F0;Q08AE9	ACAD11	Acyl-CoA dehydrogenase family member 11	ACD11_HUMAN	1	13794.5	13933.6	9799.1	12509.1	11937	4145.85		8041.43	1.55558	0.279164
Q70CQ2	Ubiquitin carboxyl-terminal hydrolase 34	USP34	Q70CQ2	Q70CQ2	USP34	Ubiquitin carboxyl-terminal hydrolase 34	UBP34_HUMAN	9	22320.5	15721.2	31375.1	23138.9	21382.1	27618.6	36852.8	28617.8	0.808549	0.439293
Q71RC2	La-related protein 4	LARP4	Q71RC2	Q71RC2;Q6P4E2;Q96J85;X6RLN4	LARP4	La-related protein 4	LARP4_HUMAN	3	131336	106066	117825	118409	314086	169953	139151	207730	0.570014	0.176001
Q7KZF4	Staphylococcal nuclease domain-containing protein 1	SND1	Q7KZF4	Q7KZF4;A0A140VK49;B2R5U1;B3KU67;Q59FF0;I6TRR8	SND1	Staphylococcal nuclease domain-containing protein 1	SND1_HUMAN	1	13389.2	7245.98	11158	10597.7	11077.6	9726.63	3972.4	8258.88	1.28319	0.453951
Q7KZI7	Serine/threonine-protein kinase MARK2	MARK2	Q7KZI7	Q7KZI7;E7ETY4;E9PC69;A0A024R5B2;A0A0A0MRU9;A0A140VJP1;A0A7I2YQR3;A8K2S4;A9CP04;A0A7I2YQF3	MARK2	Serine/threonine-protein kinase MARK2	MARK2_HUMAN	2	18745.2	19264.6	21032.5	19680.8	13447.7	20269.5	11402.7	15040	1.30856	0.168994
Q7L014	Probable ATP-dependent RNA helicase DDX46	DDX46	Q7L014	Q7L014;A0A0C4DG89;A8K6X3	DDX46	Probable ATP-dependent RNA helicase DDX46	DDX46_HUMAN	7	64921.5	187495	52782.9	101733	60951.3	56195.9	20226.5	45791.2	2.22167	0.280816
Q7L0Y3	tRNA methyltransferase 10 homolog C	TRMT10C	Q7L0Y3	Q7L0Y3	TRMT10C	tRNA methyltransferase 10 homolog C	TM10C_HUMAN	2	14430.1	6974.03	8266.68	9890.27	8314.17	9279.28		8796.73	1.12431	0.738953
Q7L3T8	Probable proline--tRNA ligase, mitochondrial	PARS2	Q7L3T8	Q7L3T8	PARS2	Probable proline--tRNA ligase, mitochondrial	SYPM_HUMAN	6	8915.85	8084.49	15925.9	10975.4	3713.42	8611.28	8360.43	6895.04	1.59178	0.239203
Q7L576	Cytoplasmic FMR1-interacting protein 1	CYFIP1	Q7L576	Q7L576;B3KWV6;A0A087WVZ5;A0A0G2JQT1;A0A0G2JR96;X5D2F4	CYFIP1	Cytoplasmic FMR1-interacting protein 1	CYFP1_HUMAN	1	11863.4	7710.13	11693.2	10422.2	4037.83	7043.38		5540.6	1.88107	0.100512
Q7L590	Protein MCM10 homolog	MCM10	Q7L590	Q7L590;Q5T670	MCM10	Protein MCM10 homolog	MCM10_HUMAN	4	5693.02	4247.21	9006.94	6315.72	11650.6	4761		8205.8	0.769666	0.5904
Q7L5Y9	E3 ubiquitin-protein transferase MAEA	MAEA	Q7L5Y9	Q7L5Y9;D6RIB6;E7ESC7;D3DVP1;D3DVP3;D3DVP6;D6RDW4;D6REW7;B4DJP8;D6R8Z3;D6RA86;D6RE80	MAEA	E3 ubiquitin-protein transferase MAEA	MAEA_HUMAN	1	15586.6	9811.02	25518	16971.9	16192.5	10319.5	6848.36	11120.1	1.52623	0.334399
Q7RTV0	PHD finger-like domain-containing protein 5A	PHF5A	Q7RTV0	Q7RTV0;A0A024R1U2	PHF5A	PHD finger-like domain-containing protein 5A	PHF5A_HUMAN	11	88599.5	182563	109785	126982	144205	99194.8	52577	98658.9	1.28709	0.506377
Q7Z2W9	39S ribosomal protein L21, mitochondrial	MRPL21	Q7Z2W9	Q7Z2W9;B4DXI4;F5H7V8	MRPL21	39S ribosomal protein L21, mitochondrial	RM21_HUMAN	1	22674.6	13219.8	14891.5	16928.6	14999.6	13173.3		14086.5	1.20177	0.511046
Q7Z406	Myosin-14	MYH14	Q7Z406	Q7Z406;B3KWH4;M0QY43	MYH14	Myosin-14	MYH14_HUMAN	16	38064.9	18209.4	20571	25615.1	57398.7	16348	18403.2	30716.6	0.833916	0.746861
Q7Z417	FMR1-interacting protein NUFIP2	NUFIP2	Q7Z417	Q7Z417	NUFIP2	FMR1-interacting protein NUFIP2	NUFP2_HUMAN	24	57096.8	26202	28949.8	37416.2	69341.2	26703.1	10019.9	35354.7	1.05831	0.923755
Q7Z478	ATP-dependent RNA helicase DHX29	DHX29	Q7Z478	Q7Z478	DHX29	ATP-dependent RNA helicase DHX29	DHX29_HUMAN	10	8128.15	6830.37	5456.74	6805.09	8917.28	3930.85		6424.06	1.05931	0.868102
Q7Z4Q2	HEAT repeat-containing protein 3	HEATR3	Q7Z4Q2	Q7Z4Q2;A0A8I5KR70	HEATR3	HEAT repeat-containing protein 3	HEAT3_HUMAN	6	12376.6	4173.48	5177.4	7242.49	6933.08	1277.8	3004.61	3738.5	1.93727	0.318497
Q7Z4V5	Hepatoma-derived growth factor-related protein 2	HDGFL2	Q7Z4V5	Q7Z4V5;Q9Y3E1;A0A024R216;M0R0J3	HDGFL2	Hepatoma-derived growth factor-related protein 2	HDGR2_HUMAN	1	60039.2	64080	27472.5	50530.6	8796.85	3036.93		5916.89	8.54006	0.059929
Q7Z6Z7	E3 ubiquitin-protein ligase HUWE1	HUWE1	Q7Z6Z7	Q7Z6Z7;A0A024R9W5;A0A024R9U8;A0A024R9Y3;Q5H924	HUWE1	E3 ubiquitin-protein ligase HUWE1	HUWE1_HUMAN	18	73981.1	30088.5	55678.1	53249.2	33411.7	31948.7	30721.6	32027.3	1.66262	0.171417
Q7Z739	YTH domain-containing family protein 3	YTHDF3	Q7Z739	Q7Z739;A0A024R7W5;A0A087WY31;A0A087X0Q1;B4DPX9;Q8N3V9;Q8NA80;Q96MZ5	YTHDF3	YTH domain-containing family protein 3	YTHD3_HUMAN	1	1601.7	2006.58	2568.67	2058.98	4723.97	10801.4	3742.83	6422.73	0.320577	0.121421
Q7Z794	Keratin, type II cytoskeletal 1b	KRT77	Q7Z794	Q7Z794;Q0IIN1;Q147W7	KRT77	Keratin, type II cytoskeletal 1b	K2C1B_HUMAN	14	25176.8	29828.7	33647.7	29551.1	28722.8	34636.5	47011.7	36790.3	0.803229	0.288423
Q7Z7F7	39S ribosomal protein L55, mitochondrial	MRPL55	Q7Z7F7	Q7Z7F7;A0A024R3U3;X6RIW1	MRPL55	39S ribosomal protein L55, mitochondrial	RM55_HUMAN	1	7480.2	7363.62	5219.58	6687.8	2730.94	5475.02		4102.98	1.62999	0.160949
Q7Z7H8	39S ribosomal protein L10, mitochondrial	MRPL10	Q7Z7H8	Q7Z7H8;B4DEH0	MRPL10	39S ribosomal protein L10, mitochondrial	RM10_HUMAN	3	15141.7	9130.67	17151.6	13808	8716.14	18467.5		13591.8	1.0159	0.966796
Q7Z7L1	Schlafen family member 11	SLFN11	Q7Z7L1	Q7Z7L1	SLFN11	Schlafen family member 11	SLN11_HUMAN	10	18986.8	7723.02	11146.1	12618.6	11672.2	4017.52	1357.07	5682.26	2.22071	0.201826
Q86SE5	RNA-binding Raly-like protein	RALYL	Q86SE5	Q86SE5;B3KT61;B3KSX3;E5RG71;E5RIX9	RALYL	RNA-binding Raly-like protein	RALYL_HUMAN	1	5316.11		26755.5	16035.8	4759.17	2769.95	1954.32	3161.15	5.07278	0.208559
Q86TN4	tRNA 2'-phosphotransferase 1	TRPT1	Q86TN4	Q86TN4;A0A024R5C2;H0YGY9	TRPT1	tRNA 2'-phosphotransferase 1	TRPT1_HUMAN	1	6424.94	3161.75		4793.35	2272.04	1763.28	482.81	1506.04	3.18274	0.0999973
Q86U38	Nucleolar protein 9	NOP9	Q86U38	Q86U38;A0A3B3ISH6;B3KVY3;Q5HYL4	NOP9	Nucleolar protein 9	NOP9_HUMAN	2	8912.84	4637.56	6628.46	6726.29	3679.25	3255.11		3467.18	1.93999	0.134832
Q86U42	Polyadenylate-binding protein 2	PABPN1	Q86U42	Q86U42;A6NDY0;A0A7I2V383;B4DEH8;B6RF28;G3V4T2	PABPN1	Polyadenylate-binding protein 2	PABP2_HUMAN	1	12636.5	33096.2	44247.2	29993.3	24798.9	60805.3	45202.4	43602.2	0.687885	0.384255
Q86UE4	Protein LYRIC	MTDH	Q86UE4	Q86UE4;A0A024R9D2;E5RJU9;H0YB56	MTDH	Protein LYRIC	LYRIC_HUMAN	3	32419.9	17691.7	19056.9	23056.2	24474.4	16115	4503.75	15031	1.5339	0.342416
Q86UK0	Glucosylceramide transporter ABCA12	ABCA12	Q86UK0	Q86UK0	ABCA12	Glucosylceramide transporter ABCA12	ABCAC_HUMAN	1	5017.99	7992.2	10735.5	7915.23	9843.33	17793.6	18896.6	15511.2	0.510292	0.0824683
Q86UK7	E3 ubiquitin-protein ligase ZNF598	ZNF598	Q86UK7	Q86UK7;H3BPG6	ZNF598	E3 ubiquitin-protein ligase ZNF598	ZN598_HUMAN	10	14648.5	3395.65	11097.4	9713.85	16868.6	11503.6	10500.4	12957.5	0.749668	0.448568
Q86UL8	Membrane-associated guanylate kinase, WW and PDZ domain-containing protein 2	MAGI2	Q86UL8	Q86UL8;A0A0D9SEY4;A0A0D9SFP3;A0A0D9SGF8;A0A0D9SGI1;A0A0E3D6M1;A0A1B0GTC0;A0A1B0GVS6;B7Z4H4;D6W5N0;E7EWI0	MAGI2	Membrane-associated guanylate kinase, WW and PDZ domain-containing protein 2	MAGI2_HUMAN	1	63478.1	179727	212159	151788	244390	212213	306078	254227	0.597057	0.12475
Q86UP2	Kinectin	KTN1	Q86UP2	Q86UP2;A0A024R663	KTN1	Kinectin	KTN1_HUMAN	4	10308.9	6456.07	14592.4	10452.5	9162.37	2167.68		5665.02	1.84509	0.317296
Q86V48	Leucine zipper protein 1	LUZP1	Q86V48	Q86V48;A0A024RAC0	LUZP1	Leucine zipper protein 1	LUZP1_HUMAN	1	5627.36	1324.05		3475.7	2113.09	2925.97		2519.53	1.37951	0.704973
Q86V81	THO complex subunit 4	ALYREF	Q86V81	Q86V81;E9PB61	ALYREF	THO complex subunit 4	THOC4_HUMAN	11	117739	256577	226730	200349	139552	214839	114963	156451	1.28058	0.44446
Q86VP6	Cullin-associated NEDD8-dissociated protein 1	CAND1	Q86VP6	Q86VP6;A8K8U1	CAND1	Cullin-associated NEDD8-dissociated protein 1	CAND1_HUMAN	1	8924.48	6186.89	4211.17	6440.85	8165.05	5746.52		6955.78	0.92597	0.811739
Q86W42	THO complex subunit 6 homolog	THOC6	Q86W42	Q86W42	THOC6	THO complex subunit 6 homolog	THOC6_HUMAN	7	3050.01	9314.93	6915.35	6426.76	4316.14	1733.93	2121.01	2723.69	2.35958	0.13689
Q86WP2	Vasculin	GPBP1	Q86WP2	Q86WP2;D4PHA4	GPBP1	Vasculin	GPBP1_HUMAN	1	3876.25	1835.38	4282.14	3331.26	5877.95	4133.27		5005.61	0.665505	0.249029
Q86XP3	ATP-dependent RNA helicase DDX42	DDX42	Q86XP3	Q86XP3;B3KTL4;B3KX23;T2DQ69	DDX42	ATP-dependent RNA helicase DDX42	DDX42_HUMAN	4	15262.5	35625.8	48881.2	33256.5	69621.5	67766.5	43859.6	60415.9	0.55046	0.101548
Q86XZ4	Spermatogenesis-associated serine-rich protein 2	SPATS2	Q86XZ4	Q86XZ4;A0A024R101	SPATS2	Spermatogenesis-associated serine-rich protein 2	SPAS2_HUMAN	6	18509.5	14979.2	13793.1	15760.6	11805.3	18419.4		15112.4	1.0429	0.846255
Q86Y56	Dynein axonemal assembly factor 5	DNAAF5	Q86Y56	Q86Y56	DNAAF5	Dynein axonemal assembly factor 5	DAAF5_HUMAN	1	6125.07		6057.89	6091.48		11712.3	8667.16	10189.7	0.597806	0.114796
Q86YZ3	Hornerin	HRNR	Q86YZ3	Q86YZ3	HRNR	Hornerin	HORN_HUMAN	26	31880.8	24020.2	65442.1	40447.7	121048	127151	266545	171581	0.235735	0.0560246
Q8IUD2	ELKS/Rab6-interacting/CAST family member 1	ERC1	Q8IUD2	Q8IUD2;X6RLX0;A0A8I5KS52;A0A8J9C065;B4DG07;G8JLD3;K7EKH8;X6RM00	ERC1	ELKS/Rab6-interacting/CAST family member 1	RB6I2_HUMAN	3	5108.01	3567.79	7181.64	5285.81	18378.9	14851.4	5921.65	13050.6	0.405023	0.114051
Q8IUR7	Armadillo repeat-containing protein 8	ARMC8	Q8IUR7	Q8IUR7;C9JAA7;C9JBY2;G5E9V6;Q9NZY0	ARMC8	Armadillo repeat-containing protein 8	ARMC8_HUMAN	1	8678.14	8986.57	19640.7	12435.1	13009.8	7799.19	6292.09	9033.69	1.37653	0.457329
Q8IUX4	DNA dC->dU-editing enzyme APOBEC-3F	APOBEC3F	Q8IUX4	Q8IUX4;F2YHL7;M4VR43	APOBEC3F	DNA dC->dU-editing enzyme APOBEC-3F	ABC3F_HUMAN	3	17412.3	24761	15849.2	19340.8	10109.8	9708.37		9909.08	1.95183	0.0765466
Q8IV48	3'-5' exoribonuclease 1	ERI1	Q8IV48	Q8IV48;A0A024R355;B4DWF4	ERI1	3'-5' exoribonuclease 1	ERI1_HUMAN	2	5602.97	13071.2	8187.97	8954.05	2276.02	2828.91		2552.47	3.508	0.109068
Q8IVF7	Formin-like protein 3	FMNL2	Q8IVF7;Q96PY5	Q8IVF7;Q96PY5;F8W1F5;Q6ZN96;B3KT32;B3KXD8;C9IZY8;Q8N4Y7;Q9NSL0	FMNL2;FMNL3	Formin-like protein 3	FMNL2_HUMAN;FMNL3_HUMAN	3	6803.99	7664.88	5370.28	6613.05	5485.68	615.79		3050.74	2.16769	0.174472
Q8IVS2	Malonyl-CoA-acyl carrier protein transacylase, mitochondrial	MCAT	Q8IVS2	Q8IVS2	MCAT	Malonyl-CoA-acyl carrier protein transacylase, mitochondrial	FABD_HUMAN	3	2656.32	4047.82	7460.51	4721.55	4400.7	3214.28	1343.18	2986.05	1.5812	0.360445
Q8IW75	Serpin A12	SERPINA12	Q8IW75	Q8IW75	SERPINA12	Serpin A12	SPA12_HUMAN	7	7686.72	8140.04	13410.2	9745.65	16079.4	13805	20152.6	16679	0.584307	0.056712
Q8IWC1	MAP7 domain-containing protein 3	MAP7D3	Q8IWC1	Q8IWC1;A0A0A0MRP0	MAP7D3	MAP7 domain-containing protein 3	MA7D3_HUMAN	3	7081.66	3187.85	3281.28	4516.93	13974.6	3854.7	1994.67	6607.99	0.683556	0.623454
Q8IWJ2	GRIP and coiled-coil domain-containing protein 2	GCC2	Q8IWJ2	Q8IWJ2;A0A8I5KVA2;A0A8I5KW38;A0A8I5QJB7;B8ZZW2;D3DX70	GCC2	GRIP and coiled-coil domain-containing protein 2	GCC2_HUMAN	1	141497	163731	227799	177676	240836	233661	340088	271528	0.654354	0.0944476
Q8IWR0	Zinc finger CCCH domain-containing protein 7A	ZC3H7A	Q8IWR0	Q8IWR0;I3L2K5;I3L2N8;Q9NXC8	ZC3H7A	Zinc finger CCCH domain-containing protein 7A	Z3H7A_HUMAN	3	9101.34	4708.02	4871.61	6226.99	7618.69	3541.2		5579.94	1.11596	0.80487
Q8IWS0	PHD finger protein 6	PHF6	Q8IWS0	Q8IWS0;A0A0D9SGE8;Q5JRC6;B4E138	PHF6	PHD finger protein 6	PHF6_HUMAN	2	14855.5	44472.9	46296.1	35208.2	3516.26	15617.5	2001.1	7044.95	4.99764	0.0635998
Q8IWW6	Rho GTPase-activating protein 12	ARHGAP12	Q8IWW6	Q8IWW6;A0A2X0TVR3;B3KR88;H0Y5D8;Q1RLN5	ARHGAP12	Rho GTPase-activating protein 12	RHG12_HUMAN	1	23277.3	22100.5	33797.5	26391.8	35949.2	51051.2	35763.2	40921.2	0.644941	0.0818275
Q8IWX8	Calcium homeostasis endoplasmic reticulum protein	CHERP	Q8IWX8	Q8IWX8;B4DL82;B4DPM4;J3QK89;Q59ET1	CHERP	Calcium homeostasis endoplasmic reticulum protein	CHERP_HUMAN	5	17896.6	25874	35445.1	26405.2	34308.2	19090.7	15987.9	23128.9	1.14165	0.688665
Q8IX01	SURP and G-patch domain-containing protein 2	SUGP2	Q8IX01	Q8IX01;M0R2Z9;A0A024R7K0;A8K5G0;B4DSQ4;M0R3F6	SUGP2	SURP and G-patch domain-containing protein 2	SUGP2_HUMAN	7	16095.8	17471.1	16619.2	16728.7	10343.7	17529	4778.27	10883.7	1.53705	0.190497
Q8IX12	Cell division cycle and apoptosis regulator protein 1	CCAR1	Q8IX12	Q8IX12;A0A0C4DGG8;F5H1H2;F5H2E6;F5H3E1	CCAR1	Cell division cycle and apoptosis regulator protein 1	CCAR1_HUMAN	5	17350.3	15990.2	16490.3	16610.3	46514.9	15803.6	6320.08	22879.5	0.725988	0.632725
Q8IX18	Probable ATP-dependent RNA helicase DHX40	DHX40	Q8IX18	Q8IX18;B4DR88;B3KRC7;F5H625	DHX40	Probable ATP-dependent RNA helicase DHX40	DHX40_HUMAN	2	5468.59	3589.32	2458.26	3838.72	5429.02	1245.01		3337.01	1.15035	0.8115
Q8IXM3	39S ribosomal protein L41, mitochondrial	MRPL41	Q8IXM3	Q8IXM3	MRPL41	39S ribosomal protein L41, mitochondrial	RM41_HUMAN	5	132167	98602.4	62967.5	97912.3	80714.8	64506.3	149939	98386.7	0.995178	0.989201
Q8IY67	Ribonucleoprotein PTB-binding 1	RAVER1	Q8IY67	Q8IY67;A0A087WZ13;E9PAU2	RAVER1	Ribonucleoprotein PTB-binding 1	RAVR1_HUMAN	8	19077.7	6292.44	12853.7	12741.3	25729.7	12119.5	9093.72	15647.6	0.814262	0.668955
Q8IY81	pre-rRNA 2'-O-ribose RNA methyltransferase FTSJ3	FTSJ3	Q8IY81	Q8IY81;B4DKU3	FTSJ3	pre-rRNA 2'-O-ribose RNA methyltransferase FTSJ3	SPB1_HUMAN	24	55647.3	127189	46621.7	76486	12025.5	13611.9	13833.1	13156.8	5.8134	0.067895
Q8IYQ7	Threonine synthase-like 1	THNSL1	Q8IYQ7	Q8IYQ7;Q8N9J5	THNSL1	Threonine synthase-like 1	THNS1_HUMAN	1	19946.6	31850.2	38990.4	30262.4	42687.9	46529.4	60177.8	49798.4	0.607699	0.0637751
Q8IYS1	Xaa-Arg dipeptidase	PM20D2	Q8IYS1	Q8IYS1	PM20D2	Xaa-Arg dipeptidase	P20D2_HUMAN	15	57429.8	7248.68	6865.49	23848	9248.23		18247.6	13747.9	1.73466	0.676519
Q8IZH2	5'-3' exoribonuclease 1	XRN1	Q8IZH2	Q8IZH2;B3KW17;B4E2K3	XRN1	5'-3' exoribonuclease 1	XRN1_HUMAN	1	11128.4	9944.26	22784	14618.9	12875.9	15377.9	6597.91	11617.2	1.25838	0.57013
Q8IZL8	Proline-, glutamic acid- and leucine-rich protein 1	PELP1	Q8IZL8	Q8IZL8;A8K548;C9JFV4;E7EV54;O15451;B4DEX7;B4DR36;I3L445;I3L4P1	PELP1	Proline-, glutamic acid- and leucine-rich protein 1	PELP1_HUMAN	3	24552.8	28151.9	23850.5	25518.4	8782.35		27434.2	18108.3	1.40921	0.376852
Q8IZQ5	Selenoprotein H	SELENOH	Q8IZQ5	Q8IZQ5;H0YE28	SELENOH	Selenoprotein H	SELH_HUMAN	2		8574.9	13965.4	11270.1	7819.04	10095.4	12295.5	10070	1.11918	0.677065
Q8N135	Leucine-rich repeat LGI family member 4	LGI4	Q8N135	Q8N135;A8MVC2;A5D6Y5	LGI4	Leucine-rich repeat LGI family member 4	LGI4_HUMAN	1	3232.33		2787.04	3009.68	14564.4	9323.32	6895.78	10261.2	0.293308	0.0894083
Q8N163	Cell cycle and apoptosis regulator protein 2	CCAR2	Q8N163	Q8N163;B3KTJ9;G3V119;H0YB24;E2PSM9	CCAR2	Cell cycle and apoptosis regulator protein 2	CCAR2_HUMAN	9	27178.2	22101.6	19949.3	23076.4	13688.8	37142.5	12281.2	21037.5	1.09692	0.818953
Q8N1G4	Leucine-rich repeat-containing protein 47	LRRC47	Q8N1G4	Q8N1G4	LRRC47	Leucine-rich repeat-containing protein 47	LRC47_HUMAN	23	38321.8	16734.9	83481.4	46179.4	25063.9	26561.9	19401.2	23675.7	1.9505	0.318877
Q8N1N4	Keratin, type II cytoskeletal 78	KRT78	Q8N1N4	Q8N1N4;B4DQ49	KRT78	Keratin, type II cytoskeletal 78	K2C78_HUMAN	9	21652.2	29521	41636.3	30936.5	41907.4	49745	63064.1	51572.2	0.599868	0.0717211
A0M8Q6	IGL@ protein	IGL@	Q8N355	A0M8Q6;P0CF74;P0CG04;P0DOY2;P0DOY3;B9A064;P0DOX8;A0A0B4J231;A0A5E4;A0A5H1ZRQ4;A0A5H1ZRQ7;A0M8Q9;A2NUT2;Q567P1;Q5CZ94;Q6DHW4;Q6GMV7;Q6GMV8;Q6GMW3;Q6GMW4;Q6GMW6;Q6GMX3;Q6GMX4;Q6IN99;Q6IPQ0;Q6NS95;Q6P2J1;Q6P5S3;Q6PIK1;Q6PIQ7;Q6PJG0;Q6PJR7;Q7Z2U7;Q8N355;Q8N5F4;Q8NEJ1;Q8TCJ5;Q96E61;S6AWE6;S6B286;S6B2B0;S6BAN6;S6BAP8;S6BAR0;S6BGD6;S6BGF9;S6C4R7;S6C4S2	IGL@	IGL@ protein	Q8N355_HUMAN	2	64561	75712	173799	104691	173214	186060	218862	192712	0.543249	0.0775178
Q8N3C0	Activating signal cointegrator 1 complex subunit 3	ASCC3	Q8N3C0	Q8N3C0;B4DR60	ASCC3	Activating signal cointegrator 1 complex subunit 3	ASCC3_HUMAN	37	85732.7	39576.9	93025	72778.2	61922.7	45036.9	17718.1	41559.2	1.75119	0.21336
Q8N5L8	Ribonuclease P protein subunit p25-like protein	RPP25L	Q8N5L8	Q8N5L8	RPP25L	Ribonuclease P protein subunit p25-like protein	RP25L_HUMAN	1	4385.36		2930.09	3657.72	2527.82		2297.5	2412.66	1.51605	0.233078
Q8N5N7	39S ribosomal protein L50, mitochondrial	MRPL50	Q8N5N7	Q8N5N7	MRPL50	39S ribosomal protein L50, mitochondrial	RM50_HUMAN	5	25874.2	13314.5	20157.6	19782.1	11553.2	14549.5	4664.59	10255.8	1.92888	0.110574
Q8N5P1	Zinc finger CCCH domain-containing protein 8	ZC3H8	Q8N5P1	Q8N5P1;Q53RD8	ZC3H8	Zinc finger CCCH domain-containing protein 8	ZC3H8_HUMAN	7	15231.8	34739.1	35751.1	28574	10301.5	13558.8	4317.75	9392.68	3.04216	0.0562595
Q8N5U6	RING finger protein 10	RNF10	Q8N5U6	Q8N5U6;A0A024RBP0;B2RDI7;B3KSN5;B3KWY9;F5H510;H0YF69;H0YFN9	RNF10	RING finger protein 10	RNF10_HUMAN	1	9686.9	5021.02	13202.8	9303.57	2185.11	18199.6		10192.4	0.912799	0.90296
Q8N684	Cleavage and polyadenylation specificity factor subunit 7	CPSF7	Q8N684	Q8N684;B4DGF8;C9J286;C9J323;C9JM38;F5GXA3;F5H047;F5H1W4;F5H2K8;F5H5B7;F5H669;F5H6A8;F5H6M0;F5H6P5;J3QT54	CPSF7	Cleavage and polyadenylation specificity factor subunit 7	CPSF7_HUMAN	2	55131.3	56988.1	54311.1	55476.8	111430	92135.2	49503.9	84356.4	0.657648	0.189907
Q8N7H5	RNA polymerase II-associated factor 1 homolog	PAF1	Q8N7H5	Q8N7H5;A0A024R0H6;B4DGJ5	PAF1	RNA polymerase II-associated factor 1 homolog	PAF1_HUMAN	10	19515.5	40150.3	16946.1	25537.3	9729	7428.44	4466.3	7207.91	3.54295	0.070917
Q8N7X0	Androglobin	ADGB	Q8N7X0	Q8N7X0;A0A7P0T963	ADGB	Androglobin	ADGB_HUMAN	1	3373.33	13154.1	12178.3	9568.58	9111.11	6375.91	8199.7	7895.57	1.21189	0.630036
Q8N954	G patch domain-containing protein 11	GPATCH11	Q8N954	Q8N954;A0A6I8PRS5	GPATCH11	G patch domain-containing protein 11	GPT11_HUMAN	1	2447.61	2252.88	3518.44	2739.64	19477.4	4308.31	3657.79	9147.83	0.299485	0.283963
Q8N983	39S ribosomal protein L43, mitochondrial	MRPL43	Q8N983	Q8N983;A8K4V4;B1AL05;H0Y6Y8;M0R051	MRPL43	39S ribosomal protein L43, mitochondrial	RM43_HUMAN	2	19031.1	10393	10623.5	13349.2	6874.72	6494.45	5608.22	6325.8	2.11028	0.0704256
Q8N9N2	Activating signal cointegrator 1 complex subunit 1	ASCC1	Q8N9N2	Q8N9N2;A0A024QZM0;A0A5F9ZH79;A0A5F9ZHP1;A0A5F9ZI10;A0A5F9ZI37;A0A5K1VW55;B3KU20;B7Z518;E9PKM6;E9PM82;E9PQZ6;H0YCB3	ASCC1	Activating signal cointegrator 1 complex subunit 1	ASCC1_HUMAN	2	78945.5	48244.6	101583	76257.7	122334	102177	54042.3	92851.1	0.82129	0.55043
Q8N9N8	Probable RNA-binding protein EIF1AD	EIF1AD	Q8N9N8	Q8N9N8;A0A024R5B9;E9PLI6;E9PS76;E9PNH5	EIF1AD	Probable RNA-binding protein EIF1AD	EIF1A_HUMAN	1	1481.56		878.602	1180.08	1274.41	2304.28		1789.35	0.659504	0.414629
Q8N9T8	Protein KRI1 homolog	KRI1	Q8N9T8	Q8N9T8;A0A494C108;B4DUT2;B4DUY9;H0YFD2;H0YG91;H0YH26	KRI1	Protein KRI1 homolog	KRI1_HUMAN	1	10380.9	28953.5	28690.2	22674.9	4816.66	16203.3		10510	2.15746	0.269353
Q8NAG4	cDNA FLJ35392 fis, clone SKNSH2000716		Q8NAG4	Q8NAG4		cDNA FLJ35392 fis, clone SKNSH2000716	Q8NAG4_HUMAN	1	80215.9	64918		72566.9	180533	102445	125782	136253	0.532588	0.127305
Q8NBT2	Kinetochore protein Spc24	SPC24	Q8NBT2	Q8NBT2;B4E086;K7EJH0;K7EJV2;K7EMX1;K7ESQ2	SPC24	Kinetochore protein Spc24	SPC24_HUMAN	1	33270.6	9711.54	43225.5	28735.9	77593	47261.8	13483.3	46112.7	0.623166	0.454753
Q8NC51	Plasminogen activator inhibitor 1 RNA-binding protein	SERBP1	Q8NC51	Q8NC51	SERBP1	Plasminogen activator inhibitor 1 RNA-binding protein	PAIRB_HUMAN	1	1347810	1320910	2873290	1.84734e+06	4026360	2468850	2426130	2973780	0.621208	0.200187
Q8NCA5	Protein FAM98A	FAM98A	Q8NCA5	Q8NCA5;A0A8I5KR56;A0A8I5KZA5;A0A8I5QKV5;B3KTW4;B4DT23;B4DY25;E9PH82;I6L9E8	FAM98A	Protein FAM98A	FA98A_HUMAN	2	53447.6	36050.6	34511.9	41336.7	67769.4	26987.2	16527.6	37094.7	1.11435	0.812769
Q8ND56	Protein LSM14 homolog A	LSM14A	Q8ND56	Q8ND56;A0A140TA76;K7EMZ9	LSM14A	Protein LSM14 homolog A	LS14A_HUMAN	3	39646.6	32022.1	63763.5	45144.1	97316.8	86869.5	33453.5	72546.6	0.622277	0.280338
Q8NDV7	Trinucleotide repeat-containing gene 6A protein	TNRC6A	Q8NDV7	Q8NDV7;H7C269;B3KSX2;H3BTQ1	TNRC6A	Trinucleotide repeat-containing gene 6A protein	TNR6A_HUMAN	1	5630.62	3031.37	4930.44	4530.81	7289.3	5114.86		6202.08	0.730531	0.285511
Q8NE65	Zinc finger protein 738	ZNF738	Q8NE65	Q8NE65;A0A804HJ59;B3KNJ0;E9PE46;M0R024;M0R0N2	ZNF738	Zinc finger protein 738	ZN738_HUMAN	1	19909.4	30897	45389.1	32065.2	42357	55883.9	53111.7	50450.9	0.635572	0.0952821
Q8NEJ9	Neuroguidin	NGDN	Q8NEJ9	Q8NEJ9;A0A8V8TQS3;A0A8V8TRJ3;G3V4G1;H0YJQ1	NGDN	Neuroguidin	NGDN_HUMAN	1	4160.84	13096	10403	9219.95	3167.41	3132.74	4915.34	3738.5	2.46622	0.113245
Q8NEY8	Periphilin-1	PPHLN1	Q8NEY8	Q8NEY8;F8W6A0;B7Z695;B7Z8M9	PPHLN1	Periphilin-1	PPHLN_HUMAN	1	5696.06	14020.1	14100.2	11272.1	7237.17		7316.37	7276.77	1.54906	0.347988
Q8NF91	Nesprin-1	SYNE1	Q8NF91	Q8NF91;A0A0C4DG40;Q7RTM4	SYNE1	Nesprin-1	SYNE1_HUMAN	1	61367.8	39611.6	48188.8	49722.7	66746.7	40125.4	10592	39154.7	1.2699	0.576577
Q8NFW8	N-acylneuraminate cytidylyltransferase	CMAS	Q8NFW8	Q8NFW8;Q53GF0	CMAS	N-acylneuraminate cytidylyltransferase	NEUA_HUMAN	8	34612	36299.2	32585.1	34498.8	27845.6	21114	6357.75	18439.1	1.87096	0.0670969
Q8NI27	THO complex subunit 2	THOC2	Q8NI27	Q8NI27;A0A0C4DG98;B4DKZ6	THOC2	THO complex subunit 2	THOC2_HUMAN	8	6119.2	23661.5	21845.5	17208.7	5696.51	3970.77	3214.11	4293.8	4.00781	0.0830339
Q8TAE8	Growth arrest and DNA damage-inducible proteins-interacting protein 1	GADD45GIP1	Q8TAE8	Q8TAE8	GADD45GIP1	Growth arrest and DNA damage-inducible proteins-interacting protein 1	G45IP_HUMAN	1	11707.9	4776.62	9514.09	8666.2	6635.83	5281.89	3136.26	5017.99	1.72703	0.185595
Q8TAQ2	SWI/SNF complex subunit SMARCC2	SMARCC2	Q8TAQ2	Q8TAQ2;A0A024RB22;F8VXC8;Q59G16;F8VZW6;Q658P9	SMARCC2	SWI/SNF complex subunit SMARCC2	SMRC2_HUMAN	2	18663.7	26713.8	20061.5	21813	47009.2	27005.4	6840.71	26951.8	0.809335	0.687116
Q8TB72	Pumilio homolog 2	PUM2	Q8TB72	Q8TB72;A0A0C4DG68;B7ZL34	PUM2	Pumilio homolog 2	PUM2_HUMAN	1	5875.42	6939.94	3936.66	5584.01	4660.77	4227.43	2358.47	3748.89	1.48951	0.179018
Q8TDN6	Ribosome biogenesis protein BRX1 homolog	BRIX1	Q8TDN6	Q8TDN6	BRIX1	Ribosome biogenesis protein BRX1 homolog	BRX1_HUMAN	1	80534	289368	125578	165160	33202.1	17911.4	5813.1	18975.5	8.70384	0.0842138
Q8TEQ6	Gem-associated protein 5	GEMIN5	Q8TEQ6	Q8TEQ6;B7ZLC9	GEMIN5	Gem-associated protein 5	GEMI5_HUMAN	6	18282.2	6134.83	10290.7	11569.2	8104.67	5233.52	5427.38	6255.19	1.84954	0.22252
Q8TEX9	Importin-4	IPO4	Q8TEX9	Q8TEX9;B3KPS9;B3KPY9;B3KQ33;B3KSQ4;B3KT38;B3KTB3;B4DXR7;D3DS63;H0YMR4;H0YN07;H0YN14;Q59H62;Q6I9Y8	IPO4	Importin-4	IPO4_HUMAN	1	20087.4	10703.3	13120.8	14637.2	8215.01	28641.4		18428.2	0.794281	0.683577
Q8TF72	Protein Shroom3	SHROOM3	Q8TF72	Q8TF72;A0A2R8Y5P9;B3KY47;B4E244;Q6ZVL3	SHROOM3	Protein Shroom3	SHRM3_HUMAN	1	5093670	6096990	9514060	6.90157e+06	9704350	6014150	12118800	9279100	0.743776	0.34505
Q8WU90	Zinc finger CCCH domain-containing protein 15	ZC3H15	Q8WU90	Q8WU90;B7Z592	ZC3H15	Zinc finger CCCH domain-containing protein 15	ZC3HF_HUMAN	4	20366.1	8925.19	16522.9	15271.4	8102.37	7926.04		8014.2	1.90554	0.193095
Q8WUA2	Peptidyl-prolyl cis-trans isomerase-like 4	PPIL4	Q8WUA2	Q8WUA2;B3KRR4;Q32Q83;Q6P392	PPIL4	Peptidyl-prolyl cis-trans isomerase-like 4	PPIL4_HUMAN	2	4643.77	1940.15	1886.67	2823.53	5095.58	5379.75		5237.66	0.539082	0.133267
Q8WUM0	Nuclear pore complex protein Nup133	NUP133	Q8WUM0	Q8WUM0;A0A024R3R6;B4E206;B4E3T7	NUP133	Nuclear pore complex protein Nup133	NU133_HUMAN	6	17879.1	9845.12	9772.42	12498.9	3415.75	4520.6		3968.18	3.14978	0.0925668
Q8WUM4	Programmed cell death 6-interacting protein	PDCD6IP	Q8WUM4	Q8WUM4;B7Z5C1;Q4W4Y1	PDCD6IP	Programmed cell death 6-interacting protein	PDC6I_HUMAN	1	44978.3	30089.6	44634.2	39900.7	56649.7	42709.9	40732.9	46697.5	0.85445	0.387251
Q8WVM0	Dimethyladenosine transferase 1, mitochondrial	TFB1M	Q8WVM0	Q8WVM0;A8K0B9;E5KTM5	TFB1M	Dimethyladenosine transferase 1, mitochondrial	TFB1M_HUMAN	6	38974.7	27174.6	21974.1	29374.5	15518.2	9863.23		12690.7	2.31464	0.0921703
Q8WVV4	Protein POF1B	POF1B	Q8WVV4	Q8WVV4	POF1B	Protein POF1B	POF1B_HUMAN	2	3128.8		6918.08	5023.44	3618.58	4812.32	9459.76	5963.55	0.842357	0.750621
Q8WWI1	LIM domain only protein 7	LMO7	Q8WWI1	Q8WWI1;B7Z8W3;E9PMS6;F8WD26;A0A0A0MTE2;A0A1P7ZIM8;A0A8V8TKQ1;E9PJ10;E9PK58;E9PLU6;E9PMP7;E9PMT2;F8J2B5;H0Y424;J3KP06	LMO7	LIM domain only protein 7	LMO7_HUMAN	1	5610.43	3388.32		4499.38	5104.19	7326.04		6215.11	0.723941	0.38883
Q8WWM7	Ataxin-2-like protein	ATXN2L	Q8WWM7	Q8WWM7;H3BUF6;A0A024QZ91;A0A024QZB7;A0A024QZC0;H3BSK9	ATXN2L	Ataxin-2-like protein	ATX2L_HUMAN	7	143638	59351.2	83673	95554.1	157005	60312.3	29324.1	82213.8	1.16226	0.785723
Q8WWY3	U4/U6 small nuclear ribonucleoprotein Prp31	PRPF31	Q8WWY3	Q8WWY3;E7EVX8	PRPF31	U4/U6 small nuclear ribonucleoprotein Prp31	PRP31_HUMAN	2	25166.1	25877.8	26682.4	25908.8	54348.4	37402.4	13839.2	35196.7	0.736114	0.473627
Q8WXF1	Paraspeckle component 1	PSPC1	Q8WXF1	Q8WXF1;B4DWI8;A0A024RDP4;X6RDA4	PSPC1	Paraspeckle component 1	PSPC1_HUMAN	8	14346.5	16056.5	26237.6	18880.2	33311.7	141363	42984.4	72553	0.260226	0.197001
Q8WXF7	Atlastin-1	ATL1	Q8WXF7	Q8WXF7;A0A0S2Z5B0;A0A0S2Z581;A0A0S2Z5A2;A0A0S2Z5B4;A0A6I8PUC8;A0A804HLC1;G3V5T4;Q53F53	ATL1	Atlastin-1	ATLA1_HUMAN	1	28095.2	37499	29904.9	31833	28310.6		11434.9	19872.8	1.60184	0.200166
Q8WXR4	Myosin-IIIb	MYO3B	Q8WXR4	Q8WXR4;B7ZM71;F5H2J1	MYO3B	Myosin-IIIb	MYO3B_HUMAN	1	9914.41	7931.34	12126.2	9990.65	6326.84	4671.19		5499.02	1.81681	0.0756036
Q8WYP5	Protein ELYS	AHCTF1	Q8WYP5	Q8WYP5;B3KVE5	AHCTF1	Protein ELYS	ELYS_HUMAN	1	8680.84	26662.1	28805.2	21382.7	17181.2	30039.3		23610.2	0.905654	0.830233
Q92499	ATP-dependent RNA helicase DDX1	DDX1	Q92499	Q92499;A3RJH1;A0A7I2V2M5;A0A7I2V421;A0A7I2V430;A0A7I2V4F0;A0A7I2V4J3;A0A7I2V4Q0;A0A7I2V5X8;A0A7I2YQ77;F1T0B3;A0A7I2YQD0	DDX1	ATP-dependent RNA helicase DDX1	DDX1_HUMAN	1	181371	106563	124599	137511	216505	106571	51408	124828	1.1016	0.824268
Q92526	T-complex protein 1 subunit zeta-2	CCT6B	Q92526	Q92526	CCT6B	T-complex protein 1 subunit zeta-2	TCPW_HUMAN	1	78290.6	18867.9	51092.2	49416.9	18648.7	7459.13	5037.32	10381.7	4.75999	0.0918249
Q92538	Golgi-specific brefeldin A-resistance guanine nucleotide exchange factor 1	GBF1	Q92538	Q92538;A0A669KBG8;A0A7I2V529;A0A7P0RGV0;A0A669KB10;A0A7I2V2L5;A0A7I2V329;A0A7I2V452;A0A7I2V4F9;A0A7I2YQ65;A0A7I2YQM2;A0A7I2YQN3	GBF1	Golgi-specific brefeldin A-resistance guanine nucleotide exchange factor 1	GBF1_HUMAN	1	11606	7570.92	8728.5	9301.81	13050.3	22094.1	7238.07	14127.5	0.658419	0.342574
Q92541	RNA polymerase-associated protein RTF1 homolog	RTF1	Q92541	Q92541;I7GPQ7	RTF1	RNA polymerase-associated protein RTF1 homolog	RTF1_HUMAN	2	4023.19	6726.32	7751.99	6167.17	7983.1	15453	6484.98	9973.69	0.618343	0.271704
Q92598	Heat shock protein 105 kDa	HSPH1	Q92598	Q92598;A0A024RDS1;A0A024RDQ0;A0A0A0MSM0;B4DF68;B4DY72;Q5TBM3	HSPH1	Heat shock protein 105 kDa	HS105_HUMAN	8	90633.5	36240.8	25418.9	50764.4	9439.56	2827.07	3925.85	5397.49	9.40518	0.0889288
Q92600	CCR4-NOT transcription complex subunit 9	CNOT9	Q92600	Q92600;D5MQE1;B2RE59;B4DJE1	CNOT9	CCR4-NOT transcription complex subunit 9	CNOT9_HUMAN	3	11601.1	4992.56	6630.45	7741.37	10979.5	4712.77	3957.43	6549.9	1.18191	0.71003
Q92615	La-related protein 4B	LARP4B	Q92615	Q92615;A0A8I5KUR6;B5MCU2;V9GYI5;X6RCG6	LARP4B	La-related protein 4B	LAR4B_HUMAN	1	62424.2	63394.9	68398.3	64739.1	129251	82250.7	73463.3	94988.3	0.681548	0.157428
Q92616	eIF-2-alpha kinase activator GCN1	GCN1	Q92616	Q92616;A0A024RBS1;E1NZA1;B4DM32	GCN1	eIF-2-alpha kinase activator GCN1	GCN1_HUMAN	9	14565.1	16202.8	30830.7	20532.9	16203.2	11988.2	14350.5	14180.6	1.44795	0.297844
Q92620	Pre-mRNA-splicing factor ATP-dependent RNA helicase PRP16	DHX38	Q92620	Q92620;A8K6G9;B4DET0;B4DM30;J3KTG2	DHX38	Pre-mRNA-splicing factor ATP-dependent RNA helicase PRP16	PRP16_HUMAN	3	6183.82	5827.98	7663.09	6558.3	9387.12	7786.62	4866.24	7346.66	0.892691	0.612643
Q92667	A-kinase anchor protein 1, mitochondrial	AKAP1	Q92667	Q92667;A0A140VK05;B4DN86;I3L0K6;I3L2A2;I3L2N7;I3L364;I3L3K1	AKAP1	A-kinase anchor protein 1, mitochondrial	AKAP1_HUMAN	1	22772.6	4877.79	12959.6	13536.7	19955.1	14791.5		17373.3	0.779165	0.619439
Q92734	Protein TFG	TFG	Q92734	Q92734;C9JJP5;C9JUE0;Q05BK6;Q8TDJ5;A0A6Q8PF40;A0A6Q8PF51;A0A6Q8PFC4;A0A6Q8PFY7;A0A6Q8PG00;A0A6Q8PG04;A0A6Q8PGS4;A0A6Q8PH27;A0A6Q8PH89;C9JTY3;Q7Z426;Q7Z427	TFG	Protein TFG	TFG_HUMAN	4	20239.1	12958.7	19188.4	17462.1	75656.9	28952.5	11647.4	38752.3	0.450608	0.330798
Q92785	Zinc finger protein ubi-d4	DPF2	Q92785	Q92785;A0A024R582;J3KMZ8	DPF2	Zinc finger protein ubi-d4	REQU_HUMAN	1	3158.81		4363.25	3761.03	11428.6	6888.91		9158.75	0.410649	0.148301
Q15700	Disks large homolog 3	DLG3	Q92796	Q12959;Q15700;Q92796;Q59FC4;A0A0C4DFT3;A0A3B3ISW2;A0A3B3ITF1;A0A590UJ08;A0A590UJ18;A0A590UJ29;A0A590UJ64;A0A590UJ68;A0A590UJ81;A0A590UJC5;A0A590UJD9;A0A590UJR4;A0A590UJR5;A0A590UJS9;A0A590UJX2;A0A590UK48;A0A590UK81;A0A590UKA8;B4DF78;B5MCC5;B7Z264;B7Z2T4;B7Z395;B7Z646;C9JUA9;E9PIW2;E9PN83;F8VYC1;F8W750;H7C325;Q59FY1;Q5JUW8;Q8N3T5	DLG3	Disks large homolog 3	DLG3_HUMAN	1	3703.88	3175.44	6380.51	4419.94	6670.1	11120.3		8895.2	0.496891	0.122351
Q92797	Symplekin	SYMPK	Q92797	Q92797;A0A024R0R6;B7Z6F7;M0R033	SYMPK	Symplekin	SYMPK_HUMAN	2	15307	35327.4	53823.1	34819.2	21321.1	22771	31915.6	25335.9	1.3743	0.459724
Q92804	TATA-binding protein-associated factor 2N	TAF15	Q92804	Q92804;A0A0J9YYE0;B4E312	TAF15	TATA-binding protein-associated factor 2N	RBP56_HUMAN	3	9083.06	17631.3	61974.9	29563.1	23306.1	26926.5	52639.6	34290.7	0.86213	0.81398
Q92820	Gamma-glutamyl hydrolase	GGH	Q92820	Q92820;A0A7I2V5P2;A0A7I2V5X9;A0A7I2YQQ3;A8K335;B4DVI2	GGH	Gamma-glutamyl hydrolase	GGH_HUMAN	3	5672.55	10280.2	9833.36	8595.37	9889.43	15832.1	17218.3	14313.3	0.600517	0.100187
Q92841	Probable ATP-dependent RNA helicase DDX17	DDX17	Q92841	Q92841;A0A1X7SBZ2;A0A5H1ZRQ2;B4DZQ7;Q59F66	DDX17	Probable ATP-dependent RNA helicase DDX17	DDX17_HUMAN	23	181943	292636	504203	326261	244507	310765	412158	322477	1.01173	0.973325
Q92878	DNA repair protein RAD50	RAD50	Q92878	Q92878;A0A1W2PQ90	RAD50	DNA repair protein RAD50	RAD50_HUMAN	2	10374	7229.73	6270.5	7958.08	10978.5	10132.5	3807.88	8306.29	0.958078	0.899142
Q92896	Golgi apparatus protein 1	GLG1	Q92896	Q92896	GLG1	Golgi apparatus protein 1	GSLG1_HUMAN	2	15513.2	9801.95	9346.45	11553.9	9985.29	8103.33		9044.31	1.27747	0.414382
Q92900	Regulator of nonsense transcripts 1	UPF1	Q92900	Q92900;A0A024R7L5;A0A024R7L8;A0A8A5YP91	UPF1	Regulator of nonsense transcripts 1	RENT1_HUMAN	3	66573.4	62542.2	62957.2	64024.3	62802.4	46687.4	19612.1	43034	1.48776	0.172815
Q92922	SWI/SNF complex subunit SMARCC1	SMARCC1	Q92922	Q92922;B4DYQ1;Q05BW5;Q05CR1;Q58EY4;B4DYF9	SMARCC1	SWI/SNF complex subunit SMARCC1	SMRC1_HUMAN	5	18393.3	19876.4	15761.5	18010.4	58174.8	22727.9	6469.86	29124.2	0.6184	0.508141
Q92945	Far upstream element-binding protein 2	KHSRP	Q92945	Q92945;M0R0C6;A0A384P5V3;B4DV73;M0QXW7;M0QYH3	KHSRP	Far upstream element-binding protein 2	FUBP2_HUMAN	1	34440.1	13140.5	20630.3	22737	48702.5	38398.3	20081.1	35727.3	0.636403	0.28127
Q92973	Transportin-1	TNPO1	Q92973	Q92973;A0A024RAM0;A0A7P0T944;A0A7P0T9C0;A0A7P0TBF0;A0A7P0Z4D3	TNPO1	Transportin-1	TNPO1_HUMAN	8	15657.1	5468.67	9477	10200.9	8150.84	8010.05		8080.44	1.26242	0.618059
Q93008	Probable ubiquitin carboxyl-terminal hydrolase FAF-X	USP9X	Q93008	O00507;Q93008;D3DWB6	USP9X	Probable ubiquitin carboxyl-terminal hydrolase FAF-X	USP9X_HUMAN	6	21396.5	7885.46	10214.8	13165.6	7800.67	4442.34	4095.02	5446.01	2.41747	0.149495
Q969G3	SWI/SNF-related matrix-associated actin-dependent regulator of chromatin subfamily E member 1	SMARCE1	Q969G3	Q969G3;A0A024R1S7;A0A2R8Y4T4;A0A2R8Y765;A0A2R8Y7I9;A0A2R8Y7U4;A0A2R8Y855;A0A2R8YES3;A0A2U3TZQ7;B4DGM3	SMARCE1	SWI/SNF-related matrix-associated actin-dependent regulator of chromatin subfamily E member 1	SMCE1_HUMAN	2	10112.7	13293.3	8647.92	10684.6	33621.5	18803.3	7005.61	19810.1	0.539352	0.308108
Q969S3	Cytoplasmic 60S subunit biogenesis factor ZNF622	ZNF622	Q969S3	Q969S3	ZNF622	Cytoplasmic 60S subunit biogenesis factor ZNF622	ZN622_HUMAN	9	50335.7	29323.1	29826.5	36495.1	36569.4	4023.85		20296.6	1.79809	0.361056
Q96A33	PAT complex subunit CCDC47	CCDC47	Q96A33	Q96A33;J3QR89	CCDC47	PAT complex subunit CCDC47	CCD47_HUMAN	1	9673.75	10072.1	14537.4	11427.8	5953.79		2818.77	4386.28	2.60534	0.0565065
Q96A35	39S ribosomal protein L24, mitochondrial	MRPL24	Q96A35	Q96A35;X6RHI2;X6RIR5;X6RJ73	MRPL24	39S ribosomal protein L24, mitochondrial	RM24_HUMAN	1	26119.5	18289	15900.2	20102.9	13691.3	13216.2	10142.6	12350	1.62776	0.077389
Q96AE4	Far upstream element-binding protein 1	FUBP1	Q96AE4	Q96AE4;E9PEB5;A0A1Z1G4M2;A0A384MDX9;B4DT31;B4DWL1;B4E0X8;C9JSZ1;Q6PJY1	FUBP1	Far upstream element-binding protein 1	FUBP1_HUMAN	1	2341.47	329.107	2336.19	1668.92	8911.66		2280.25	5595.95	0.298237	0.230627
Q96AG4	Leucine-rich repeat-containing protein 59	LRRC59	Q96AG4	Q96AG4	LRRC59	Leucine-rich repeat-containing protein 59	LRC59_HUMAN	12	165958	45771.4	113089	108273	108964	59344.9	38489.4	68932.8	1.5707	0.387177
Q96BK5	PIN2/TERF1-interacting telomerase inhibitor 1	PINX1	Q96BK5	Q96BK5	PINX1	PIN2/TERF1-interacting telomerase inhibitor 1	PINX1_HUMAN	4	10381.7	10786.2	9123.03	10097	11179.2	3346.8		7263	1.39019	0.413106
Q96BP2	Coiled-coil-helix-coiled-coil-helix domain-containing protein 1	CHCHD1	Q96BP2	Q96BP2	CHCHD1	Coiled-coil-helix-coiled-coil-helix domain-containing protein 1	CHCH1_HUMAN	2	8428.91	7230.54		7829.73	36125.3	20309.4	10024.8	22153.2	0.353436	0.240378
Q96BR5	Cytochrome c oxidase assembly factor 7	COA7	Q96BR5	Q96BR5;A0A384MTZ4	COA7	Cytochrome c oxidase assembly factor 7	COA7_HUMAN	2	4862.54		3960.71	4411.62	2824.21		7132.72	4978.47	0.886142	0.820835
Q96CB9	5-methylcytosine rRNA methyltransferase NSUN4	NSUN4	Q96CB9	Q96CB9;M0R1K5	NSUN4	5-methylcytosine rRNA methyltransferase NSUN4	NSUN4_HUMAN	1	17508.9	14963.3	20027.3	17499.8	12561.3	13449.5	3301.81	9770.87	1.79102	0.0956175
Q96CT7	Coiled-coil domain-containing protein 124	CCDC124	Q96CT7	Q96CT7;A0A024R7M8	CCDC124	Coiled-coil domain-containing protein 124	CC124_HUMAN	6	21793.7	17060	12907.3	17253.7	138766	50512.3	31567.7	73615.3	0.234376	0.164127
Q96CW1	AP-2 complex subunit mu	AP2M1	Q96CW1	Q96CW1;A0A087WY71;A0A8I5KWD3;B4DFM1;B4DNB9;C9JGT8;C9JJD3;C9JPV8;C9JTK4;E9PFW3;H7C4C3;A0A8I5KT55;A0A8I5QJU5;C9JJ47	AP2M1	AP-2 complex subunit mu	AP2M1_HUMAN	1	7417.44	6778.19	6128.8	6774.81	4256.84	5532.14		4894.49	1.38417	0.0688245
Q96CX2	BTB/POZ domain-containing protein KCTD12	KCTD12	Q96CX2	Q96CX2;Q68DU8;A0A140VJM4;A8K8W2;B3KY04	KCTD12	BTB/POZ domain-containing protein KCTD12	KCD12_HUMAN	1	17977.6	6371.57	5340.76	9896.64	4857.23	4036.7		4446.97	2.22548	0.374729
Q96D46	60S ribosomal export protein NMD3	NMD3	Q96D46	Q96D46;B3KMN5;B3KT11;B4DKU1;C9JA08	NMD3	60S ribosomal export protein NMD3	NMD3_HUMAN	2	6380.32	1944.47		4162.4	3371.34	1272.43		2321.89	1.79268	0.531429
Q96DE5	Anaphase-promoting complex subunit 16	ANAPC16	Q96DE5	Q96DE5;A0A087WUN5;C5H3H2	ANAPC16	Anaphase-promoting complex subunit 16	APC16_HUMAN	2	11923.5	12418.6	14457.7	12933.3	2635.99	14442.7		8539.34	1.51455	0.402017
Q96DF8	Splicing factor ESS-2 homolog	ESS2	Q96DF8	Q96DF8	ESS2	Splicing factor ESS-2 homolog	ESS2_HUMAN	2	3103.37	528.894	1592.19	1741.48	4463.36	1906.28	958.164	2442.6	0.712963	0.614584
Q96DH6	RNA-binding protein Musashi homolog 2	MSI2	Q96DH6	Q96DH6;B4DHE8;A0A6Q8PF05;A0A6Q8PFU8;A0A6Q8PHT3;J3KTC1;J3QKT5	MSI2	RNA-binding protein Musashi homolog 2	MSI2H_HUMAN	3	11905.9	11098.3	18080.6	13694.9	17988.5	21340.6	9543.16	16290.8	0.840657	0.56512
Q96DI7	U5 small nuclear ribonucleoprotein 40 kDa protein	SNRNP40	Q96DI7	Q96DI7;Q9NSS8;A0MNP2;B2R9I9	SNRNP40	U5 small nuclear ribonucleoprotein 40 kDa protein	SNR40_HUMAN	3	12988.1	18996.7	19807.8	17264.2	23971.6	12778	11057.3	15935.6	1.08337	0.786371
Q96DV4	39S ribosomal protein L38, mitochondrial	MRPL38	Q96DV4	Q96DV4;B2R894	MRPL38	39S ribosomal protein L38, mitochondrial	RM38_HUMAN	12	38813.4	25520.3	27719.2	30684.3	17481.4	22509.7	9046.35	16345.8	1.8772	0.0652927
Q96E39	RNA binding motif protein, X-linked-like-1	RBMXL1	Q96E39	Q96E39;A0A1B0GUK8;Q2VIN3	RBMXL1	RNA binding motif protein, X-linked-like-1	RMXL1_HUMAN	2	6569.49	23651.2	19113.8	16444.8	11102.2	12000.4	8935.69	10679.4	1.53986	0.3288
Q96EL3	39S ribosomal protein L53, mitochondrial	MRPL53	Q96EL3	Q96EL3	MRPL53	39S ribosomal protein L53, mitochondrial	RM53_HUMAN	2	5975.32	2828.06	2979.63	3927.67	3674.04	3387.22		3530.63	1.11246	0.784359
Q96EP5	DAZ-associated protein 1	DAZAP1	Q96EP5	Q96EP5;A0A0S2Z569;K7EK33;K7EQ02;K7EQ55;Q5IRN4	DAZAP1	DAZ-associated protein 1	DAZP1_HUMAN	1	11400.6	5167.17	12641.8	9736.52	28727.7	15530.4	13258.8	19172.3	0.507843	0.152459
Q96EV2	RNA-binding protein 33	RBM33	Q96EV2	Q96EV2;B4DVQ2;H0Y3K4	RBM33	RNA-binding protein 33	RBM33_HUMAN	3	5196.37		5525.15	5360.76	3370.41	5019.01	3830.11	4073.18	1.31611	0.140187
Q96EY1	DnaJ homolog subfamily A member 3, mitochondrial	DNAJA3	Q96EY1	Q96EY1;Q53G26;Q59E88;B3KM81	DNAJA3	DnaJ homolog subfamily A member 3, mitochondrial	DNJA3_HUMAN	2	10921.4	7024.68	11301.4	9749.16	20029.3	2777.65	6815.77	9874.24	0.987333	0.982584
Q96FJ2	Dynein light chain 2, cytoplasmic	DYNLL2	Q96FJ2	P63167;Q96FJ2;Q6FGH9	DYNLL2	Dynein light chain 2, cytoplasmic	DYL2_HUMAN	2	16575.9	15073.6	12904.8	14851.4	20761.6	6501.14	10968.7	12743.8	1.16538	0.65292
Q96FQ6	Protein S100-A16	S100A16	Q96FQ6	Q96FQ6	S100A16	Protein S100-A16	S10AG_HUMAN	1	4415.04	7930.84	6853.13	6399.67	7458.81	8838.58	19470.2	11922.5	0.536771	0.233099
Q96FV9	THO complex subunit 1	THOC1	Q96FV9	Q96FV9;R4GN58	THOC1	THO complex subunit 1	THOC1_HUMAN	2	5155.76	19313	20777	15081.9	10082.5	4316.32	2365.78	5588.2	2.69889	0.159016
Q96G21	U3 small nucleolar ribonucleoprotein protein IMP4	IMP4	Q96G21	Q96G21;B8ZZ47;H0Y714;B9A008;E7ENR5	IMP4	U3 small nucleolar ribonucleoprotein protein IMP4	IMP4_HUMAN	2	9348.4	11917.7	3236.24	8167.45	6244.7	1458.71		3851.7	2.12048	0.335611
Q96GA3	Protein LTV1 homolog	LTV1	Q96GA3	Q96GA3;B4DTT8	LTV1	Protein LTV1 homolog	LTV1_HUMAN	6	30284.9	7182.93	11779.1	16415.6	8587.09	3727.97	8997.51	7104.19	2.3107	0.268944
Q96GC5	39S ribosomal protein L48, mitochondrial	MRPL48	Q96GC5	Q96GC5;F5H702	MRPL48	39S ribosomal protein L48, mitochondrial	RM48_HUMAN	3	5595.46	3926.4	7475.73	5665.86	2783.21	2680.53		2731.87	2.07399	0.11348
Q96HQ2	CDKN2AIP N-terminal-like protein	CDKN2AIPNL	Q96HQ2	Q96HQ2	CDKN2AIPNL	CDKN2AIP N-terminal-like protein	C2AIL_HUMAN	2	7695.3	18746.2	16566.6	14336	13451	35563.4	21583.2	23532.5	0.609201	0.275571
Q96HS1	Serine/threonine-protein phosphatase PGAM5, mitochondrial	PGAM5	Q96HS1	Q96HS1;F5GXG4	PGAM5	Serine/threonine-protein phosphatase PGAM5, mitochondrial	PGAM5_HUMAN	8	147601	55217.8	49016.7	83945.2	377076	278294	26881.2	227417	0.369124	0.258481
Q96I24	Far upstream element-binding protein 3	FUBP3	Q96I24	Q96I24;A0A024R8A7	FUBP3	Far upstream element-binding protein 3	FUBP3_HUMAN	20	87113.4	41515.6	66058.3	64895.8	133192	60189.6	33787.9	75723.2	0.857013	0.755873
Q96I25	Splicing factor 45	RBM17	Q96I25	Q96I25;Q5W009	RBM17	Splicing factor 45	SPF45_HUMAN	8	28641.2	60178.7	70410.4	53076.8	112730	58751	49921.1	73800.7	0.719191	0.424212
Q96IX5	ATP synthase membrane subunit K, mitochondrial	ATP5MK	Q96IX5	Q96IX5	ATP5MK	ATP synthase membrane subunit K, mitochondrial	ATPMK_HUMAN	2	12404.2	4712.21	4698.94	7271.78	11865.6		3284.82	7575.21	0.959945	0.951606
Q96J01	THO complex subunit 3	THOC3	Q96J01	Q96J01;D6RGZ2	THOC3	THO complex subunit 3	THOC3_HUMAN	1	8710.81	7777.59	5347.75	7278.72	7657.24	9205.3		8431.27	0.8633	0.475511
Q96KR1	Zinc finger RNA-binding protein	ZFR	Q96KR1	Q96KR1;A8K849;B2RNR6	ZFR	Zinc finger RNA-binding protein	ZFR_HUMAN	11	19316.3	54827.4	55642.6	43262.1	25145.4	20299.9	13528	19657.8	2.20076	0.130624
Q96LB3	Intraflagellar transport protein 74 homolog	IFT74	Q96LB3	Q96LB3;A0PJM7	IFT74	Intraflagellar transport protein 74 homolog	IFT74_HUMAN	1	5297.28	3153.01		4225.15	5989.34	4485.18		5237.26	0.806747	0.520458
Q96MU7	YTH domain-containing protein 1	YTHDC1	Q96MU7	Q96MU7;J3QR07	YTHDC1	YTH domain-containing protein 1	YTDC1_HUMAN	5	8857.91	26479.4	32412.9	22583.4	12544	9283.88	12566.2	11464.7	1.96982	0.195248
Q96MX3	Zinc finger protein 48	ZNF48	Q96MX3	Q96MX3;A0A024QZB9;A0A087WVT1	ZNF48	Zinc finger protein 48	ZNF48_HUMAN	4	12242.7	26174.8	27376.7	21931.4	5488.5	10414		7951.25	2.75823	0.12187
Q96N21	AP-4 complex accessory subunit Tepsin	TEPSIN	Q96N21	Q96N21;A0A1B0GV70;A0A024R8Q8	TEPSIN	AP-4 complex accessory subunit Tepsin	AP4AT_HUMAN	1	9696.96	13996.7	23056.2	15583.3		30343.1	40951.9	35647.5	0.437149	0.052644
Q96N67	Dedicator of cytokinesis protein 7	DOCK7	Q96N67	Q96N67;A0A0U1RR97;A0A1B0GWE0;A0A2X0SSK2;A4FU72;B3KRG0;B4DSH0	DOCK7	Dedicator of cytokinesis protein 7	DOCK7_HUMAN	1	11813.7	5962.67	6048.92	7941.76	9614.21	7116.44		8365.33	0.949367	0.883913
Q96P63	Serpin B12	SERPINB12	Q96P63	Q96P63;Q3SYB5	SERPINB12	Serpin B12	SPB12_HUMAN	3	19813.8	29765	30222	26600.3	44254.7	50749	90853.8	61952.5	0.429366	0.0774287
Q96PK6	RNA-binding protein 14	RBM14	Q96PK6	Q96PK6;A0A0S2Z4Z0;B4DNG4	RBM14	RNA-binding protein 14	RBM14_HUMAN	7	240953	392407	427004	353455	350043	445256	354572	383290	0.922159	0.670082
Q96PU8	KH domain-containing RNA-binding protein QKI	QKI	Q96PU8	Q96PU8;F5GXS8;F5GYM3;F5GYT7;F5H5U6;F5H8C8;H0YG47	QKI	KH domain-containing RNA-binding protein QKI	QKI_HUMAN	1	5816.64	9380.05	8103.78	7766.82	7181.82	5231.48		6206.65	1.25137	0.382779
Q96PV6	Leukocyte receptor cluster member 8	LENG8	Q96PV6	Q96PV6;A0A024R4R9;A0A087WUE4;A0A0G2JNN3;C9JMY0;E7EWC7	LENG8	Leukocyte receptor cluster member 8	LENG8_HUMAN	1	17371.9	19361.8	19337.3	18690.3	25973.3	13997.2	7011.07	15660.5	1.19347	0.615733
Q96QA5	Gasdermin-A	GSDMA	Q96QA5	Q96QA5;J3KRG2	GSDMA	Gasdermin-A	GSDMA_HUMAN	3	9279.31	17241.5	20781.2	15767.3	25811.5	25301.8	24584.3	25232.5	0.624881	0.0504429
Q96QC0	Serine/threonine-protein phosphatase 1 regulatory subunit 10	PPP1R10	Q96QC0	Q96QC0;Q2L6I0;Q58F28	PPP1R10	Serine/threonine-protein phosphatase 1 regulatory subunit 10	PP1RA_HUMAN	14	318570	216777	257322	264223	389052	296804	83193.9	256350	1.03071	0.938122
Q96QK1	Vacuolar protein sorting-associated protein 35	VPS35	Q96QK1	Q96QK1;Q53FR4;Q5HYM2	VPS35	Vacuolar protein sorting-associated protein 35	VPS35_HUMAN	13	196851	133583	601926	310787	127854		65249.8	96551.9	3.21886	0.343339
Q96S59	Ran-binding protein 9	RANBP9	Q96S59	Q96S59;A0A024QZW3	RANBP9	Ran-binding protein 9	RANB9_HUMAN	5	6969	4978.93	6978.27	6308.73	6506.73	3993.11	5054.66	5184.83	1.21677	0.318111
Q96SB3	Neurabin-2	PPP1R9B	Q96SB3	Q96SB3;Q9ULJ8;A4D1I0;B7ZLX4;D6W5R0	PPP1R9B	Neurabin-2	NEB2_HUMAN	1	9541.47	4758.34	6098.5	6799.44	3640.43	2339.49		2989.96	2.27409	0.138927
Q96ST2	Protein IWS1 homolog	IWS1	Q96ST2	Q96ST2;A0A1B0GW95;B4DGM5;B4DL52;H7C0U1	IWS1	Protein IWS1 homolog	IWS1_HUMAN	2	21164.1	42448.1	9336.2	24316.1	3550.2		1989.08	2769.64	8.77953	0.183746
Q96SZ5	2-aminoethanethiol dioxygenase	ADO	Q96SZ5	Q96SZ5;B3KXN9	ADO	2-aminoethanethiol dioxygenase	AEDO_HUMAN	6	28354.4	8901.89	14035.1	17097.1	4535.52		2352.17	3443.84	4.96455	0.168588
Q96T37	RNA-binding protein 15	RBM15	Q96T37	Q96T37;A0A087WWP4;A0A499FJY3;A0A494C001	RBM15	RNA-binding protein 15	RBM15_HUMAN	16	12013.4	66386.3	47841.7	42080.5	18064.5	36273.9	24627.4	26321.9	1.59868	0.401934
Q96TC7	Regulator of microtubule dynamics protein 3	RMDN3	Q96TC7	Q96TC7;A0A024R9P6;B3KUI4;H0YMB1	RMDN3	Regulator of microtubule dynamics protein 3	RMD3_HUMAN	6	31133.6		12878.7	22006.2	4467.83	20877.8	31321.6	18889.1	1.16502	0.814398
Q99417	c-Myc-binding protein	MYCBP	Q99417	Q99417;A0A087WV05;Q6IB68	MYCBP	c-Myc-binding protein	MYCBP_HUMAN	4	12630	11999.9	16802.7	13810.9	35752.9	12430.9	21410.9	23198.2	0.595341	0.248528
Q99460	26S proteasome non-ATPase regulatory subunit 1	PSMD1	Q99460	Q99460;A0A087WW66;A0A7I2V262;A0A7I2V2K8;A0A7I2V479;A0A7I2V5C8;A0A7I2V641;A0A7I2YQY1;B2R6D0;Q05CW6	PSMD1	26S proteasome non-ATPase regulatory subunit 1	PSMD1_HUMAN	1	22796.1	9691.33	5678.52	12722	8470.21	5773.12	2180.97	5474.77	2.32375	0.256566
Q99547	M-phase phosphoprotein 6	MPHOSPH6	Q99547	Q99547;H3BNT4;H3BSB3;Q53HB4	MPHOSPH6	M-phase phosphoprotein 6	MPH6_HUMAN	3	8177.91	15952.2	8484.42	10871.5	6577.19	18674.5	2183.35	9145.01	1.18879	0.771171
Q99613	Eukaryotic translation initiation factor 3 subunit C	EIF3C	Q99613	Q99613;A0A024QYU9;A0A024QYX7;A1KYQ7;B3KNZ4;B4DDN4;B4DRU0;B4DVQ5;B4DVU3;B4E2Z6;B5ME19	EIF3C	Eukaryotic translation initiation factor 3 subunit C	EIF3C_HUMAN	40	3408490	895078	6664390	3655986	12552500	9020620	6493910	9.35568e+06	0.390777	0.0784029
Q99615	DnaJ homolog subfamily C member 7	DNAJC7	Q99615	Q99615;A0A6I8PIK4;A0A6I8PLE7;A0A6I8PR89;A0A6I8PRZ0;A0A6I8PS32;A0A6I8PU73;A0A6I8PU89;A0A6I8PUC2;A0A6I8PUD4;A8K4T2;B4DKK3;B7Z9W6;K7EIH8;K7EK03;K7EPP7;K7ER44;Q59EH7	DNAJC7	DnaJ homolog subfamily C member 7	DNJC7_HUMAN	2	12323.4	8911.57	7402.1	9545.69	6324.14	2791.17		4557.65	2.09443	0.118026
Q99623	Prohibitin-2	PHB2	Q99623	Q99623;F5GY37;F5H3X6;A0A7I2V5F0;B4DW05;F5GWA7;J3KPX7	PHB2	Prohibitin-2	PHB2_HUMAN	6	44915	17929.2	12877.6	25240.6	42417.4	13882	12540.3	22946.6	1.09997	0.877112
[truncated: 287 more rows]

## Sheet: AFAP_vs_SF without t-test
Protein	Protein Description	Gene Name	PG.ProteinGroups	PG.ProteinAccessions	PG.Genes	PG.ProteinDescriptions	PG.ProteinNames	SequenceNumber	AFAP-1	AFAP-2	AFAP-3	SF-1	SF-2	SF-3
[truncated: 381 more rows]
